# Supplementary material for: The prognostic potential of alternative transcript isoforms across human tumors
Source: Genome Med. 2016 Aug 17;8:85. doi: 10.1186/s13073-016-0339-3 (PMC4989457; doi:10.1186/s13073-016-0339-3)
Supplement: Additional file 1: — Patient data, blind predictions, and gene-isoform annotations. (XLS 4554 kb) [file 13073_2016_339_MOESM1_ESM.xls]

## Sheet: BRCA
patient	M	N	T	S	vital_status	death_days_to
A03OT	M0	N0	T2	Stage_II	Dead	2483
A03PT	M0	N1	T2	Stage_II	Alive	2576
A03RT	M0	N1	T2	Stage_II	Alive	1707
A03TT	M0	N1	T2	Stage_II	Alive	1187
A03XT	M0	N0	T2	Stage_II	Alive	10
A03YT	M0	N0	T2	Stage_II	Alive	10
A041T	M0	N1	T2	Stage_II	Alive	7
A046T	M0	N0	T2	Stage_II	Alive	10
A049T	M0	N0	T2	Stage_II	Alive	19
A04AT	M0	N2	T2	Stage_III	Alive	90
A04CT	M0	N1	T2	Stage_II	Alive	54
A04DT	M0	N1	T2	Stage_II	Alive	52
A04JT	M0	N0	T2	Stage_II	Alive	160
A04PT	M0	N3	T2	Stage_III	Dead	548
A04QT	M0	N0	T1	Stage_I	Alive	1276
A04TT	M0	N0	T2	Stage_II	Alive	1950
A04VT	M0	N0	T2	Stage_II	Dead	1920
A04XT	M0	N0	T2	Stage_II	Alive	1349
A04YT	M0	N1	T2	Stage_II	Alive	764
A06NT	M0	N0	T4	Stage_III	Alive	0
A06OT	M0	N0	T1	Stage_I	Alive	396
A06PT	M0	N2	T1	Stage_III	Alive	396
A06QT	M0	N2	T3	Stage_III	Alive	31
A06RT	M0	N1	T2	Stage_II	Alive	547
A06TT	M0	N1	T3	Stage_III	Alive	1249
A06UT	M0	N1	T2	Stage_II	Dead	883
A06XT	M0	N0	T3	Stage_II	Dead	943
A06YT	M0	N0	T2	Stage_II	Alive	791
A06ZT	M0	N0	T3	Stage_II	Alive	31
A076T	M0	N0	T2	Stage_II	Alive	1642
A079T	M0	N3	T4	Stage_III	Alive	274
A07BT	M0	N0	T2	Stage_II	Alive	1004
A07CT	M0	N0	T2	Stage_II	Alive	580
A07ET	#N/A	N3	T4	#N/A	Alive	608
A07FT	M0	N1	T2	Stage_II	Alive	577
A07GT	M0	N1	T1	Stage_II	Alive	577
A07IT	M0	N2	T2	Stage_III	Alive	426
A07JT	M0	N1	T2	Stage_II	Alive	365
A07LT	M0	N1	T3	Stage_III	Alive	518
A07OT	M0	N0	T2	Stage_II	Alive	304
A07PT	M0	N1	T2	Stage_II	Alive	334
A07RT	M0	N3	T2	Stage_III	Alive	273
A07ST	M0	N0	T2	Stage_II	Alive	243
A07UT	M0	N2	T2	Stage_III	Alive	303
A07WT	M1	#N/A	T2	Stage_IV	Alive	304
A07ZT	M0	N0	T2	Stage_II	Alive	853
A081T	M0	N0	T2	Stage_II	Alive	0
A082T	M0	N1	T2	Stage_II	Alive	549
A083T	M0	N0	T3	Stage_II	Alive	0
A084T	M0	N1	T2	Stage_II	Alive	458
A085T	M0	N1	T2	Stage_II	Alive	1124
A086T	M0	N1	T1	Stage_II	Alive	396
A08AT	M0	N0	T1	Stage_I	Alive	30
A08BT	M0	N0	T2	Stage_II	Alive	702
A08CT	M0	N0	T2	Stage_II	Alive	608
A08FT	M0	N3	T2	Stage_III	Alive	549
A08GT	M0	N0	T2	Stage_II	Alive	607
A08HT	M0	N0	T2	Stage_II	Alive	0
A08IT	M0	N0	T2	Stage_II	Alive	365
A08JT	M1	N3	T4	Stage_IV	Dead	1127
A08LT	M0	N2	T3	Stage_III	Dead	304
A08OT	M1	N3	T2	Stage_IV	Alive	943
A08PT	M0	N2	T2	Stage_III	Alive	943
A08RT	M0	N1	T2	Stage_II	Alive	30
A08ST	M0	N1	T1	Stage_II	Alive	580
A08TT	M1	N1	T2	Stage_IV	Alive	2830
A08XT	M0	N3	T4	Stage_III	Alive	1034
A08ZT	M0	N3	T4	Stage_III	Alive	1217
A090T	M0	N0	T2	Stage_II	Alive	0
A091T	M0	N0	T2	Stage_II	Alive	580
A092T	M0	N2	T2	Stage_III	Alive	487
A093T	M0	N0	T2	Stage_II	Alive	546
A094T	M0	N0	T2	Stage_II	Alive	0
A095T	M0	N0	T1	Stage_I	Alive	1277
A096T	M0	N0	T2	Stage_II	Alive	0
A097T	M0	N1	T2	Stage_II	Alive	365
A099T	#N/A	N3	T4	#N/A	Alive	304
A09AT	M0	#N/A	T2	#N/A	Alive	304
A09BT	M0	N1	T4	Stage_III	Alive	365
A09CT	#N/A	N0	T2	#N/A	Alive	31
A09DT	M0	N1	T2	Stage_II	Alive	396
A09ET	M0	N1	T4	Stage_III	Alive	943
A09GT	M0	N3	T3	Stage_III	Alive	0
A09IT	M0	N0	T2	Stage_II	Alive	1006
A09KT	M0	N1	T1	Stage_II	Alive	912
A09MT	M0	N3	T2	Stage_III	Alive	457
A09NT	M0	N3	T2	Stage_III	Alive	31
A09QT	M0	N2	T4	Stage_III	Alive	761
A09RT	M0	N1	T2	Stage_II	Alive	273
A09TT	#N/A	N0	T1	#N/A	Alive	579
A09VT	M0	N0	T2	Stage_II	Alive	457
A09WT	M0	N3	T2	Stage_III	Alive	30
A09XT	M0	N3	T2	Stage_III	Dead	426
A09ZT	M0	N0	T3	Stage_II	Alive	0
A0A1T	M0	N0	T2	Stage_II	Alive	365
A0A2T	M0	N0	T2	Stage_II	Alive	579
A0A4T	M0	N0	T2	Stage_II	Alive	396
A0A7T	M0	N1	T2	Stage_II	Alive	30
A0A9T	M0	N0	T2	Stage_II	Alive	396
A0ABT	M0	N0	T2	Stage_II	Alive	518
A0AJT	M0	N0	T3	Stage_II	Alive	244
A0AKT	M0	N0	T2	Stage_II	Alive	224
A0ALT	M0	N0	T4	Stage_III	Alive	198
A0AMT	M0	N0	T2	Stage_II	Alive	5
A0ART	M0	N0	T2	Stage_II	Alive	10
A0AST	M0	N2	T2	Stage_III	Alive	10
A0ATT	M0	N0	T2	Stage_II	Alive	10
A0AYT	M0	N0	T2	Stage_II	Alive	777
A0B4T	M0	N2	T2	Stage_III	Alive	1191
A0B6T	M0	N0	T1	Stage_I	Alive	1732
A0BDT	M0	N1	T1	Stage_II	Alive	554
A0BVT	M0	N1	T2	Stage_II	Alive	1519
A0CDT	M0	N0	T1	Stage_I	Alive	171
A0CET	M0	N0	T2	Stage_II	Alive	254
A0CGT	M0	N0	T2	Stage_II	Alive	167
A0CHT	M0	N0	T2	Stage_II	Alive	162
A0CJT	M0	N0	T2	Stage_II	Alive	189
A0CKT	M0	N2	T3	Stage_III	Alive	3820
A0CMT	M0	N0	T2	Stage_II	Dead	754
A0COT	M0	N0	T3	Stage_II	Alive	3409
A0CPT	M0	N0	T1	Stage_I	Alive	2495
A0CQT	M0	N0	T1	Stage_I	Alive	2393
A0CRT	M0	N0	T3	Stage_II	Alive	2955
A0CTT	M0	N0	T2	Stage_II	Alive	1918
A0CUT	M0	N0	T2	Stage_II	Dead	158
A0CXT	M0	N0	T2	Stage_II	Alive	1303
A0CYT	M0	N1	T2	Stage_II	Alive	1288
A0CZT	M0	N0	T2	Stage_II	Alive	1339
A0D0T	M0	N0	T2	Stage_II	Alive	643
A0D1T	M0	N0	T2	Stage_II	Alive	786
A0D2T	M0	N0	T2	Stage_II	Alive	761
A0D4T	M0	N1	T2	Stage_II	Alive	496
A0DBT	M0	N0	T2	Stage_II	Alive	141
A0DCT	M0	N0	T1	Stage_I	Alive	273
A0DZT	M0	N1	T2	Stage_II	Alive	495
A0E6T	M0	N0	T1	Stage_I	Alive	293
A0E7T	M0	N1	T2	Stage_II	Alive	1363
A0EBT	M0	N0	T1	Stage_I	Alive	745
A0EET	M0	N0	T3	Stage_II	Alive	943
A0EMT	M0	N0	T1	Stage_I	Alive	2758
A0EOT	M0	N0	T1	Stage_I	Alive	2181
A0EPT	M0	N0	T1	Stage_I	Alive	3021
A0EQT	M0	N0	T2	Stage_II	Alive	2053
A0ERT	M0	N1	T1	Stage_I	Alive	1903
A0ETT	M0	N2	T2	Stage_III	Alive	807
A0EUT	M0	N0	T1	Stage_I	Alive	733
A0EVT	M0	N0	T1	Stage_I	Alive	545
A0EXT	M0	N0	T3	Stage_II	Alive	550
A0EYT	M0	N1	T2	Stage_II	Alive	485
A0FDT	M0	N0	T2	Stage_II	Alive	196
A0FFT	M0	N0	T1	Stage_I	Alive	141
A0FJT	M1	N2	T2	Stage_IV	Alive	242
A0FKT	M0	N0	T4	Stage_III	Alive	213
A0FLT	M0	N0	T2	Stage_II	Alive	231
A0FNT	M0	N0	T1	Stage_I	Alive	218
A0FST	M0	N0	T1	Stage_I	Alive	191
A0FTT	M0	N1	T2	Stage_II	Alive	183
A0FVT	M0	N0	T2	Stage_II	Alive	10
A0FWT	M0	N2	T2	Stage_III	Alive	11
A0FXT	M0	N0	T2	Stage_II	Alive	10
A0FYT	M0	N0	T1	Stage_I	Alive	10
A0FZT	M0	N2	T2	Stage_III	Alive	10
A0G0T	M0	N0	T2	Stage_II	Alive	16
A0HLT	M0	N1	T2	Stage_II	Alive	72
A0HOT	M0	N1	T1	Stage_II	Alive	76
A0HQT	M0	N0	T2	Stage_II	Alive	1121
A0HUT	M0	N0	T1	Stage_I	Alive	392
A0HWT	M0	N0	T1	Stage_I	Alive	1561
A0I1T	M0	N0	T2	Stage_II	Dead	2361
A0I2T	M0	N0	T1	Stage_I	Alive	3827
A0I5T	M0	N1	T2	Stage_II	Alive	4550
A0I6T	M0	N1	T1	Stage_II	Dead	991
A0I8T	M0	#N/A	T1	#N/A	Dead	749
A0I9T	M1	#N/A	T3	Stage_IV	Dead	369
A0IAT	M0	N0	T2	Stage_II	Alive	6719
A0IBT	M1	N3	T3	Stage_IV	Dead	3941
A0IET	M0	N1	#N/A	#N/A	Dead	1999
A0IGT	M0	N1	T2	Stage_II	Dead	4456
A0IJT	M0	N0	T3	Stage_II	Alive	5383
A0IMT	M0	N0	T3	Stage_II	Alive	3836
A0INT	#N/A	#N/A	T1	#N/A	Dead	2573
A0IOT	M0	N0	T2	Stage_II	Alive	3350
A0IPT	M0	N0	T1	Stage_I	Alive	3374
A0IQT	M0	N1	T3	Stage_III	Alive	3872
A0J2T	M0	N0	T1	Stage_I	Alive	585
A0J3T	M0	N1	T2	Stage_II	Alive	302
A0J4T	M0	N0	T1	Stage_I	Alive	294
A0J5T	M1	N1	T4	Stage_IV	Alive	735
A0J6T	M0	N0	T2	Stage_II	Alive	775
A0J7T	M0	N1	T2	Stage_II	Alive	261
A0J8T	M0	N0	T2	Stage_II	Alive	277
A0J9T	M0	N3	T2	Stage_III	Alive	1256
A13GT	#N/A	N0	T2	Stage_II	Alive	208
A14NT	M0	N1	T2	Stage_II	Alive	1350
A14UT	M0	N0	T1	Stage_I	Alive	838
A15IT	M0	N0	T2	Stage_II	Alive	411
A1AMT	M0	N1	T1	Stage_II	Alive	1903
A1ART	M0	N2	T1	Stage_III	Dead	524
A1ENT	M0	#N/A	T2	Stage_II	Dead	2053
A1EOT	M0	N1	T1	Stage_II	Dead	2798
A1EST	M0	N1	T2	Stage_II	Dead	3462
A1ETT	M0	N0	T1	Stage_I	Dead	2520
A1EUT	M0	N0	T1	Stage_I	Dead	1286
A1EVT	M0	N1	T3	Stage_III	Dead	365
A1EWT	M0	N1	T2	Stage_II	Dead	1694
A1EXT	M0	N1	T2	Stage_II	Dead	1508
A1EYT	M0	N0	T2	Stage_II	Dead	538
A1F0T	M0	N1	T1	Stage_II	Dead	785
A1F2T	M0	N1	T4	Stage_III	Dead	959
A1F5T	M0	N1	T1	Stage_II	Dead	2712
A1F6T	#N/A	N2	T4	#N/A	Dead	2965
A1F8T	M0	N2	T4	Stage_III	Dead	749
A1FBT	M0	N1	T2	Stage_II	Dead	3669
A1FCT	M0	N1	T1	Stage_II	Dead	3472
A1FDT	M0	N0	T1	Stage_I	Dead	1009
A1FET	M0	N1	T2	Stage_II	Dead	2273
A1FGT	M0	#N/A	T1	Stage_I	Dead	3738
A1FHT	M1	N1	T2	Stage_IV	Dead	1123
A1FJT	M0	N1	T3	Stage_III	Dead	1927
A1FLT	M0	N1	T2	Stage_II	Dead	1673
A1FMT	M0	N2	T2	Stage_III	Dead	1388
A1FNT	M0	N0	T2	Stage_II	Dead	2192
A1FRT	M0	N1	T4	Stage_III	Dead	4398
A1FVT	M0	N0	T3	Stage_II	Alive	461
A1FWT	M0	N2	T3	Stage_III	Alive	221
A1FXT	M0	N2	T3	Stage_III	Alive	935
A1G0T	M0	N1	T2	Stage_II	Alive	380
A1G1T	M0	N1	T2	Stage_II	Alive	371
A1G4T	M0	N1	T3	Stage_III	Alive	372
A1G6T	M0	N2	T2	Stage_III	Alive	132
A1H2T	#N/A	N2	T2	Stage_III	Alive	230
A1H3T	#N/A	N3	T2	Stage_III	Alive	162
A1HGT	M0	N0	T2	Stage_II	Alive	0
A1HJT	M0	N0	T2	Stage_II	Alive	0
A1HLT	M0	N1	T3	Stage_III	Alive	2
A1HMT	M0	N0	T2	Stage_II	Alive	6
A1HNT	M0	N0	T2	Stage_II	Alive	2
A1KCT	M0	N1	T2	Stage_II	Alive	1326
A1KFT	M0	N1	T2	Stage_II	Alive	3088
A1KNT	M0	N1	T4	Stage_III	Alive	3330
A1KOT	M0	N0	T3	Stage_II	Alive	448
A1KPT	M0	N1	T1	Stage_II	Alive	2513
A1KQT	M0	N1	T4	Stage_III	Alive	1519
A1KST	M0	N0	T2	Stage_II	Alive	16
A1KTT	M0	N1	T1	Stage_II	Alive	541
A1LET	M0	N3	T2	Stage_III	Dead	879
A1PCT	#N/A	N0	T3	Stage_II	Alive	187
A1QZT	M0	N0	T2	Stage_II	Alive	0
A1R0T	M0	N1	T1	Stage_II	Alive	0
A1RHT	M0	N0	T2	Stage_II	Alive	14
A23GT	#N/A	N1	T1	Stage_II	Alive	330
A243T	M0	N0	T2	Stage_II	Alive	43
A244T	M0	N0	T2	Stage_II	Alive	21
A245T	M0	N1	T2	Stage_II	Alive	26
A247T	M0	N0	T1	Stage_I	Alive	13
A248T	M0	N0	T2	Stage_II	Alive	22
A249T	M0	N0	T2	Stage_II	Alive	29
A24AT	M0	N1	T1	Stage_II	Alive	11
A259T	M0	N0	T1	Stage_I	Alive	1286
A25AT	M0	N0	T2	Stage_II	Alive	2968
A25DT	M0	N3	T2	Stage_III	Alive	243
A26VT	M0	N2	T3	Stage_III	Alive	9
A26WT	M0	N1	T2	Stage_II	Alive	7
A26XT	M0	N1	T1	Stage_II	Alive	11
A26YT	M0	N0	T2	Stage_II	Alive	13
A273T	M0	N1	T2	Stage_II	Alive	4
A275T	M0	N1	T1	Stage_II	Alive	1
A278T	M0	N2	T2	Stage_III	Alive	7
A27AT	M0	N1	T2	Stage_II	Alive	371
A27BT	M0	N0	T3	Stage_II	Alive	30
A27ET	M0	N0	T1	Stage_I	Alive	182
A27FT	M0	N0	T2	Stage_II	Alive	106
A27GT	M0	N0	T2	Stage_II	Alive	210
A27HT	M0	N0	T2	Stage_II	Alive	19
A27IT	M0	N2	T1	Stage_III	Alive	186
A27KT	M0	N1	T2	Stage_II	Alive	119
A27LT	M0	N2	T1	Stage_II	Alive	126
A27MT	M0	N0	T1	Stage_II	Alive	145
A27NT	M0	N2	T2	Stage_III	Alive	146
A27PT	M0	N0	T1	Stage_I	Alive	23
A27RT	M0	N3	T2	Stage_III	Alive	29
A27TT	M0	N3	T2	Stage_III	Alive	136
A27VT	M0	N0	T2	Stage_II	Alive	73
A27WT	M0	N0	T4	Stage_III	Alive	15
A28OT	M0	N3	T3	Stage_III	Alive	324
A28QT	M0	N1	T2	Stage_II	Alive	196
A295T	M0	N0	T2	Stage_II	Alive	22
A2B8T	M0	N0	T3	Stage_II	Alive	45
A2BKT	#N/A	N2	T2	Stage_III	Alive	1172
A2C9T	#N/A	N0	T3	Stage_II	Alive	711
A2D9T	M0	N0	T1	Stage_I	Dead	1812
A2DAT	M0	N1	T2	Stage_II	Alive	5909
A2DBT	M0	N0	T2	Stage_II	Alive	1616
A2DCT	M0	N1	T1	Stage_II	Alive	1628
A2DDT	M0	N0	T1	Stage_I	Alive	1309
A2DFT	M0	N1	T1	Stage_II	Alive	1299
A2DHT	M0	N0	T1	Stage_I	Alive	1286
A2DIT	M0	N0	T1	Stage_I	Alive	1883
A2DKT	M0	N0	T1	Stage_I	Alive	1896
A2DLT	M0	N0	T1	Stage_I	Alive	2763
A2DMT	M0	N0	T2	Stage_II	Alive	2331
A2DNT	M0	N0	T2	Stage_II	Alive	2352
A2DOT	M0	N0	T1	Stage_I	Alive	1623
A2FBT	#N/A	N0	T2	Stage_II	Alive	44
A2FKT	M0	N3	T2	Stage_III	Alive	1180
A2FMT	M0	N1	T2	Stage_II	Dead	792
A2FRT	#N/A	N3	T1	Stage_III	Alive	1120
A2FVT	#N/A	N3	T3	Stage_III	Alive	239
A2FWT	#N/A	N0	T2	Stage_II	Alive	191
A2IUT	M0	N0	T2	Stage_II	Alive	4840
A2JST	M0	N1	T2	Stage_II	Alive	13
A2JTT	M0	N0	T2	Stage_II	Alive	23
A2KDT	#N/A	N2	T2	Stage_III	Alive	182
A2L8T	M0	N0	T2	Stage_II	Alive	168
A2LET	M0	N0	T1	Stage_I	Alive	3913
A2LHT	M0	N3	T3	Stage_III	Dead	616
A2LKT	M0	N2	T3	Stage_III	Alive	1304
A2LLT	M0	N0	T3	Stage_II	Alive	224
A2LMT	M0	N1	T1	Stage_II	Alive	1218
A2LNT	M0	N0	T2	Stage_II	Alive	520
A2LOT	M0	N1	T2	Stage_II	Alive	633
A2LQT	M0	N0	T3	Stage_II	Alive	516
A2LRT	M0	N0	T1	Stage_I	Alive	620
A2P5T	M0	N3	T2	Stage_III	Alive	326
A2P6T	M0	N1	T2	Stage_II	Alive	168
A2QHT	#N/A	N0	T3	Stage_II	Alive	31
A2QIT	#N/A	N1	T3	Stage_III	Alive	28
A2QJT	M0	N0	T4	Stage_III	Alive	69
A3BBT	#N/A	N2	T3	Stage_III	Alive	30
A3DXT	M0	N3	T2	Stage_III	Alive	217
A3E8T	#N/A	N0	T3	Stage_II	Alive	647
A3HOT	M0	N0	T2	Stage_II	Alive	19
A3IYT	M0	N0	T1	Stage_I	Alive	151
A3IZT	M0	N0	T2	Stage_II	Alive	148
A3J0T	M0	N0	T2	Stage_II	Alive	76
A3J1T	#N/A	N0	T1	Stage_I	Alive	75
A3KCT	M0	N1	T2	Stage_II	Alive	363
A3KDT	M0	N1	T3	Stage_III	Alive	804
A3M7T	M0	N0	T4	Stage_III	Alive	1
A3M8T	M0	N0	T1	Stage_I	Alive	7
A3NWT	M0	N0	T2	Stage_II	Alive	2982
A3NYT	M0	N1	T2	Stage_II	Alive	743
A3Q9T	M0	N3	T3	Stage_III	Alive	31
A3QAT	M0	N0	T2	Stage_II	Alive	19
A3RFT	M0	N0	T2	Stage_II	Alive	54
A3TNT	#N/A	N0	T3	Stage_II	Alive	34
A3U0T	M0	N1	T3	Stage_III	Alive	229
A3W6T	#N/A	N1	T3	Stage_III	Alive	51
A3X8T	M0	N1	T2	Stage_II	Alive	23
A3XGT	M0	N1	T3	Stage_III	Alive	982
A3XLT	M0	N0	T2	Stage_II	Alive	1717
A3XNT	M0	N2	T1	Stage_III	Alive	1641
A3XST	M0	N2	T1	Stage_III	Dead	1032
A3XTT	M0	N1	T2	Stage_II	Alive	2238
A3XUT	M0	N1	T2	Stage_II	Dead	912
A3XVT	M0	N0	T2	Stage_II	Alive	428
A3XWT	M0	N1	T2	Stage_II	Alive	1209
A3XXT	M0	N0	T2	Stage_II	Alive	1168
A3XYT	M0	N1	T2	Stage_II	Alive	786
A3XZT	M0	N0	T1	Stage_I	Alive	973
A3Y0T	M0	N1	T2	Stage_II	Alive	859
A3YIT	#N/A	N3	T1	Stage_III	Alive	47
A3YJT	#N/A	N0	T2	Stage_II	Alive	40
A3YWT	M0	N1	T2	Stage_II	Alive	360
A3YXT	M0	N0	T2	Stage_II	Alive	352
A3Z5T	M0	N3	T2	Stage_III	Alive	441
A3Z6T	M0	N3	T3	Stage_III	Alive	185
A423T	#N/A	N0	T2	Stage_II	Alive	309
A424T	#N/A	N1	T3	Stage_II	Alive	322
A425T	#N/A	N3	T3	Stage_III	Alive	293
A426T	#N/A	N3	T3	Stage_III	Alive	229
A42TT	M0	N0	T2	Stage_II	Alive	30
A42UT	#N/A	N0	T1	Stage_I	Alive	3324
A42VT	M0	N1	T1	Stage_I	Alive	272
A440T	#N/A	N0	T1	Stage_I	Alive	20
A441T	#N/A	N0	T1	Stage_I	Alive	91
A442T	#N/A	N0	T2	Stage_II	Alive	109
A4E0T	M0	N3	T3	Stage_III	Alive	1753
A4E4T	#N/A	N1	T3	Stage_III	Alive	484
A4RWT	M0	N3	T2	Stage_III	Alive	222
A4RXT	M0	N0	T2	Stage_II	Alive	274
A4RYT	M0	N3	T3	Stage_III	Alive	268
A4S0T	M0	N0	T2	Stage_II	Alive	271
A4S2T	M0	N2	T3	Stage_III	Alive	205
A4S3T	M0	N1	T2	Stage_II	Alive	104
A4SAT	M0	N1	T2	Stage_II	Alive	241
A4SBT	M0	N1	T3	Stage_III	Alive	200
A4SCT	#N/A	N0	T3	Stage_II	Alive	215
A4SDT	M0	N0	T2	Stage_II	Alive	168
A4SET	M0	N0	T2	Stage_II	Alive	371
A4SFT	M0	N0	T2	Stage_II	Alive	369
A4Z1T	M0	N0	T1	Stage_I	Alive	223
A50YT	#N/A	N0	T2	Stage_II	Alive	210
A51UT	M0	N1	T2	Stage_II	Alive	85
A54NT	M0	N0	T2	Stage_II	Alive	78
A54OT	M0	N0	T2	Stage_II	Alive	665
A54XT	M0	N0	T1	Stage_I	Alive	0
A56DT	M0	N0	T2	Stage_II	Alive	177
A56ZT	M0	N1	T2	Stage_II	Alive	219
A570T	M0	N1	T1	Stage_I	Alive	549
A573T	M0	N0	T1	Stage_I	Alive	677
A5D6T	#N/A	N0	T2	Stage_II	Alive	385
A5D7T	#N/A	N0	T2	Stage_II	Alive	1416
A5D8T	#N/A	N0	T3	Stage_II	Alive	229
A5DAT	#N/A	N0	T2	Stage_II	Alive	1357
A5FKT	M0	N3	T2	Stage_III	Alive	12
A5FLT	M0	N0	T3	Stage_II	Alive	8
A5PVT	M0	N1	T2	Stage_II	Alive	412
A5PXT	M0	N1	T2	Stage_II	Alive	551
A5QMT	M0	N0	T2	Stage_II	Alive	1440
A5QNT	M0	N3	T2	Stage_III	Alive	396
A5QPT	M0	N1	T2	Stage_II	Alive	439
A5QQT	M0	N1	T3	Stage_III	Dead	322
A5RUT	#N/A	N1	T1	Stage_II	Alive	841
A5RVT	#N/A	N3	T2	Stage_III	Alive	733
A5RWT	#N/A	N1	T1	Stage_II	Alive	797
A5RXT	#N/A	N0	T1	Stage_I	Alive	513
A5RYT	#N/A	N1	T1	Stage_I	Alive	429
A5RZT	#N/A	N0	T1	Stage_I	Alive	313
A5UOT	M0	N0	T2	Stage_II	Alive	7
A5ZVT	M0	N0	T2	Stage_II	Alive	210
A66HT	#N/A	N1	T1	Stage_I	Alive	413
A66IT	#N/A	N1	T1	Stage_II	Alive	714
A66JT	#N/A	N0	T1	Stage_I	Alive	1658
A66KT	#N/A	N0	T2	Stage_II	Alive	1021
A66LT	#N/A	N0	T1	Stage_I	Alive	945
A66NT	#N/A	N3	T3	Stage_III	Alive	413
A66PT	#N/A	N0	T2	Stage_II	Alive	58
A03LT	M0	N2	T3	Stage_III	Alive	2442
A03MT	M0	N0	T1	Stage_I	Alive	1455
A03NT	M0	N1	T2	Stage_II	Alive	1645
A03UT	M0	N0	T1	Stage_I	Dead	1796
A03VT	M0	N0	T1	Stage_I	Alive	886
A04HT	#N/A	N2	T2	Stage_III	Alive	439
A04LT	#N/A	N0	T2	Stage_II	Alive	3359
A04NT	M0	N0	T1	Stage_I	Alive	3153
A04RT	M0	N0	T1	Stage_I	Alive	2365
A04UT	M0	N0	T2	Stage_II	Alive	671
A04WT	M0	N1	T2	Stage_II	Alive	1918
A075T	M0	N1	T2	Stage_II	Alive	518
A0A6T	M0	N3	T2	Stage_III	Alive	640
A0ADT	M0	N0	T1	Stage_I	Alive	1157
A0AVT	M0	N0	T1	Stage_I	Alive	1180
A0AWT	M0	N1	T1	Stage_II	Alive	622
A0B0T	M0	N0	T1	Stage_I	Alive	1428
A0B1T	M0	N1	T2	Stage_II	Alive	1148
A0B2T	M0	N0	T1	Stage_I	Alive	1242
A0B3T	M0	N1	T2	Stage_II	Alive	1203
A0B7T	M0	N1	T2	Stage_II	Alive	1733
A0B8T	M0	N0	T1	Stage_I	Alive	1569
A0B9T	M0	N0	T1	Stage_I	Alive	1572
A0BAT	M0	N3	T3	Stage_III	Alive	1132
A0BCT	M0	N3	T2	Stage_III	Alive	974
A0BGT	M0	N0	T1	Stage_I	Alive	756
A0BJT	M0	N1	T2	Stage_II	Alive	660
A0BLT	M0	N0	T1	Stage_I	Alive	1340
A0BMT	M0	N1	T2	Stage_II	Alive	1117
A0BPT	M0	N0	T1	Stage_I	Alive	1481
A0BQT	M0	N0	T1	Stage_I	Alive	827
A0BRT	M0	N0	T1	Stage_I	Alive	1633
A0C0T	M0	N1	T1	Stage_II	Alive	1270
A0C7T	M0	N1	T2	Stage_II	Alive	1305
A0CLT	M0	N2	T3	Stage_III	Alive	1827
A0CST	M1	N3	T4	Stage_IV	Alive	2298
A0CVT	M0	N1	T2	Stage_II	Alive	1870
A0CWT	M0	N1	T2	Stage_II	Alive	1750
A0D3T	M0	N0	T1	Stage_I	Alive	736
A0DAT	M0	N0	T2	Stage_II	Alive	373
A0DET	M0	N0	T2	Stage_II	Alive	948
A0DHT	M0	N1	T2	Stage_II	Alive	1156
A0DKT	M0	N0	T2	Stage_II	Alive	423
A0DLT	M0	N0	T2	Stage_II	Alive	1467
A0DPT	M0	N0	T3	Stage_II	Alive	476
A0DQT	M0	N1	T2	Stage_II	Alive	98
A0DST	M0	N2	T2	Stage_III	Alive	78
A0DXT	M0	N0	T1	Stage_I	Alive	1442
A0E0T	M0	N3	T3	Stage_III	Alive	134
A0E1T	M0	N1	T2	Stage_II	Alive	477
A0E2T	M0	N2	T2	Stage_III	Alive	376
A0E9T	M0	N1	T2	Stage_II	Alive	1405
A0EAT	M0	N1	T1	Stage_II	Dead	993
A0EIT	M0	N1	T1	Stage_II	Alive	743
A0ENT	M0	N0	T2	Stage_II	Alive	2516
A0EST	M0	N0	T2	Stage_II	Alive	1001
A0EWT	M0	N3	T1	Stage_III	Alive	770
A0GYT	M0	N1	T2	Stage_II	Alive	917
A0GZT	M0	N1	T1	Stage_II	Alive	328
A0H0T	M0	N0	T1	Stage_I	Alive	461
A0H5T	M0	N0	T1	Stage_I	Alive	1080
A0H6T	M0	#N/A	T1	Stage_I	Alive	747
A0H7T	M0	N2	T1	Stage_III	Alive	702
A0H9T	M0	N0	T2	Stage_II	Alive	1247
A0HBT	M0	N0	T1	Stage_I	Alive	806
A0HFT	M0	N0	T1	Stage_I	Alive	727
A0HIT	M0	N0	T1	Stage_I	Alive	620
A0HKT	M0	N1	T2	Stage_II	Alive	178
A0HNT	M0	N0	T1	Stage_I	Alive	516
A0HPT	M0	N2	T3	Stage_III	Alive	414
A0HXT	M0	N1	T2	Stage_II	Alive	829
A0HYT	M0	N0	T1	Stage_I	Alive	868
A0IHT	M0	N1	T3	Stage_III	Dead	3418
A0IKT	M0	N1	T4	Stage_III	Dead	571
A0JAT	M0	N3	T2	Stage_III	Alive	346
A0JBT	M0	N1	T3	Stage_III	Alive	1150
A0JCT	M0	N0	T2	Stage_II	Alive	1547
A0JDT	M0	N1	T3	Stage_III	Alive	1813
A0JET	M0	N2	T2	Stage_III	Alive	1966
A0JFT	M0	N1	T1	Stage_II	Alive	354
A0JGT	M0	N2	T2	Stage_III	Alive	449
A0JIT	M0	N1	T1	Stage_II	Alive	1172
A0JJT	M0	N1	T2	Stage_II	Alive	1512
A0JLT	M0	N2	T2	Stage_III	Alive	1319
A0JMT	M0	N1	T2	Stage_II	Alive	1826
A0RET	M0	N0	#N/A	#N/A	Alive	6435
A0RGT	M0	N0	T3	Stage_II	Alive	2082
A0RHT	M0	N0	T2	Stage_II	Alive	5749
A0RIT	M0	N1	T4	Stage_III	Alive	6796
A0RLT	M0	N0	T2	Stage_II	Dead	2469
A0RNT	M0	N0	T1	Stage_I	Alive	5261
A0ROT	M0	N1	T4	Stage_III	Alive	4929
A0RPT	M0	N1	T2	Stage_III	Dead	3126
A0RQT	M0	N0	T3	Stage_II	Dead	4273
A0RST	M0	N0	T2	Stage_II	Dead	3063
A0RTT	M0	N1	T3	Stage_III	Alive	2721
A0RUT	M0	N0	T1	Stage_I	Alive	3991
A0RVT	M0	N2	T3	Stage_III	Alive	4788
A0RXT	M0	N0	T2	Stage_II	Alive	170
A0SDT	M0	N0	T2	Stage_II	Alive	437
A0SET	M0	N0	T1	Stage_I	Alive	1321
A0SHT	M0	N0	T2	Stage_II	Alive	1437
A0SJT	M0	N1	T3	Stage_III	Alive	416
A0SKT	M0	N0	T2	Stage_II	Dead	967
A0SMT	M0	N0	T2	Stage_II	Alive	242
A0SOT	M0	N1	T2	Stage_II	Alive	852
A0SPT	M0	N0	T2	Stage_II	Alive	584
A0STT	M0	N1	T1	Stage_II	Alive	1643
A0SUT	M0	N0	T2	Stage_II	Alive	1352
A0SVT	M1	N2	T2	Stage_IV	Dead	825
A0SWT	M1	N2	T2	Stage_IV	Dead	1365
A0SXT	M0	N0	T1	Stage_I	Alive	1288
A0SYT	M0	N1	T3	Stage_III	Alive	1154
A0T0T	M0	N1	T2	Stage_II	Alive	337
A0T1T	M0	N3	T3	Stage_III	Alive	323
A0T2T	M1	N3	T3	Stage_IV	Dead	255
A0T3T	M0	N1	T1	Stage_I	Alive	456
A0T4T	M0	N0	T2	Stage_II	Alive	395
A0T5T	M0	N0	T2	Stage_II	Alive	321
A0T6T	M0	N0	T3	Stage_II	Alive	344
A0T7T	M0	N0	T2	Stage_II	Alive	397
A0TPT	M0	N0	T2	Stage_II	Alive	2521
A0TQT	M0	N1	T3	Stage_III	Alive	1500
A0TRT	M0	N1	T2	Stage_II	Dead	160
A0TST	M0	N1	T2	Stage_II	Alive	1138
A0TTT	M0	N2	T2	Stage_III	Alive	1730
A0TUT	M0	N0	T2	Stage_II	Alive	360
A0TVT	M0	N0	T2	Stage_II	Alive	905
A0TWT	M0	N1	T3	Stage_III	Alive	739
A0TXT	M0	N1	T1	Stage_II	Alive	1972
A0TYT	M0	N0	T2	Stage_II	Dead	1699
A0TZT	M0	N2	T2	Stage_III	Alive	2316
A0U0T	M0	N1	T2	Stage_II	Alive	1988
A0U1T	M0	N1	T2	Stage_II	Alive	2134
A0U2T	M0	N2	T2	Stage_III	Dead	2551
A0U3T	M0	N1	T2	Stage_II	Alive	2317
A0U4T	M0	N0	T2	Stage_II	Alive	1684
A0W3T	M0	N1	T1	Stage_II	Alive	180
A0W4T	M0	N0	T2	Stage_II	Alive	175
A0W5T	M0	N1	T1	Stage_II	Alive	543
A0W7T	M0	N0	T1	Stage_I	Alive	558
A0WAT	M0	N0	T1	Stage_I	Alive	372
A0WST	#N/A	#N/A	T1	#N/A	Dead	2965
A0WTT	M0	N1	T2	Stage_II	Alive	5396
A0WVT	M0	N1	T2	Stage_II	Dead	2422
A0WXT	M0	N1	T3	Stage_III	Dead	653
A0WYT	M0	N1	T3	Stage_III	Dead	3461
A0WZT	M0	N1	T2	Stage_II	Alive	3941
A0X0T	M0	N0	T1	Stage_I	Dead	3945
A0X1T	M1	N2	T2	Stage_IV	Alive	5672
A0X4T	M0	N1	T2	Stage_II	Dead	860
A0X5T	M0	N1	T2	Stage_II	Dead	2097
A0X7T	#N/A	#N/A	T1	#N/A	Dead	1791
A0XLT	M0	N0	T2	Stage_II	Alive	10
A0XNT	M0	N2	T2	Stage_III	Alive	10
A0XOT	M0	N2	T2	Stage_III	Alive	375
A0XPT	M0	N2	T2	Stage_III	Alive	9
A0XRT	M0	N2	T2	Stage_III	Alive	10
A0XST	M0	N2	T2	Stage_III	Alive	10
A0XTT	M0	N2	T2	Stage_III	Alive	10
A0XUT	M0	N0	T2	Stage_II	Alive	10
A0XVT	M0	N2	T2	Stage_III	Alive	162
A0XWT	M0	N2	T2	Stage_III	Alive	170
A0YCT	M0	N1	T2	Stage_II	Alive	644
A0YDT	M0	N0	T3	Stage_II	Alive	550
A0YET	M0	N1	T2	Stage_II	Alive	253
A0YFT	M0	N0	T1	Stage_I	Alive	289
A0YGT	M0	N3	T2	Stage_III	Alive	404
A0YHT	M0	N2	T2	Stage_III	Alive	379
A0YIT	M0	N0	T1	Stage_I	Alive	358
A0YJT	M0	N2	T3	Stage_III	Alive	326
A0YKT	M0	N0	T2	Stage_II	Alive	334
A0YLT	M0	N2	T3	Stage_III	Alive	268
A0YMT	M0	N0	T2	Stage_II	Alive	662
A0YTT	M0	N2	T4	Stage_III	Dead	723
A105T	M0	N0	T2	Stage_II	Alive	1163
A106T	M0	N1	T1	Stage_I	Alive	1555
A107T	M0	N2	T3	Stage_III	Alive	763
A108T	M0	N2	T2	Stage_III	Alive	124
A109T	M0	N0	T2	Stage_II	Alive	1172
A10BT	M0	N1	T2	Stage_II	Alive	748
A10CT	M0	N1	T2	Stage_II	Alive	854
A10ET	M0	N1	T1	Stage_II	Alive	418
A10FT	M0	N0	T2	Stage_II	Alive	360
A124T	M0	N0	T2	Stage_II	Alive	3120
A125T	M0	N0	T2	Stage_II	Alive	3019
A126T	M0	N0	T2	Stage_II	Alive	2850
A128T	M0	N0	T2	Stage_II	Alive	2877
A129T	M0	N1	T2	Stage_II	Alive	2923
A12AT	M0	N0	T2	Stage_II	Alive	2755
A12BT	M0	N0	T2	Stage_II	Alive	2359
A12CT	M0	N1	T2	Stage_II	Alive	1994
A12DT	M0	N1	T1	Stage_II	Alive	1948
A12ET	M0	N0	T3	Stage_II	Alive	1743
A12FT	M0	N0	T2	Stage_II	Alive	1471
A12GT	M0	N0	T2	Stage_II	Alive	1266
A12HT	M0	N0	T2	Stage_II	Alive	863
A12KT	M0	N1	T2	Stage_II	Alive	0
A12LT	M0	N0	T2	Stage_II	Alive	0
A12MT	M0	N0	T2	Stage_II	Alive	0
A12NT	M0	N0	T2	Stage_II	Alive	0
A12OT	M0	N0	T2	Stage_II	Alive	0
A12PT	M0	N1	T2	Stage_II	Alive	0
A12QT	M0	N2	T1	Stage_III	Alive	2
A0AUT	M0	N0	T2	Stage_II	Alive	746
A0AZT	#N/A	N1	T3	Stage_III	Alive	867
A0B5T	M0	N2	T2	Stage_III	Alive	1471
A0BFT	M0	N1	T2	Stage_II	Alive	782
A0BOT	M0	N0	T1	Stage_I	Alive	1085
A0BST	M0	N1	T3	Stage_III	Alive	1641
A0BTT	M0	N1	T1	Stage_II	Alive	1386
A0BZT	M0	N1	T3	Stage_III	Alive	1492
A0C1T	M0	N2	T3	Stage_III	Alive	1339
A0C3T	M0	N0	T1	Stage_I	Alive	1464
A0DDT	M0	N1	T2	Stage_II	Alive	1394
A0DGT	M0	N0	T2	Stage_II	Alive	713
A0DIT	M0	N1	T2	Stage_II	Alive	673
A0DOT	M0	N0	T1	Stage_I	Alive	525
A0DTT	M0	N1	T1	Stage_II	Alive	1170
A0DVT	M0	N2	T2	Stage_III	Alive	1374
A0H3T	M0	N0	T1	Stage_I	Alive	1149
A0HAT	M0	N0	T1	Stage_I	Alive	856
A10AT	M0	N0	T3	Stage_II	Alive	352
A132T	M0	N1	T2	Stage_II	Alive	0
A133T	M0	N1	T3	Stage_III	Alive	0
A134T	M0	N0	T2	Stage_II	Alive	1
A135T	M0	N1	T2	Stage_II	Alive	0
A137T	M0	N1	T2	Stage_II	Alive	26
A138T	M0	N2	T2	Stage_III	#N/A	#N/A
A13DT	M0	N0	T2	Stage_II	Alive	267
A13FT	M0	N1	T3	Stage_III	Alive	196
A13YT	M0	N0	T1	Stage_I	Alive	264
A13ZT	M0	N2	T2	#N/A	Alive	210
A140T	M0	N1	T2	Stage_II	Alive	27
A141T	M0	N1	T1	#N/A	Alive	113
A142T	M0	N0	T3	Stage_II	Alive	61
A143T	M0	N0	T2	Stage_II	Alive	172
A145T	M0	N1	T1	Stage_II	Alive	49
A146T	#N/A	N0	T2	Stage_II	Alive	344
A147T	M0	N0	T2	#N/A	Alive	2
A14OT	M0	N1	T3	Stage_III	Alive	1173
A14PT	M0	N3	T2	Stage_III	Alive	487
A14QT	M0	N1	T2	Stage_II	Alive	974
A14RT	M0	N0	T2	Stage_II	Alive	845
A14ST	M0	N0	T1	Stage_I	Alive	834
A14TT	M0	N0	T2	Stage_II	Alive	890
A14VT	M0	N1	T2	Stage_II	Alive	748
A14WT	M0	N0	T2	Stage_II	Alive	834
A14XT	M0	N2	T2	Stage_III	Alive	692
A14YT	M0	N0	T2	Stage_II	Alive	688
A14ZT	M0	N0	T1	Stage_I	Alive	518
A150T	M0	N0	T2	Stage_II	Alive	591
A152T	M0	N0	T1	Stage_I	Alive	588
A153T	M0	N1	T1	Stage_II	Alive	586
A154T	M0	N0	T1	Stage_I	Alive	325
A155T	M0	N1	T2	Stage_II	Alive	553
A156T	M0	N0	T1	Stage_I	Alive	481
A158T	M0	N1	T1	Stage_II	Alive	450
A159T	M0	N0	T2	Stage_II	Alive	515
A15AT	M0	N3	T2	Stage_III	Alive	502
A15CT	M0	N0	T1	Stage_I	Alive	497
A15DT	M0	N0	T2	Stage_II	Alive	316
A15ET	M0	N1	T1	Stage_II	Alive	518
A15FT	M0	N0	T1	Stage_I	Alive	469
A15GT	M0	N0	T2	Stage_II	Alive	316
A15HT	M0	N1	T1	Stage_II	Alive	42
A15JT	M0	N0	T1	Stage_I	Alive	464
A15KT	M0	N1	T2	Stage_II	Alive	34
A15LT	M0	N0	T2	Stage_II	Alive	331
A15MT	M0	N0	T2	Stage_II	Alive	235
A15OT	M0	#N/A	T1	Stage_I	Alive	396
A15PT	M0	N0	T1	Stage_I	Alive	315
A15RT	M0	N1	T1	Stage_II	Alive	330
A15ST	M0	N1	T2	Stage_II	Alive	274
A15TT	M0	N0	T2	Stage_II	Alive	267
A18FT	M0	N0	T2	Stage_II	Alive	268
A18GT	M0	N0	T1	Stage_I	Alive	61
A18HT	M0	N0	T1	Stage_I	Alive	0
A18IT	#N/A	N1	T1	Stage_II	Alive	220
A18JT	M1	N2	T4	Stage_IV	Dead	612
A18KT	M0	N0	T1	Stage_I	Dead	2763
A18LT	M0	N1	T3	Stage_III	Dead	811
A18MT	M0	N1	T3	Stage_III	Dead	2207
A18NT	M0	N1	T2	Stage_II	Dead	1148
A18PT	M0	N0	T1	Stage_I	Dead	921
A18QT	M0	N1	T2	Stage_II	Dead	1692
A18RT	M0	N1	T2	Stage_II	Dead	1142
A18ST	M0	N0	T1	Stage_I	Dead	2009
A18TT	M0	N0	T2	Stage_II	Dead	224
A18UT	M0	N2	T2	Stage_III	Dead	1563
A18VT	M0	N1	T2	Stage_II	Dead	1556
A1AHT	M0	N1	T2	Stage_II	Alive	2298
A1AIT	M0	N0	T2	Stage_II	Alive	1881
A1AJT	M0	N0	T1	Stage_I	Alive	1605
A1AKT	M0	N0	T1	Stage_I	Alive	1559
A1ALT	M0	N1	T3	Stage_III	Alive	1485
A1ANT	M0	N0	T2	Stage_II	Alive	1330
A1AOT	M0	N1	T1	Stage_II	Alive	1325
A1APT	M0	N0	T1	Stage_I	Alive	1216
A1AQT	M0	N0	T2	Stage_II	Alive	1310
A1AST	M0	N1	T2	Stage_II	Alive	1150
A1ATT	M0	N0	T2	Stage_II	Dead	1272
A1AUT	M0	N2	T2	Stage_III	Alive	1409
A1AVT	M0	N1	T2	Stage_II	Alive	1295
A1AWT	M0	N0	T2	Stage_II	Alive	1072
A1AXT	M0	N0	T1	Stage_I	Alive	1103
A1AYT	M0	N0	T1	Stage_I	Alive	615
A1AZT	M0	N1	T2	Stage_II	Alive	1965
A1B0T	M0	N2	T2	Stage_III	Alive	1271
A1B1T	M0	N1	T2	Stage_II	Alive	1361
A1B4T	M0	N2	T1	Stage_III	Alive	911
A1B5T	M0	N0	T2	Stage_II	Alive	774
A1B6T	M0	N0	T2	Stage_II	Alive	338
A1BCT	M0	N0	T1	Stage_I	Alive	297
A1BDT	M0	N0	T2	Stage_II	Alive	317
A0SBT	M0	N0	T1	Stage_I	#N/A	#N/A
A0SFT	M0	N0	T2	Stage_II	#N/A	#N/A
A0SGT	M0	N1	T2	Stage_II	#N/A	#N/A
A0SIT	M0	N1	T2	Stage_II	#N/A	#N/A
A0SNT	#N/A	N1	T1	Stage_II	#N/A	#N/A
A0Y5T	#N/A	N2	T2	Stage_III	#N/A	#N/A
A12TT	M0	N0	T2	Stage_II	#N/A	#N/A
A12UT	M0	N1	T2	Stage_II	#N/A	#N/A
A12VT	M0	N0	T2	Stage_II	#N/A	#N/A
A12WT	M0	N1	T4	Stage_III	#N/A	#N/A
A12XT	M0	N1	T2	Stage_II	#N/A	#N/A
A12YT	M0	N1	T2	Stage_II	#N/A	#N/A
A12ZT	M0	N1	T2	Stage_II	#N/A	#N/A
A130T	M0	N2	T3	Stage_III	#N/A	#N/A
A131T	M0	N2	T2	Stage_III	#N/A	#N/A
A1FUT	M0	N0	T1	Stage_I	#N/A	#N/A
A1FZT	M0	N0	T2	Stage_II	#N/A	#N/A
A1HET	M0	N0	T2	Stage_II	#N/A	#N/A
A1HFT	M0	N0	T2	Stage_II	#N/A	#N/A
A1HIT	M0	N2	T2	Stage_III	#N/A	#N/A
A1HKT	M0	N1	T2	Stage_II	#N/A	#N/A
A1HOT	M0	N3	T3	Stage_III	#N/A	#N/A
A1IET	M0	N1	T2	Stage_II	#N/A	#N/A
A1IFT	M0	N0	T1	Stage_I	#N/A	#N/A
A1IGT	M0	N1	T2	Stage_II	#N/A	#N/A
A1IHT	M0	N0	T1	Stage_I	#N/A	#N/A
A1IIT	M0	N0	T1	Stage_I	#N/A	#N/A
A1IJT	M0	N0	T1	Stage_I	#N/A	#N/A
A1IKT	M0	N1	T1	Stage_II	#N/A	#N/A
A1ILT	M0	N1	T1	Stage_II	#N/A	#N/A
A1INT	M0	N0	T1	Stage_I	#N/A	#N/A
A1IOT	M0	N0	T1	Stage_I	#N/A	#N/A
A1IPT	M0	N1	T2	Stage_II	#N/A	#N/A
A1IUT	M0	N0	T1	Stage_I	#N/A	#N/A
A1IXT	#N/A	N1	T1	Stage_II	#N/A	#N/A
A1IYT	#N/A	N0	T1	Stage_I	#N/A	#N/A
A1IZT	#N/A	N2	T2	Stage_III	#N/A	#N/A
A1J1T	M0	N1	T2	Stage_II	#N/A	#N/A
A1J2T	#N/A	N1	T1	Stage_II	#N/A	#N/A
A1J3T	M0	N0	T1	Stage_I	#N/A	#N/A
A1J5T	M0	N0	T3	Stage_II	#N/A	#N/A
A1J6T	M0	N0	T1	Stage_I	#N/A	#N/A
A1J8T	M0	N1	T2	Stage_II	#N/A	#N/A
A1J9T	M0	N0	T1	Stage_I	#N/A	#N/A
A1JAT	M0	#N/A	T4	#N/A	#N/A	#N/A
A1JBT	M0	N1	T2	Stage_II	#N/A	#N/A
A1JCT	M0	N2	T2	Stage_III	#N/A	#N/A
A1JDT	M0	N1	T2	Stage_II	#N/A	#N/A
A1JET	M0	N1	T1	Stage_II	#N/A	#N/A
A1JFT	M0	N2	T1	Stage_III	#N/A	#N/A
A1JGT	M0	N0	T2	Stage_II	#N/A	#N/A
A1JHT	M0	N0	T1	Stage_I	#N/A	#N/A
A1JIT	#N/A	N1	T1	Stage_II	#N/A	#N/A
A1JJT	M0	N0	T2	Stage_II	#N/A	#N/A
A1JKT	M0	N0	T2	Stage_II	#N/A	#N/A
A1JLT	M0	N0	T2	Stage_II	#N/A	#N/A
A1JMT	M0	N1	T2	Stage_II	#N/A	#N/A
A1JNT	#N/A	N3	T3	Stage_III	#N/A	#N/A
A1JPT	M0	N0	T1	Stage_I	#N/A	#N/A
A1JST	M0	N0	T1	Stage_I	#N/A	#N/A
A1JTT	M0	N0	T2	Stage_II	#N/A	#N/A
A1JUT	M0	N0	T1	Stage_I	#N/A	#N/A
A1KIT	M0	N0	T1	Stage_I	#N/A	#N/A
A1KRT	M0	N0	T2	Stage_II	#N/A	#N/A
A1L6T	M0	N1	T1	Stage_II	#N/A	#N/A
A1L7T	M0	N2	T2	Stage_III	#N/A	#N/A
A1L8T	M0	N1	T2	Stage_II	#N/A	#N/A
A1L9T	M0	N1	T1	Stage_II	#N/A	#N/A
A1LAT	M0	N1	T1	Stage_II	#N/A	#N/A
A1LBT	M0	N1	T2	Stage_II	#N/A	#N/A
A1LGT	M0	N0	T2	Stage_II	#N/A	#N/A
A1LHT	M0	N0	T1	Stage_I	#N/A	#N/A
A1LIT	M0	N1	T2	Stage_II	#N/A	#N/A
A1LKT	M0	N3	T4	Stage_III	#N/A	#N/A
A1LLT	#N/A	N2	T3	Stage_III	#N/A	#N/A
A1LST	M0	N0	T1	Stage_I	#N/A	#N/A
A1N3T	M0	N2	T1	Stage_III	#N/A	#N/A
A1N4T	M0	N2	T2	Stage_III	#N/A	#N/A
A1N5T	M0	N1	T2	Stage_II	#N/A	#N/A
A1N6T	M0	N1	T2	Stage_II	#N/A	#N/A
A1N8T	M0	N0	T2	Stage_II	#N/A	#N/A
A1N9T	M0	N0	T2	Stage_II	#N/A	#N/A
A1NAT	M0	N0	T2	Stage_II	#N/A	#N/A
A1NCT	M0	N1	T2	Stage_II	#N/A	#N/A
A1NDT	M0	N1	T2	Stage_II	#N/A	#N/A
A1NET	M0	N1	T2	Stage_II	#N/A	#N/A
A1NFT	M0	N0	T2	Stage_II	#N/A	#N/A
A1NGT	M0	N0	T2	Stage_II	#N/A	#N/A
A1NHT	M0	N1	T2	Stage_II	#N/A	#N/A
A1NIT	M0	N0	T2	Stage_II	#N/A	#N/A
A1OWT	#N/A	N0	T2	Stage_II	#N/A	#N/A
A1OXT	#N/A	N0	T2	Stage_II	#N/A	#N/A
A1OYT	#N/A	N0	T2	Stage_II	#N/A	#N/A
A1OZT	M0	N0	T2	Stage_II	#N/A	#N/A
A1P1T	#N/A	N3	T2	Stage_III	#N/A	#N/A
A1P3T	#N/A	N0	T2	Stage_II	#N/A	#N/A
A1P4T	M0	N0	T2	Stage_II	#N/A	#N/A
A1P5T	M0	N1	T2	Stage_II	#N/A	#N/A
A1P6T	M0	N1	T2	Stage_II	#N/A	#N/A
A1P7T	M0	N0	T2	Stage_II	#N/A	#N/A
A1P8T	M0	N3	T2	Stage_III	#N/A	#N/A
A1PAT	M0	N1	T2	Stage_II	#N/A	#N/A
A1PBT	#N/A	N1	T3	Stage_III	#N/A	#N/A
A1PDT	M0	N1	T1	Stage_II	#N/A	#N/A
A1PET	M0	N1	T1	Stage_II	#N/A	#N/A
A1PFT	M0	N0	T1	Stage_I	#N/A	#N/A
A1PHT	M0	N1	T1	Stage_II	#N/A	#N/A
A1R2T	#N/A	N3	T2	Stage_III	#N/A	#N/A
A1R3T	M0	N3	T2	Stage_III	#N/A	#N/A
A1R4T	M0	N0	T1	Stage_I	#N/A	#N/A
A1R5T	M0	N0	T1	Stage_I	#N/A	#N/A
A1R6T	M0	N0	T2	Stage_II	#N/A	#N/A
A1R7T	M0	N0	T2	Stage_II	#N/A	#N/A
A1RAT	M0	N0	T1	Stage_I	#N/A	#N/A
A1RBT	M0	N0	T2	Stage_II	#N/A	#N/A
A1RDT	M0	N0	T2	Stage_II	#N/A	#N/A
A1RET	M0	N2	T2	Stage_III	#N/A	#N/A
A1RFT	M0	N2	T2	Stage_III	#N/A	#N/A
A1RGT	M0	N2	T1	Stage_III	#N/A	#N/A
A1X5T	#N/A	N3	T2	Stage_III	#N/A	#N/A
A1X6T	#N/A	N2	T3	Stage_III	#N/A	#N/A
A1X7T	#N/A	N0	T2	Stage_II	#N/A	#N/A
A1X8T	M0	N2	T1	Stage_II	#N/A	#N/A
A1X9T	M0	N1	T2	Stage_II	#N/A	#N/A
A1XAT	M0	N0	T1	Stage_I	#N/A	#N/A
A1XBT	M0	N1	T2	Stage_II	#N/A	#N/A
A1XCT	M0	N1	T4	Stage_III	#N/A	#N/A
A1XDT	M0	N2	T1	Stage_III	#N/A	#N/A
A1XFT	M0	N0	T2	Stage_II	#N/A	#N/A
A1XGT	M0	N1	T4	Stage_III	#N/A	#N/A
A1XJT	#N/A	N1	T3	Stage_III	#N/A	#N/A
A1XMT	M0	N0	T1	Stage_I	#N/A	#N/A
A1XOT	M0	N1	T2	Stage_II	#N/A	#N/A
A1XQT	M0	N0	T2	Stage_II	#N/A	#N/A
A1XRT	M0	N1	T2	Stage_II	#N/A	#N/A
A1XST	M0	N3	T2	Stage_III	#N/A	#N/A
A1XTT	M0	N1	T1	Stage_II	#N/A	#N/A
A1XUT	M0	N0	T1	Stage_I	#N/A	#N/A
A1XVT	M0	N0	T2	Stage_II	#N/A	#N/A
A1XWT	M0	N0	T2	Stage_II	#N/A	#N/A
A1XYT	#N/A	N0	T2	Stage_II	#N/A	#N/A
A1XZT	#N/A	N2	T1	Stage_III	#N/A	#N/A
A1Y0T	#N/A	N2	T1	Stage_III	#N/A	#N/A
A1Y1T	#N/A	N1	T3	Stage_III	#N/A	#N/A
A1Y2T	#N/A	N0	T2	Stage_II	#N/A	#N/A
A1Y3T	#N/A	N2	T2	Stage_III	#N/A	#N/A
A201T	M0	N0	T1	Stage_I	#N/A	#N/A
A202T	M0	N0	T2	Stage_II	#N/A	#N/A
A203T	M0	N1	T2	Stage_II	#N/A	#N/A
A204T	M0	N1	T2	Stage_II	#N/A	#N/A
A208T	M0	N1	T2	Stage_II	#N/A	#N/A
A209T	M0	N0	T1	Stage_I	#N/A	#N/A
A226T	M0	N2	T2	Stage_III	#N/A	#N/A
A227T	M0	N1	T2	Stage_II	#N/A	#N/A
A228T	M0	N1	T2	Stage_II	#N/A	#N/A
A229T	M0	N0	T1	Stage_I	#N/A	#N/A
A22AT	M0	N0	T2	Stage_II	#N/A	#N/A
A22BT	M0	N0	T1	Stage_I	#N/A	#N/A
A22DT	M0	N0	T2	Stage_II	#N/A	#N/A
A22ET	M0	N2	T2	Stage_III	#N/A	#N/A
A22GT	M0	N0	T2	Stage_II	#N/A	#N/A
A22HT	M0	N1	T2	Stage_II	#N/A	#N/A
A23HT	M0	#N/A	T2	Stage_II	#N/A	#N/A
A24HT	M0	N0	T2	Stage_II	#N/A	#N/A
A24KT	M0	N0	T2	Stage_II	#N/A	#N/A
A24LT	M0	N1	T2	Stage_II	#N/A	#N/A
A24MT	M0	N2	T2	Stage_III	#N/A	#N/A
A24NT	M0	N0	T1	Stage_I	#N/A	#N/A
A24OT	M0	N2	T3	Stage_III	#N/A	#N/A
A24PT	M0	N0	T1	Stage_I	#N/A	#N/A
A24QT	M0	N0	T3	Stage_II	#N/A	#N/A
A24RT	M0	N2	T1	Stage_III	#N/A	#N/A
A24ST	M0	N0	T1	Stage_I	#N/A	#N/A
A24TT	M0	N3	T3	Stage_III	#N/A	#N/A
A24UT	M0	N1	T1	Stage_II	#N/A	#N/A
A24VT	M0	N1	T2	Stage_II	#N/A	#N/A
A24WT	M0	N1	T2	Stage_II	#N/A	#N/A
A24XT	M0	N0	T2	Stage_II	#N/A	#N/A
A24ZT	M0	N0	T2	Stage_II	#N/A	#N/A
A250T	M0	N0	T2	Stage_II	#N/A	#N/A
A251T	M0	N2	T2	Stage_III	#N/A	#N/A
A252T	M0	N0	T1	Stage_I	#N/A	#N/A
A254T	M0	N2	T2	Stage_III	#N/A	#N/A
A255T	M0	N0	T1	Stage_I	#N/A	#N/A
A256T	M0	N0	T2	Stage_II	#N/A	#N/A
A25BT	M0	N1	T2	Stage_II	#N/A	#N/A
A25CT	M0	N1	T2	Stage_II	#N/A	#N/A
A25ET	M0	N2	T2	Stage_III	#N/A	#N/A
A25FT	M0	N0	T2	Stage_II	#N/A	#N/A
A26ET	#N/A	N1	T3	Stage_III	#N/A	#N/A
A26FT	M0	N0	T1	Stage_I	#N/A	#N/A
A26GT	M0	N0	T2	Stage_II	#N/A	#N/A
A26HT	M0	N1	T1	Stage_II	#N/A	#N/A
A26IT	M0	N0	T2	Stage_II	#N/A	#N/A
A26JT	M0	N0	T2	Stage_II	#N/A	#N/A
A26ZT	M0	N0	T2	Stage_II	#N/A	#N/A
A274T	M0	N0	T2	Stage_II	#N/A	#N/A

## Sheet: COAD
patient	M	N	T	S	vital_status	death_days_to
2675T	#N/A	N0	T3	Stage_II	Alive	515
2682T	M1	N1	T4	Stage_IV	Dead	424
2684T	M0	N0	T2	Stage_I	Alive	387
2685T	M0	N0	T3	Stage_II	Alive	464
2686T	M0	N0	T3	Stage_II	Alive	488
3489T	M0	N0	T3	Stage_II	Alive	31
3492T	M0	N0	T3	Stage_II	Alive	0
3495T	M0	N0	T2	Stage_I	Alive	31
3496T	M0	N0	T3	Stage_II	Alive	31
3502T	M0	N0	T2	Stage_I	Alive	31
3506T	M0	N0	T2	Stage_I	Alive	0
3509T	M0	N0	T3	Stage_II	Alive	0
3511T	M0	N0	T4	Stage_II	Alive	0
3526T	M0	N0	T2	Stage_I	Alive	30
3655T	M0	N0	T3	Stage_II	Alive	0
3660T	M0	N0	T3	Stage_II	Alive	31
3662T	M1	N2	T4	Stage_IV	Alive	0
3663T	M0	N0	T3	Stage_II	Alive	31
3685T	M0	N0	T3	Stage_II	Alive	31
3697T	M0	N0	T3	Stage_III	Alive	30
3712T	M0	N2	T3	Stage_III	Alive	0
3713T	M1	N0	T3	Stage_IV	Alive	30
3779T	M0	N0	T3	Stage_II	Alive	441
4105T	M0	N0	T3	Stage_II	Dead	442
4313T	M0	N0	T1	Stage_I	Alive	957
4315T	M0	N0	T3	Stage_II	Alive	1334
4323T	M1	N2	T4	Stage_IV	Dead	43
4614T	M1	N1	T4	Stage_IV	Dead	172
4615T	M0	N1	T3	Stage_III	Alive	506
4616T	M1	N2	T3	Stage_IV	Dead	156
4682T	M1	N0	T3	Stage_IV	Dead	680
4684T	M1	N2	T3	Stage_IV	Alive	1705
4743T	M0	N0	T3	Stage_II	Alive	184
4744T	M0	N0	T2	Stage_I	Alive	214
4747T	M1	N1	T4	Stage_IV	Alive	244
4751T	M0	N1	T3	Stage_III	Alive	607
4947T	M0	N1	T4	Stage_IV	Alive	534
4948T	M0	N1	T3	Stage_III	Alive	3116
4950T	M0	N1	T3	Stage_III	Alive	1227
4951T	M0	N0	T3	Stage_II	Alive	1492
4952T	M0	N2	T4	Stage_III	Alive	475
5254T	M0	N0	T3	Stage_II	Alive	5
5255T	M0	N0	T3	Stage_II	Alive	2
5256T	M0	N0	T3	Stage_II	Alive	0
5344T	M0	N1	T3	Stage_III	Alive	304
5348T	M0	N1	T3	Stage_III	Alive	393
5349T	M0	N0	T3	Stage_II	Alive	335
5403T	#N/A	N0	T3	Stage_II	Dead	1910
5407T	M0	N0	T1	Stage_I	Alive	1395
5537T	#N/A	N0	T3	Stage_III	Alive	456
5538T	M0	N1	T3	Stage_III	Alive	204
5539T	M0	N1	T3	Stage_III	Alive	30
5540T	M0	N0	T3	Stage_II	Alive	198
5541T	M0	N1	T3	Stage_III	Alive	202
5543T	M1	N1	T3	Stage_IV	Alive	230
5656T	M0	N0	T2	Stage_I	Alive	462
5657T	M0	N1	T3	Stage_III	Alive	367
5659T	M0	N0	T2	Stage_I	Alive	286
5660T	M0	N2	T3	Stage_III	Alive	342
5661T	M0	N0	T3	Stage_II	Alive	306
5662T	M1	N2	T3	Stage_IV	Alive	297
5664T	#N/A	N2	T4	Stage_III	Alive	362
5665T	M0	N0	T3	Stage_II	Alive	286
5666T	M0	N0	T4	Stage_II	Alive	244
5796T	M0	N0	T3	Stage_II	Alive	12
5797T	M0	N0	T3	Stage_II	Alive	8
5820T	M1	N2	T4	Stage_IV	Alive	14
5821T	M0	N0	T3	Stage_II	Alive	28
5860T	M0	N0	T3	Stage_II	Alive	304
5861T	M0	N0	T3	Stage_II	Alive	335
5862T	M1	N1	T3	Stage_IV	Dead	153
5863T	M0	N1	T3	Stage_III	Alive	304
5864T	M0	N0	T2	Stage_I	Alive	61
5868T	M1	N1	T4	Stage_IV	Alive	304
5900T	#N/A	N0	T2	Stage_I	Alive	2
5912T	#N/A	N0	T2	Stage_I	Alive	1466
5913T	#N/A	N0	T3	Stage_II	Alive	853
5915T	#N/A	N0	T2	Stage_I	Alive	0
5916T	M0	N0	T0	Stage_I	Dead	643
6004T	M0	N0	T2	Stage_I	Alive	203
6137T	M0	N1	T3	Stage_III	Alive	195
6138T	M0	N0	T2	Stage_I	Alive	182
6140T	M0	N0	T3	Stage_II	Alive	125
6141T	M0	N0	T3	Stage_II	Alive	130
6142T	M1	N1	T3	Stage_IV	Alive	134
6161T	M0	N0	T2	Stage_I	Alive	212
6162T	M0	N1	T3	Stage_III	Alive	212
6163T	M0	N0	T1	Stage_I	Alive	90
6164T	M0	N0	T3	Stage_II	Alive	487
6165T	M0	N0	T3	Stage_II	Alive	212
6166T	M0	N0	T2	Stage_I	Alive	424
6167T	M0	N2	T3	Stage_III	Alive	122
6168T	M0	N0	T3	Stage_II	Alive	181
6169T	M0	N0	T3	Stage_II	Alive	243
6170T	M0	N0	T2	Stage_I	Alive	242
6171T	M0	N0	T2	Stage_I	Alive	182
6172T	M0	N1	T3	Stage_III	Alive	212
6196T	#N/A	N2	T3	Stage_III	Alive	6
6197T	#N/A	N0	T3	Stage_II	Alive	113
6293T	M0	N1	T3	Stage_III	Alive	3203
6294T	M1	N1	T3	Stage_IV	Dead	858
6295T	M0	N0	T3	Stage_II	Alive	254
6297T	M1	N2	T3	Stage_IV	Alive	2289
6298T	#N/A	N1	T4	Stage_III	Dead	715
6299T	M0	N2	T3	Stage_III	Alive	2077
6302T	M0	N0	T3	Stage_II	Alive	1310
6303T	M1	N1	T3	Stage_IV	Alive	1882
6304T	M0	N0	T4	Stage_II	Alive	1631
6306T	M0	N0	T2	Stage_II	Alive	1359
6307T	M0	N1	T3	Stage_III	Alive	1485
6309T	M0	N1	T3	Stage_III	Alive	1386
6310T	M0	N1	T3	Stage_III	Alive	1205
6314T	M1	N2	T3	Stage_IV	Alive	1031
6315T	M1	N1	T3	Stage_IV	Alive	937
6317T	#N/A	N2	T3	Stage_III	Alive	894
6321T	#N/A	N1	T2	Stage_III	Alive	572
6323T	#N/A	N0	#N/A	Stage_I	Alive	201
6386T	M0	N1	T3	Stage_III	Alive	169
6459T	M0	N2	T3	Stage_III	Alive	0
6460T	M0	N1	T3	Stage_III	Alive	0
6461T	M0	N2	T4	Stage_III	Alive	0
6463T	M0	N0	T3	Stage_II	Alive	0
6529T	M0	N0	T3	Stage_II	Alive	260
6530T	M0	N0	T2	Stage_I	Alive	271
6531T	M0	N0	T3	Stage_II	Alive	17
6532T	M0	N0	T3	Stage_II	Alive	107
6533T	M0	N0	T4	Stage_III	Alive	40
6534T	M0	N0	T3	Stage_II	Alive	241
6536T	M0	N0	T3	Stage_II	Alive	287
6538T	M0	N2	T3	Stage_III	Alive	246
6539T	M0	N0	T3	Stage_III	Alive	145
6540T	M0	N0	T2	Stage_I	Alive	186
6541T	M0	N0	T3	Stage_II	Alive	108
6548T	M0	N0	T2	Stage_I	Alive	3
6569T	M0	N0	T2	Stage_I	Alive	0
6570T	M0	N0	T3	Stage_II	Alive	0
6586T	M0	N0	T3	Stage_II	Alive	741
6588T	M0	N0	T3	Stage_II	Alive	644
6598T	#N/A	N0	T3	Stage_II	Dead	1503
6599T	#N/A	N0	T2	Stage_I	Dead	206
6600T	M1	N1	T4	Stage_IV	Dead	368
6601T	M0	N0	T3	Stage_II	Dead	3042
6603T	#N/A	N1	T2	#N/A	Dead	899
6605T	M0	N1	T4	Stage_III	Dead	159
6606T	M1	N2	T4	Stage_IV	Dead	357
6607T	M1	N2	T4	Stage_IV	Dead	97
6608T	M0	N1	T2	Stage_III	Dead	59
6625T	M0	N0	T3	Stage_II	Alive	2673
6626T	M0	N0	T3	Stage_II	Dead	1422
6627T	M0	N0	T3	Stage_II	Alive	1434
6628T	M0	N0	T2	Stage_I	Alive	1606
6648T	M1	N0	T3	Stage_IV	Alive	253
6649T	M0	N1	T3	Stage_III	Alive	147
6650T	M0	N0	T3	Stage_II	Alive	173
6652T	M1	N0	T3	Stage_IV	Alive	135
6653T	M0	N0	T2	Stage_I	Alive	91
6654T	M0	N1	T3	Stage_III	Alive	178
6674T	M0	N0	T3	Stage_II	Alive	150
6675T	M1	N2	T3	Stage_IV	Alive	153
6676T	M0	N0	T2	Stage_I	Alive	153
6677T	M0	N0	T3	Stage_II	Alive	153
6678T	M1	N1	T4	Stage_IV	Alive	122
6679T	M0	N0	T3	Stage_II	Alive	122
6680T	M0	N2	T3	Stage_III	Alive	91
6703T	M0	N0	T3	Stage_II	Alive	56
6704T	#N/A	N2	T3	Stage_III	Alive	47
6715T	M0	N1	T3	Stage_III	Alive	2
6716T	M0	N0	T3	Stage_II	Alive	8
6717T	M0	N0	T3	Stage_II	Alive	10
6718T	M0	N0	T3	Stage_II	Alive	3
6719T	M0	N0	T3	Stage_II	Alive	41
6746T	#N/A	N0	T4	Stage_II	#N/A	#N/A
6747T	#N/A	N0	T3	Stage_II	Alive	89
6748T	M1	N1	T3	Stage_IV	Alive	61
6751T	#N/A	N0	T2	Stage_I	Alive	3136
6780T	#N/A	N0	T3	Stage_II	Alive	87
6781T	#N/A	N1	T4	Stage_III	Alive	158
6782T	#N/A	N0	T4	Stage_II	Alive	164
6805T	M0	N0	T3	Stage_II	Alive	16
6806T	M0	N0	T2	Stage_I	Alive	20
6807T	M0	N2	T3	Stage_III	Alive	16
6808T	M0	N0	T1	Stage_I	Alive	14
6809T	M1	N1	T3	Stage_IV	Alive	39
6854T	M0	N0	T3	Stage_II	Alive	16
6855T	M0	N0	T3	Stage_II	Alive	42
6856T	M0	N0	T2	Stage_I	Alive	20
6888T	M0	#N/A	T2	Stage_III	Alive	128
6889T	M0	N0	T3	Stage_II	Alive	1720
6890T	#N/A	N0	T1	#N/A	Alive	24
6898T	M0	N0	T2	Stage_I	Alive	45
6899T	#N/A	N2	T4	Stage_III	Alive	48
6901T	#N/A	N0	T3	#N/A	Alive	31
6920T	M0	N0	T3	Stage_II	Alive	112
6922T	M0	N1	T3	Stage_III	Alive	134
6923T	M0	N0	T2	Stage_I	Alive	43
6924T	M0	N0	T3	Stage_II	Alive	89
6926T	M0	N1	T4	Stage_III	Alive	95
6927T	M0	N0	T3	Stage_II	Alive	67
6928T	M0	N0	T3	Stage_II	Alive	20
6929T	M1	N1	T3	Stage_IV	Alive	146
6930T	M0	N0	T3	Stage_II	Alive	46
6931T	M0	N2	T4	Stage_III	Alive	43
6932T	M0	N0	T3	Stage_II	Alive	19
6963T	#N/A	N0	T3	#N/A	Alive	3
6964T	#N/A	N2	T4	#N/A	Alive	23
6965T	#N/A	N2	T4	#N/A	Alive	6
7000T	M0	N0	T2	Stage_I	Alive	41
A01PT	M0	N1	T3	Stage_III	Dead	1158
A01XT	M0	N1	T2	Stage_III	Alive	791
A01ZT	M0	N0	T3	Stage_II	Alive	639
A02KT	M1	N2	T4	Stage_IV	Dead	426
A02YT	M0	N0	T2	Stage_I	Alive	1216
A0X9T	M0	N0	T3	Stage_II	Alive	3429
A0XDT	M0	N0	T3	Stage_II	Dead	743
A0XFT	M0	N2	T3	Stage_III	Dead	1162
A1D0T	M0	N0	T3	Stage_II	Alive	3625
A1D4T	M0	N0	T3	Stage_II	Dead	2821
A1D6T	M0	N0	T3	Stage_II	Dead	1518
A1D7T	M0	N0	T3	Stage_II	Dead	0
A1D9T	M0	N0	T3	Stage_II	Alive	3920
A1DAT	M0	N2	T3	Stage_III	Dead	228
A1DBT	M0	N0	T3	Stage_II	Dead	1348
A1HAT	M0	N2	T3	Stage_III	Alive	3924
A1HBT	M0	N1	T3	Stage_III	Alive	3786
A280T	M0	N0	T3	Stage_II	Dead	236
A282T	M0	N0	T3	Stage_II	Alive	4122
A285T	M1	N2	T3	Stage_IV	Dead	186
A288T	M0	N2	T3	Stage_III	Dead	427
A28AT	M0	N2	T3	Stage_III	Dead	805
A28CT	M0	N0	T3	Stage_II	Dead	2475
A28ET	M0	N0	T3	Stage_II	Alive	3530
A28FT	M0	N1	T3	Stage_III	Dead	1094
A28GT	M0	N0	T3	Stage_II	Dead	1849
A28HT	M0	N2	T3	Stage_III	Alive	3423
A28KT	M0	N0	T3	Stage_II	Alive	2835
A28MT	M0	N0	T3	Stage_II	Alive	2775
A50TT	#N/A	N0	T3	Stage_II	Alive	125
A50VT	M0	N2	T3	Stage_III	Alive	154
A54LT	M0	N0	T2	Stage_I	Alive	158
A565T	#N/A	N2	T3	Stage_III	Dead	494
A566T	M0	N1	T4	Stage_III	Dead	758
A567T	M1	N1	T3	Stage_IV	Dead	1881
A56BT	M0	N1	T3	Stage_III	Alive	1595
A5ZUT	M0	N1	T3	Stage_III	Alive	117

## Sheet: HNSC
patient	N	T	vital_status	death_days_to
4074T	N2	T2	Dead	462
4075T	N0	T3	Dead	283
4077T	N0	T4	Dead	1134
4217T	N2	T4	Alive	187
4223T	N2	T2	Alive	2878
4224T	N2	T2	Alive	278
4722T	N0	T2	Alive	193
4723T	N0	T4	Alive	412
4725T	N0	T2	Alive	310
4726T	N2	T3	Dead	142
4727T	N0	T4	Alive	194
4728T	N2	T3	Alive	325
4730T	N1	T4	Alive	343
4731T	N2	T4	Alive	383
4733T	N1	T1	Alive	523
4734T	N0	T2	Alive	227
4735T	N2	T3	Alive	369
4736T	#N/A	T1	Dead	395
4737T	N2	T2	Alive	240
4738T	N0	T4	Dead	436
4739T	N0	T4	Alive	348
4740T	N0	T4	Alive	811
4741T	N0	T4	Alive	876
4742T	N2	T4	Dead	397
5149T	N2	T3	Alive	248
5151T	N0	T4	Alive	190
5152T	N0	T4	Alive	846
5249T	N0	T2	Alive	1152
5323T	N0	T1	Alive	1466
5324T	N0	T3	Alive	1207
5325T	N0	T1	Dead	654
5326T	N2	T4	Dead	89
5327T	N2	T3	Alive	1184
5329T	N0	T2	Alive	841
5330T	N2	T3	Alive	896
5332T	N0	T3	Dead	317
5333T	N0	T2	Dead	341
5334T	N2	T3	Dead	129
5355T	N0	T4	Alive	279
5356T	N0	T3	Alive	289
5358T	N0	T2	Alive	173
5359T	N2	T4	Dead	377
5360T	N0	T4	Alive	867
5361T	N2	T4	Alive	194
5363T	N3	T4	Dead	253
5364T	N2	T4	Dead	493
5366T	N2	T4	Dead	360
5367T	N2	T4	Dead	352
5369T	N0	T4	Dead	380
5373T	N0	T1	Alive	413
5374T	N2	T2	Alive	290
5430T	N2	T4	Alive	4115
5431T	N2	T3	Dead	522
5432T	N0	T3	Alive	3930
5434T	N2	T4	Dead	3314
5435T	N2	T4	Dead	2319
5436T	N2	T3	Dead	584
5439T	N2	T3	Dead	546
5440T	N2	T4	Alive	2732
5441T	N2	T4	Alive	2663
5442T	N2	T4	Alive	2327
5443T	N0	T3	Alive	2567
5444T	N1	T4	Alive	1969
5555T	N2	T3	Alive	186
5556T	N0	T2	Alive	179
5557T	N1	T1	Alive	242
5966T	N1	T4	Dead	545
5970T	N2	T4	Dead	406
5971T	N2	T4	Alive	540
5976T	N2	T4	Alive	1478
5977T	N2	T3	Alive	1007
5978T	N3	T4	Dead	215
5979T	N2	T2	Alive	1315
6010T	N2	T4	Alive	207
6011T	N0	T4	Alive	228
6012T	N2	T3	Alive	144
6013T	N2	T4	Alive	155
6016T	N1	T4	Alive	202
6017T	N2	T3	Alive	160
6018T	N2	T4	Alive	45
6019T	N0	T4	Alive	135
6022T	N1	T4	Alive	202
6023T	N2	T3	Alive	188
6024T	N2	T4	Alive	224
6218T	N2	T3	Alive	870
6219T	N2	T3	Dead	479
6220T	N0	T3	Dead	985
6222T	N2	T2	Alive	1160
6223T	N0	T2	Alive	1057
6224T	N2	T2	Alive	985
6225T	N0	T3	Dead	403
6227T	N2	T3	Dead	129
6228T	N2	T1	Dead	456
6229T	N0	T2	Alive	815
6433T	N0	T2	Alive	405
6436T	N0	T4	Alive	743
6441T	N0	T3	Dead	292
6470T	N0	T2	Alive	1521
6471T	N1	T4	Dead	1202
6474T	N2	T2	Dead	564
6484T	N2	T4	Alive	354
6487T	N0	T1	Alive	234
6488T	N0	T2	Alive	379
6491T	N2	T4	Alive	350
6493T	N2	T3	Dead	282
6515T	N0	T2	Dead	403
6516T	N0	T1	Alive	325
6517T	N0	T3	Alive	250
6823T	N0	T2	Alive	605
6824T	N0	T4	Alive	77
6825T	N0	T1	Alive	153
6826T	N2	T4	Alive	154
6827T	N0	T1	Alive	128
6869T	N0	T3	Alive	244
6873T	N2	T4	Alive	113
6934T	N2	T3	Dead	65
6935T	N2	T3	Dead	295
6936T	N2	T4	Dead	166
6937T	N0	T2	Dead	624
6939T	N2	T4	Dead	666
6941T	N0	T3	Dead	342
6945T	N2	T4	Dead	366
6948T	N3	T4	Dead	1289
6950T	N2	T3	Dead	459
6951T	N2	T4	Dead	915
6952T	N2	T3	Dead	185
6953T	N0	T3	Dead	1641
6954T	#N/A	T4	Dead	2002
6959T	N0	T3	Dead	256
6960T	N0	T3	Dead	862
6961T	N0	T2	Dead	76
6962T	#N/A	T4	Dead	126
6988T	N2	T4	Alive	43
6989T	N2	T3	Alive	178
6992T	N2	T3	Alive	83
6994T	N0	T4	Alive	119
6995T	N0	T4	Dead	112
6996T	N2	T3	Alive	114
6997T	N2	T3	Alive	100
6998T	N2	T3	Alive	46
7063T	#N/A	T1	Alive	1461
7065T	N0	T2	Alive	1007
7067T	N0	T1	Alive	509
7068T	N0	T2	Alive	693
7069T	N0	T2	Alive	901
7082T	N2	T2	Alive	317
7085T	N0	T1	Alive	321
7089T	N2	T4	Dead	1972
7091T	N0	T1	Alive	3381
7102T	N2	T3	Dead	56
7103T	N2	T2	Dead	1591
7104T	N2	T2	Dead	393
7183T	N0	T2	Alive	3497
7219T	N2	T4	Alive	828
7229T	N0	T4	Alive	2
7235T	N0	T2	Alive	1724
7236T	N2	T3	Dead	144
7238T	N0	T2	Alive	1444
7242T	N0	T2	Alive	1095
7245T	N0	T4	Alive	797
7247T	N0	T3	Dead	577
7248T	N2	T4	Dead	521
7250T	N0	T4	Dead	2900
7252T	N0	T4	Dead	151
7253T	N0	T4	Dead	361
7255T	N0	T4	Dead	64
7261T	N0	T4	Alive	1099
7364T	N0	T3	Alive	1435
7365T	N0	T4	Alive	1191
7367T	N1	T4	Alive	1440
7368T	N1	T4	Alive	1245
7369T	N2	T4	Dead	1090
7372T	N0	T1	Alive	759
7373T	N1	T4	Alive	889
7377T	N2	T4	#N/A	#N/A
7379T	N2	T4	Alive	1036
7380T	N0	T4	Dead	606
7382T	N2	T2	Alive	796
7383T	N0	T1	Dead	521
7385T	#N/A	T1	Alive	997
7386T	N2	T4	Alive	1430
7390T	N0	T4	Alive	907
7391T	N0	T1	Alive	913
7392T	N2	T3	Alive	946
7393T	N1	T1	Alive	908
7394T	N0	T4	Alive	898
7395T	N0	T2	Alive	930
7397T	N2	T3	Alive	216
7398T	N0	T2	Alive	156
7399T	N2	T3	Alive	181
7401T	N0	T1	Alive	1077
7406T	N0	T2	Dead	1748
7409T	N3	T4	Dead	543
7411T	N0	T4	Dead	2717
7413T	N0	T2	Dead	294
7414T	N2	T4	Dead	14
7415T	N2	T4	Dead	695
7416T	#N/A	T4	Dead	763
7418T	N2	T4	Dead	789
7421T	N0	T4	Dead	2
7422T	N1	T4	Dead	1037
7424T	N2	T3	Dead	453
7428T	N2	T4	Dead	1671
7429T	N2	T4	Dead	107
7430T	N0	T4	Dead	495
7432T	N0	T2	Dead	2570
7433T	N2	T4	Dead	601
7434T	N1	T4	Dead	218
7435T	N2	T3	Alive	4335
7438T	#N/A	T1	Dead	194
7630T	N0	T2	Alive	160
7631T	N0	T2	Alive	122
7632T	N0	T4	Alive	113
7753T	N0	T1	Alive	5
7754T	N2	T2	Alive	25
7774T	N0	T4	Alive	30
7831T	N2	T2	Alive	0
7832T	N0	T4	Alive	0
7848T	N1	T4	Alive	35
7861T	N1	T1	Alive	310
7862T	N2	T3	Alive	536
7863T	N0	T3	Alive	423
7864T	N2	T2	Alive	687
7870T	N0	T4	Alive	1153
7871T	N2	T4	Alive	428
7872T	N0	T1	Alive	436
7917T	N0	T2	Alive	37
8224T	N2	T3	Alive	55
8298T	N0	T1	Alive	14
8314T	N1	T1	Alive	44
8489T	N0	T2	Alive	14
8501T	N1	T4	Alive	58
8502T	N2	T4	Alive	133
8568T	N0	T2	Alive	106
8569T	N0	T2	Alive	128
8596T	#N/A	T4	Alive	2161
8634T	N0	T1	Alive	24
8635T	N1	T1	Alive	25
A480T	N0	T3	Alive	4
A4C1T	N2	T4	Alive	11
A4Z9T	N2	T2	Alive	112
A4ZBT	N0	T3	Alive	104
A50IT	N0	T4	Alive	92
A50JT	N0	T3	Alive	156
A51WT	N0	T1	Alive	14
A51XT	N2	T1	Alive	34
A5Q5T	N2	T2	Alive	910
A5Q6T	N2	T4	Dead	480
A5QAT	#N/A	T1	Alive	1652
A5QFT	N2	T4	Dead	330
A61ET	N0	T3	Alive	588
A61VT	N0	T2	Alive	9
A61WT	N2	T2	Alive	14
A623T	N2	T1	Alive	6
A66ST	N1	T1	Alive	224
A6D8T	N2	T4	Alive	513
A6DAT	N2	T4	Alive	351
A6DBT	N0	T1	Alive	216
A6DDT	N2	T4	Dead	173
A6DET	N0	T2	Alive	182

## Sheet: KICH
patient	T	S	vital_status	death_days_to
8323T	T3	Stage_III	Dead	1158
8326T	T3	Stage_III	Alive	3322
8327T	T1	Stage_I	Alive	3553
8329T	T1	Stage_I	Alive	1345
8332T	T1	Stage_I	Alive	2582
8334T	T3	Stage_III	Alive	2536
8335T	T3	Stage_III	Alive	1933
8336T	T3	Stage_IV	Dead	920
8338T	T3	Stage_III	Alive	2262
8339T	T3	Stage_IV	Dead	855
8341T	T3	Stage_IV	Dead	754
8343T	T3	Stage_III	Alive	1815
8344T	T3	Stage_III	Alive	876
8345T	T3	Stage_III	Alive	1383
8403T	T1	Stage_I	Alive	2339
8404T	T4	Stage_IV	Dead	325
8405T	T3	Stage_III	Alive	2279
8406T	T1	Stage_I	Alive	2404
8408T	T3	Stage_III	Dead	507
8410T	T1	Stage_I	Alive	2670
8411T	T1	Stage_I	Alive	3141
8413T	T1	Stage_I	Alive	2619
8415T	T1	Stage_I	Alive	1739
8416T	T3	Stage_III	Alive	1873
8417T	T1	Stage_I	Alive	1945
8422T	T1	Stage_I	Alive	775
8423T	T1	Stage_I	Alive	788
8424T	T1	Stage_I	Alive	1983
8425T	T1	Stage_I	Alive	2211
8426T	T3	Stage_IV	Alive	108
8429T	T3	Stage_III	Alive	2064
8430T	T1	Stage_I	#N/A	#N/A
8433T	T3	Stage_III	Alive	341
8439T	T1	Stage_I	Alive	247
8440T	T3	Stage_III	Alive	994
8441T	T1	Stage_I	Alive	114
8476T	T1	Stage_I	Alive	2590
8477T	T1	Stage_I	Alive	1553
8639T	T1	Stage_I	Alive	953

## Sheet: KIRC
patient	M	N	T	S	vital_status	death_days_to
3306T	M0	N0	T1	Stage_I	Alive	1120
3307T	M0	N0	T3	Stage_III	Alive	1436
3308T	M0	N0	T3	Stage_III	Alive	16
3311T	M0	#N/A	T1	Stage_I	Dead	1191
3313T	M0	N0	T1	Stage_I	Dead	735
3316T	M0	#N/A	T2	Stage_II	Alive	1493
3317T	M0	N0	T2	Stage_II	Alive	1491
3319T	M0	#N/A	T1	Stage_I	Alive	1130
3320T	M0	#N/A	T1	Stage_I	Alive	1508
3322T	M0	#N/A	T1	Stage_I	Alive	1478
3323T	M0	#N/A	T1	Stage_I	Alive	1106
3324T	M0	#N/A	T1	Stage_I	Alive	1186
3325T	M0	#N/A	T1	Stage_I	Alive	751
3326T	M0	#N/A	T1	Stage_I	Alive	1137
3328T	M0	N0	T1	Stage_I	Alive	785
3329T	M0	N0	T1	Stage_I	Alive	706
3331T	M0	N0	T1	Stage_I	Alive	1485
3335T	M0	N0	T2	Stage_II	Alive	665
3343T	M0	N0	T2	Stage_II	Alive	945
3346T	M0	#N/A	T1	Stage_I	Dead	137
3347T	M0	N1	T1	Stage_III	Alive	1097
3349T	M0	N0	T1	Stage_I	Alive	1385
3351T	M0	N0	T2	Stage_II	Alive	910
3352T	M0	N0	T3	Stage_III	Dead	561
3357T	M0	N0	T2	Stage_II	Alive	1425
3358T	M0	N0	T1	Stage_I	Alive	1307
3359T	M0	N0	T1	Stage_I	Alive	1286
3362T	M0	N0	T1	Stage_I	Alive	1559
3363T	M0	N0	T2	Stage_II	Alive	319
3365T	M0	#N/A	T1	Stage_I	Alive	873
3367T	M0	N0	T1	Stage_I	Alive	1054
3370T	M0	N0	T1	Stage_I	Alive	776
3372T	M0	#N/A	T3	Stage_III	Alive	735
3373T	M0	N0	T1	Stage_I	Alive	334
3374T	M0	N0	T1	Stage_I	Alive	1314
3376T	M0	N0	T1	Stage_I	Alive	1070
3378T	M0	N0	T1	Stage_I	Alive	630
3380T	M0	N0	T1	Stage_I	Alive	567
3382T	M0	#N/A	T1	Stage_I	Alive	574
3383T	M0	#N/A	T1	Stage_I	Alive	861
3385T	M0	N0	T1	Stage_I	Alive	726
3387T	M0	N0	T1	Stage_I	Alive	617
3425T	M0	N0	T1	Stage_I	Alive	3343
3426T	M0	N1	T3	Stage_III	Dead	885
3427T	M0	N0	T1	Stage_I	Alive	2566
3428T	M0	N0	T3	Stage_III	Alive	2223
3429T	M0	N0	T2	Stage_II	Alive	2017
3431T	M0	#N/A	T2	Stage_II	Alive	1853
3433T	M0	N0	T2	Stage_II	Alive	2192
3434T	M0	#N/A	T1	Stage_I	Alive	2087
3436T	M1	N0	T2	Stage_IV	Alive	2044
3440T	M0	#N/A	T1	Stage_I	Alive	1745
3443T	M0	N0	T2	Stage_II	Alive	1423
3444T	M0	#N/A	T1	Stage_I	Alive	1471
3445T	M0	#N/A	T3	Stage_III	Alive	1280
3447T	M0	#N/A	T2	Stage_II	Alive	1217
3450T	M0	N0	T1	Stage_I	Alive	1499
3451T	M0	N0	T2	Stage_II	Alive	1481
3453T	M0	#N/A	T2	Stage_II	Alive	1397
3454T	M0	#N/A	T1	Stage_I	Alive	874
3455T	M0	#N/A	T3	Stage_III	Dead	683
3456T	M0	N0	T2	Stage_II	Alive	47
3458T	M0	#N/A	T1	Stage_I	Alive	1168
3460T	M0	#N/A	T1	Stage_I	Alive	951
3461T	M0	#N/A	T1	Stage_I	Alive	853
3465T	M0	#N/A	T1	Stage_I	Alive	369
3777T	M0	#N/A	T1	Stage_I	Alive	40
3923T	M0	#N/A	T2	Stage_II	Alive	179
3924T	M0	#N/A	T1	Stage_I	Alive	195
4098T	M0	#N/A	T1	Stage_I	Dead	51
4099T	M0	#N/A	T1	Stage_I	Alive	111
4101T	M0	#N/A	T2	Stage_II	Alive	90
4102T	M0	#N/A	T1	Stage_I	Alive	15
4143T	M1	N0	T3	Stage_IV	Dead	709
4146T	M0	#N/A	T1	Stage_I	Alive	511
4148T	M0	N0	T1	Stage_I	Alive	379
4151T	M0	N0	T3	Stage_III	Alive	280
4153T	M0	#N/A	T3	Stage_III	Alive	405
4154T	M0	N0	T1	Stage_I	Alive	255
4158T	M0	N0	T1	Stage_I	Alive	3377
4159T	M0	N0	T1	Stage_I	Dead	2601
4160T	M0	N0	T3	Stage_III	Alive	2881
4161T	M0	#N/A	T1	Stage_I	Alive	2746
4162T	M0	N0	T1	Stage_I	Alive	3074
4163T	M0	N0	T3	Stage_III	Alive	2839
4164T	M0	#N/A	T3	Stage_III	Dead	992
4165T	M0	N0	T1	Stage_I	Alive	2946
4166T	M0	N0	T3	Stage_III	Alive	13
4167T	M0	#N/A	T3	Stage_III	Alive	2718
4169T	M0	N0	T2	Stage_II	Dead	701
4170T	M0	N0	T1	Stage_I	Dead	2343
4173T	M0	N0	T2	Stage_II	Alive	1893
4174T	M0	N0	T2	Stage_II	Alive	1879
4176T	M0	#N/A	T1	Stage_I	Alive	1955
4177T	M0	#N/A	T1	Stage_I	Alive	1670
4325T	M0	N0	T1	Stage_I	Alive	2964
4326T	M0	N0	T1	Stage_I	Alive	1625
4327T	M0	N0	T2	Stage_II	Dead	109
4329T	M0	N0	T3	Stage_III	Alive	845
4330T	M0	N0	T3	Stage_III	Alive	1888
4332T	M0	N0	T3	Stage_III	Alive	1133
4334T	M0	N0	T3	Stage_III	Alive	645
4335T	M1	N0	T3	Stage_IV	Dead	461
4337T	M0	N0	T3	Stage_III	Dead	2
4338T	M0	N0	T1	Stage_I	Alive	2746
4340T	M0	N0	T1	Stage_I	Dead	562
4341T	M0	#N/A	T3	Stage_III	Dead	1589
4342T	M0	N0	T2	Stage_II	Dead	2256
4343T	M0	N0	T3	Stage_III	Dead	1912
4344T	M0	#N/A	T1	Stage_I	Alive	1666
4345T	M0	N0	T3	Stage_III	Alive	1516
4346T	M0	N0	T3	Stage_III	Dead	1493
4347T	M0	#N/A	T3	Stage_III	Alive	1367
4349T	M0	#N/A	T1	Stage_I	Alive	372
4351T	M0	N0	T3	Stage_III	Alive	970
4352T	M1	N0	T3	Stage_IV	Dead	344
4353T	M0	N0	T1	Stage_I	Dead	375
4354T	M1	N1	T4	Stage_IV	Dead	1034
4355T	M0	#N/A	T3	Stage_III	Dead	953
4619T	M0	N0	T1	Stage_I	Alive	19
4620T	M0	N0	T3	Stage_III	Alive	226
4621T	M0	N0	T1	Stage_I	Alive	215
4622T	M1	N0	T3	Stage_IV	Alive	181
4634T	M0	#N/A	T1	Stage_I	Alive	1820
4635T	M0	#N/A	T1	Stage_I	Alive	1416
4636T	M0	N0	T3	Stage_III	Alive	1924
4637T	M1	#N/A	T2	Stage_IV	Dead	2227
4638T	M1	N1	T3	Stage_IV	Dead	431
4639T	M0	N0	T2	Stage_II	Alive	2308
4640T	M0	N0	T3	Stage_III	Alive	1998
4641T	M1	#N/A	T3	Stage_IV	Dead	1661
4642T	M0	#N/A	T2	Stage_II	Alive	1618
4643T	M0	N0	T2	Stage_II	Alive	1793
4644T	M1	N0	T3	Stage_IV	Dead	336
4688T	M1	N0	T4	Stage_IV	Dead	101
4690T	M1	N0	T4	Stage_IV	Dead	43
4691T	M1	N0	T2	Stage_IV	Dead	139
4693T	M0	N0	T3	Stage_III	Dead	77
4694T	M0	#N/A	T3	Stage_III	Dead	106
4696T	M0	N0	T3	Stage_III	Dead	866
4697T	M1	#N/A	T3	Stage_IV	Dead	578
4698T	M0	#N/A	T4	Stage_IV	Dead	42
4699T	M1	N0	T4	Stage_IV	Dead	110
4700T	M1	#N/A	T4	Stage_IV	Dead	1980
4701T	M1	N0	T3	Stage_IV	Dead	238
4703T	M1	N0	T3	Stage_IV	Dead	182
4706T	M0	#N/A	T3	Stage_III	Dead	65
4707T	M0	#N/A	T3	Stage_III	Dead	600
4710T	M0	N0	T3	Stage_III	Alive	5
4712T	M1	#N/A	T3	Stage_IV	Dead	1337
4713T	M0	#N/A	T3	Stage_III	Dead	202
4714T	M1	#N/A	T3	Stage_IV	Dead	99
4718T	M0	#N/A	T3	Stage_III	Alive	215
4756T	M0	N0	T1	Stage_I	Alive	374
4758T	M0	#N/A	T1	Stage_I	Alive	2208
4759T	M0	#N/A	T1	Stage_I	Alive	2324
4760T	M0	#N/A	T1	Stage_I	Alive	2249
4761T	M0	N1	T3	Stage_III	Alive	182
4762T	M0	#N/A	T1	Stage_I	Dead	1343
4763T	M0	#N/A	T1	Stage_I	Dead	1270
4765T	M0	#N/A	T1	Stage_I	Alive	2184
4766T	M0	#N/A	T1	Stage_I	Alive	1461
4768T	M0	N0	T1	Stage_I	Alive	400
4769T	M0	#N/A	T1	Stage_I	Alive	1876
4770T	M0	N0	T4	Stage_IV	Dead	329
4771T	M1	N0	T3	Stage_IV	Dead	162
4774T	M0	#N/A	T1	Stage_I	Alive	1885
4775T	M0	#N/A	T1	Stage_I	Alive	1843
4776T	M0	#N/A	T1	Stage_I	Alive	411
4777T	M0	#N/A	T1	Stage_I	Alive	1731
4781T	M0	#N/A	T1	Stage_I	Alive	2080
4782T	M0	#N/A	T1	Stage_I	Alive	354
4784T	M0	#N/A	T1	Stage_I	Alive	1854
4787T	M1	N0	T3	Stage_IV	Dead	480
4789T	M0	#N/A	T1	Stage_I	Alive	1489
4790T	M0	#N/A	T1	Stage_I	Dead	1111
4795T	M0	N0	T1	Stage_I	Alive	620
4797T	M0	N0	T3	Stage_III	Alive	1107
4798T	M1	N0	T3	Stage_III	Dead	334
4799T	M0	N0	T3	Stage_III	Dead	1133
4801T	M0	#N/A	T1	Stage_I	Alive	1124
4803T	M0	#N/A	T3	Stage_III	Alive	204
4804T	M0	#N/A	T1	Stage_I	Alive	1459
4807T	M0	#N/A	T1	Stage_I	Alive	211
4810T	M0	N1	T3	Stage_III	Dead	478
4811T	M0	N0	T3	Stage_III	Dead	1417
4813T	M0	#N/A	T3	Stage_III	Dead	18
4814T	M1	N0	T4	Stage_IV	Dead	168
4815T	M0	#N/A	T3	Stage_III	Dead	1588
4816T	M0	N0	T2	Stage_II	Dead	1371
4817T	M0	N0	T3	Stage_III	Dead	1019
4818T	M0	#N/A	T2	Stage_II	Dead	510
4819T	M1	#N/A	T3	Stage_IV	Dead	183
4821T	M0	N0	T3	Stage_III	Dead	1230
4822T	M0	#N/A	T2	Stage_II	Dead	1111
4823T	M0	N0	T1	Stage_I	Dead	454
4824T	M0	N0	T1	Stage_I	Dead	1657
4827T	M0	N0	T3	Stage_III	Dead	885
4828T	M1	#N/A	T2	Stage_IV	Dead	307
4833T	M0	N0	T1	Stage_I	Dead	2386
4834T	M0	N0	T1	Stage_I	Dead	2090
4836T	M1	#N/A	T3	Stage_IV	Dead	1238
4837T	M0	N0	T1	Stage_I	Dead	1378
4838T	M0	N0	T1	Stage_I	Dead	834
4839T	M0	N0	T1	Stage_I	Dead	1639
4841T	M1	#N/A	T2	Stage_IV	Dead	204
4842T	M0	N0	T3	Stage_III	Dead	1724
4843T	M0	N0	T3	Stage_III	Dead	320
4844T	M1	#N/A	T3	Stage_IV	Dead	313
4845T	M1	#N/A	T3	Stage_IV	Dead	1986
4846T	M1	N0	T3	Stage_IV	Dead	1200
4847T	M1	#N/A	T3	Stage_IV	Dead	793
4848T	M0	#N/A	T3	Stage_III	Dead	883
4849T	M0	#N/A	T3	Stage_III	Dead	69
4852T	M0	N0	T2	Stage_II	Dead	1121
4853T	M0	#N/A	T1	Stage_I	Alive	774
4854T	M0	N0	T1	Stage_I	Dead	1404
4856T	M0	N0	T1	Stage_I	Alive	18
4857T	M1	N0	T3	Stage_IV	Dead	1432
4858T	M0	#N/A	T2	Stage_II	Alive	1943
4859T	M0	N0	T1	Stage_I	Alive	1787
4860T	M1	#N/A	T4	Stage_IV	Dead	206
4861T	M0	#N/A	T2	Stage_II	Dead	446
4862T	M0	#N/A	T1	Stage_I	Alive	1843
4863T	M0	N0	T3	Stage_III	Alive	1691
4864T	M0	N0	T2	Stage_II	Dead	2830
4865T	M0	#N/A	T1	Stage_I	Dead	166
4866T	M0	#N/A	T1	Stage_I	Alive	1768
4868T	M1	N0	T3	Stage_IV	Dead	646
4869T	M0	N1	T2	Stage_III	Alive	2554
4870T	M0	#N/A	T3	Stage_III	Alive	1498
4871T	M1	#N/A	T3	Stage_IV	Alive	2423
4872T	M0	N0	T1	Stage_I	Alive	1435
4873T	M0	N0	T3	Stage_III	Alive	2259
4874T	M0	N0	T1	Stage_I	Alive	2283
4875T	M1	#N/A	T3	Stage_IV	Alive	2353
4876T	M0	N0	T2	Stage_II	Alive	1955
4878T	M0	#N/A	T3	Stage_III	Alive	2186
4881T	M0	#N/A	T3	Stage_III	Alive	2014
4882T	M0	#N/A	T3	Stage_III	Alive	1883
4884T	M0	#N/A	T3	Stage_III	Alive	994
4885T	M1	#N/A	T3	Stage_IV	Alive	2125
4886T	M0	#N/A	T1	Stage_I	Alive	1952
4887T	M1	#N/A	T3	Stage_IV	Dead	932
4888T	M1	#N/A	T3	Stage_IV	Dead	1567
4889T	M0	#N/A	T1	Stage_I	Alive	1946
4890T	M1	N0	T3	Stage_IV	Alive	2085
4891T	M0	N0	T3	Stage_III	Dead	819
4892T	M0	N0	T1	Stage_I	Alive	1521
4893T	M0	#N/A	T1	Stage_I	Alive	750
4894T	M0	N0	T3	Stage_III	Dead	841
4895T	M1	#N/A	T3	Stage_IV	Dead	1200
4897T	M0	#N/A	T3	Stage_III	Alive	1808
4899T	M0	#N/A	T1	Stage_I	Alive	1528
4900T	M1	N1	T4	Stage_IV	Dead	1714
4901T	M0	#N/A	T3	Stage_III	Alive	1450
4902T	M0	#N/A	T3	Stage_III	Alive	1520
4903T	M0	#N/A	T1	Stage_I	Alive	1560
4904T	M1	N1	T3	Stage_IV	Alive	1792
4905T	M0	#N/A	T1	Stage_I	Alive	1496
4907T	M0	#N/A	T3	Stage_III	Alive	1499
4908T	M0	#N/A	T1	Stage_I	Alive	1531
4912T	M0	#N/A	T2	Stage_II	Alive	1657
4916T	M0	#N/A	T3	Stage_III	Alive	1373
4918T	M1	N0	T3	Stage_IV	Dead	93
4920T	M0	#N/A	T1	Stage_I	Dead	139
4923T	M1	#N/A	T3	Stage_IV	Dead	572
4945T	M0	N0	T1	Stage_I	Dead	2145
4959T	M0	#N/A	T1	Stage_I	Alive	2660
4960T	M0	N0	T2	Stage_II	Alive	2172
4961T	M0	#N/A	T1	Stage_I	Alive	1935
4962T	M0	#N/A	T2	Stage_II	Alive	1785
4963T	M0	#N/A	T1	Stage_I	Alive	1834
4964T	M0	N0	T1	Stage_I	Alive	1862
4965T	M0	#N/A	T1	Stage_I	Alive	1871
4967T	M0	N0	T3	Stage_III	Alive	205
4968T	M0	N0	T1	Stage_I	Alive	1746
4969T	M0	#N/A	T1	Stage_I	Alive	1794
4970T	M0	N1	T1	Stage_III	Alive	433
4971T	M0	N0	T3	Stage_III	Alive	1487
4972T	M0	#N/A	T3	Stage_III	Alive	1502
4973T	M0	#N/A	T3	Stage_III	Alive	1384
4974T	M1	N0	T3	Stage_IV	Dead	220
4975T	M0	#N/A	T1	Stage_I	Alive	1433
4976T	M0	#N/A	T1	Stage_I	Alive	1632
4977T	M0	#N/A	T1	Stage_I	Alive	454
4981T	M0	#N/A	T3	Stage_III	Dead	1097
4982T	M0	#N/A	T1	Stage_I	Alive	1014
4983T	M0	#N/A	T3	Stage_III	Alive	1413
4985T	M0	N0	T3	Stage_III	Dead	952
4986T	M0	N0	T1	Stage_I	Alive	785
4987T	M0	#N/A	T1	Stage_I	Alive	1124
4988T	M0	N0	T1	Stage_I	Dead	828
4989T	M0	N0	T3	Stage_III	Alive	118
4991T	M0	#N/A	T1	Stage_I	Alive	1044
4992T	M0	#N/A	T1	Stage_I	Alive	501
4993T	M0	#N/A	T1	Stage_I	Alive	177
4994T	M0	#N/A	T1	Stage_I	Alive	1308
4995T	M0	N0	T1	Stage_I	Alive	1371
4998T	M0	#N/A	T1	Stage_I	Alive	932
4999T	M0	#N/A	T1	Stage_I	Alive	1266
5000T	M0	#N/A	T1	Stage_I	Alive	563
5001T	M0	#N/A	T1	Stage_I	Alive	1177
5004T	M0	#N/A	T1	Stage_I	Alive	1126
5006T	M0	N0	T1	Stage_I	Alive	840
5007T	M0	N0	T2	Stage_II	Alive	1140
5008T	M0	#N/A	T1	Stage_I	Alive	1071
5009T	M0	#N/A	T1	Stage_I	Dead	1092
5010T	M0	N0	T3	Stage_III	Dead	878
5075T	M0	N0	T3	Stage_III	Dead	637
5077T	M0	N0	T1	Stage_I	Dead	1317
5080T	M1	N0	T3	Stage_IV	Dead	342
5081T	M0	N0	T3	Stage_III	Dead	362
5083T	M0	N0	T1	Stage_I	Dead	1045
5084T	M1	N1	T3	Stage_IV	Dead	222
5085T	M0	N0	T3	Stage_III	Dead	770
5088T	M0	N0	T1	Stage_I	Dead	563
5092T	M1	N0	T1	Stage_IV	Dead	459
5094T	M1	N0	T3	Stage_IV	Dead	333
5095T	M0	N0	T3	Stage_III	Dead	245
5096T	M0	N1	T3	Stage_III	Dead	68
5097T	M0	N0	T3	Stage_III	Alive	151
5098T	M0	#N/A	T1	Stage_I	Dead	1584
5099T	M0	#N/A	T3	Stage_III	Dead	485
5100T	M0	#N/A	T3	Stage_III	Dead	1913
5102T	M0	#N/A	T1	Stage_I	Dead	2764
5104T	M0	N0	T1	Stage_I	Dead	2752
5106T	M0	N0	T1	Stage_I	Dead	1598
5107T	M1	N0	T2	Stage_IV	Dead	927
5108T	M0	N0	T3	Stage_III	Alive	162
5109T	M0	N1	T3	Stage_III	Dead	587
5110T	M0	N0	T1	Stage_I	Alive	560
5113T	M0	N0	T3	Stage_III	Alive	22
5115T	M1	N0	T2	Stage_III	Alive	91
5116T	M0	N0	T3	Stage_III	Alive	103
5117T	M0	#N/A	T1	Stage_I	Alive	0
5119T	M0	N0	T1	Stage_I	Alive	48
5120T	M0	N0	T1	Stage_I	Alive	55
5121T	M0	N0	T1	Stage_I	Alive	186
5158T	M0	N1	T3	Stage_III	Alive	90
5159T	M0	N0	T1	Stage_I	Alive	133
5162T	M0	#N/A	T2	Stage_II	Alive	22
5163T	M0	N0	T3	Stage_III	Alive	4
5164T	M0	N0	T3	Stage_III	Alive	23
5165T	M0	N0	T1	Stage_I	Alive	8
5168T	M0	#N/A	T1	Stage_I	Dead	1463
5169T	M0	N0	T1	Stage_I	Alive	193
5170T	M0	#N/A	T1	Stage_I	Alive	2412
5173T	M0	#N/A	T1	Stage_I	Dead	54
5174T	M0	#N/A	T1	Stage_I	Alive	2257
5175T	M0	#N/A	T1	Stage_I	Alive	932
5176T	M0	#N/A	T1	Stage_I	Dead	1590
5177T	M0	#N/A	T1	Stage_I	Alive	293
5178T	M1	#N/A	T3	Stage_IV	Dead	1912
5180T	M0	#N/A	T1	Stage_I	Alive	1892
5181T	M0	#N/A	T1	Stage_I	Alive	1495
5182T	M0	N0	T1	Stage_I	Alive	1165
5183T	M0	#N/A	T3	Stage_III	Alive	1102
5184T	M0	#N/A	T1	Stage_I	Alive	1133
5185T	M0	#N/A	T1	Stage_I	Alive	1132
5186T	M0	N0	T1	Stage_I	Alive	693
5187T	M0	#N/A	T1	Stage_I	Alive	406
5189T	M0	#N/A	T1	Stage_I	Dead	822
5190T	M0	#N/A	T1	Stage_I	Alive	1011
5191T	M0	N0	T3	Stage_III	Alive	967
5192T	M0	#N/A	T1	Stage_I	Alive	714
5194T	M0	#N/A	T1	Stage_I	Alive	408
5195T	M0	#N/A	T1	Stage_I	Alive	749
5196T	M0	#N/A	T1	Stage_I	Alive	1018
5198T	M0	N0	T3	Stage_III	Alive	603
5199T	M0	N0	T2	Stage_II	Alive	1355
5200T	M0	#N/A	T2	Stage_II	Alive	881
5201T	M1	N0	T3	Stage_IV	Alive	951
5202T	M0	#N/A	T3	Stage_III	Alive	29
5377T	M1	N0	T3	Stage_IV	Alive	291
5378T	M0	N0	T1	Stage_I	Alive	175
5399T	M0	N0	T1	Stage_I	Alive	190
5400T	M0	N0	T3	Stage_III	Alive	677
5402T	M0	#N/A	T4	Stage_IV	Alive	10
5451T	M0	N0	T2	Stage_II	Alive	1668
5452T	M0	N0	T2	Stage_II	Alive	1556
5453T	M0	#N/A	T2	Stage_II	Alive	25
5454T	M1	N0	T2	Stage_IV	Dead	722
5455T	M1	#N/A	T3	Stage_IV	Dead	561
5456T	M0	N0	T2	Stage_II	Alive	1558
5457T	M0	#N/A	T3	Stage_III	Alive	1547
5458T	M0	#N/A	T3	Stage_III	Alive	1558
5459T	M0	#N/A	T3	Stage_III	Alive	1515
5460T	M1	#N/A	T3	Stage_IV	Alive	1430
5461T	M1	#N/A	T1	Stage_IV	Dead	330
5462T	M1	#N/A	T1	Stage_IV	Dead	311
5463T	M0	#N/A	T2	Stage_II	Alive	662
5464T	M1	#N/A	T3	Stage_IV	Alive	1492
5465T	M0	#N/A	T3	Stage_III	Alive	1377
5466T	M0	#N/A	T3	Stage_III	Alive	685
5467T	M0	N0	T3	Stage_III	Dead	73
5468T	M1	#N/A	T3	Stage_IV	Dead	59
5469T	M0	N0	T2	Stage_II	Dead	946
5470T	M0	N0	T2	Stage_II	Alive	0
5545T	M0	N0	T1	Stage_I	Alive	248
5546T	M0	N0	T1	Stage_I	Alive	14
5549T	M0	N0	T1	Stage_I	Alive	194
5550T	M0	N0	T3	Stage_III	Alive	197
5551T	M0	N0	T1	Stage_I	Alive	15
5552T	M0	#N/A	T1	Stage_I	Alive	219
5553T	M0	N0	T1	Stage_I	Alive	14
5565T	M0	#N/A	T1	Stage_I	Alive	1329
5566T	M0	#N/A	T1	Stage_I	Alive	1398
5567T	M0	#N/A	T1	Stage_I	Alive	910
5568T	M0	#N/A	T1	Stage_I	Alive	370
5569T	M0	#N/A	T1	Stage_I	Alive	355
5573T	M0	#N/A	T1	Stage_I	Alive	1130
5574T	M0	#N/A	T1	Stage_I	Alive	723
5575T	M0	#N/A	T1	Stage_I	Alive	1006
5576T	M0	#N/A	T1	Stage_I	Dead	727
5580T	M1	#N/A	T3	Stage_IV	Dead	1964
5581T	M0	#N/A	T1	Stage_I	Alive	2799
5583T	M0	#N/A	T1	Stage_I	Alive	2489
5584T	M0	N1	T3	Stage_III	Dead	164
5585T	M1	N0	T3	Stage_IV	Alive	2609
5587T	M0	N0	T3	Stage_III	Alive	2226
5588T	M0	#N/A	T1	Stage_I	Alive	2017
5589T	M0	#N/A	T1	Stage_I	Alive	2378
5590T	M1	#N/A	T3	Stage_IV	Dead	1075
5591T	M1	N0	T3	Stage_IV	Alive	2271
5633T	M0	N0	T1	Stage_I	Alive	214
5635T	M0	#N/A	T1	Stage_I	Alive	315
5636T	M0	#N/A	T1	Stage_I	Alive	258
5639T	M1	#N/A	T3	Stage_IV	Alive	248
5641T	M0	N0	T1	Stage_I	Alive	168
5671T	M0	#N/A	T1	Stage_I	Alive	1943
5672T	M0	#N/A	T1	Stage_I	Dead	2190
5675T	M0	#N/A	T2	Stage_II	Alive	2430
5676T	M0	#N/A	T3	Stage_III	Alive	2575
5677T	M1	#N/A	T3	Stage_IV	Dead	782
5678T	M1	N0	T2	Stage_IV	Dead	574
5679T	M0	#N/A	T3	Stage_III	Dead	679
5680T	M1	#N/A	T3	Stage_IV	Dead	768
5681T	M1	#N/A	T3	Stage_IV	Dead	552
5682T	M1	#N/A	T3	Stage_IV	Alive	1883
5683T	M0	#N/A	T1	Stage_I	Alive	1889
5684T	M0	#N/A	T3	Stage_III	Alive	2231
5686T	M0	#N/A	T1	Stage_I	Alive	2038
5689T	M0	#N/A	T1	Stage_I	Dead	1620
5690T	M0	#N/A	T1	Stage_I	Alive	2180
5691T	M0	N0	T1	Stage_I	Alive	2781
5692T	M0	N0	T3	Stage_III	Alive	1487
5693T	M0	#N/A	T1	Stage_I	Alive	1852
5694T	M0	N0	T3	Stage_III	Dead	480
5695T	M0	N0	T1	Stage_I	Alive	1042
5696T	M0	N0	T3	Stage_III	Alive	944
5697T	M0	N0	T1	Stage_I	Alive	1135
5698T	M0	N0	T1	Stage_I	Alive	2181
5699T	M0	N0	T1	Stage_I	Alive	2426
5700T	M0	N0	T1	Stage_I	Alive	375
5701T	M0	N0	T3	Stage_III	Alive	1276
5702T	M0	N0	T1	Stage_I	Alive	1158
5703T	M0	N0	T1	Stage_I	Alive	263
5705T	M0	N0	T1	Stage_I	Alive	3335
5706T	M0	N0	T2	Stage_II	Alive	2414
5707T	M0	N0	T1	Stage_I	Alive	2592
5709T	M0	#N/A	T3	Stage_III	Alive	2358
5710T	M0	N0	T1	Stage_I	Alive	957
5711T	M0	#N/A	T3	Stage_III	Alive	2553
5712T	M1	N0	T2	Stage_IV	Alive	2438
5713T	M0	N0	T3	Stage_III	Alive	1865
5812T	M0	#N/A	T1	Stage_I	Alive	2325
5832T	M0	N0	T3	Stage_III	Alive	7
5834T	M0	N0	T1	Stage_I	Alive	38
5835T	M0	N0	T1	Stage_I	Alive	16
5836T	M0	N0	T1	Stage_I	Alive	141
5838T	M0	N1	T3	Stage_III	Alive	166
5843T	M0	N0	T1	Stage_I	Alive	11
5844T	M0	N0	T2	Stage_II	Alive	7
5904T	M0	#N/A	T1	Stage_I	Alive	551
5905T	M0	#N/A	T1	Stage_I	Alive	119
5906T	M0	#N/A	T1	Stage_I	Alive	206
5907T	M0	#N/A	T3	Stage_III	Alive	127
5982T	M0	#N/A	T1	Stage_I	Alive	2042
5984T	M0	N0	T1	Stage_I	Alive	1491
5985T	M0	N0	T2	Stage_II	Alive	1629
5986T	M0	N0	T1	Stage_I	Alive	373
5987T	M1	#N/A	T3	Stage_IV	Dead	445
5988T	M0	N0	T1	Stage_I	Alive	693
5989T	M0	N0	T2	Stage_II	Alive	1599
6027T	M0	#N/A	T1	Stage_I	Alive	1855
6028T	M1	#N/A	T3	Stage_IV	Dead	1625
6030T	M0	N0	T1	Stage_I	Dead	2299
6031T	M0	#N/A	T1	Stage_I	Alive	1906
6032T	M0	#N/A	T2	Stage_II	Alive	2548
6033T	M1	N0	T3	Stage_IV	Dead	224
6088T	M0	N0	T1	Stage_I	Alive	2311
6090T	M0	#N/A	T1	Stage_I	Alive	2308
6093T	M0	#N/A	T1	Stage_I	Alive	2431
6097T	M0	#N/A	T3	Stage_III	Dead	571
A4SRT	M0	#N/A	T2	Stage_II	Alive	343

## Sheet: KIRP
patient	N	T	S	vital_status	death_days_to
3466T	N1	T3	Stage_IV	Dead	293
3467T	#N/A	T1	#N/A	Alive	1778
3471T	#N/A	T1	Stage_I	Alive	412
3473T	N0	T2	Stage_II	Alive	763
3925T	#N/A	T3	Stage_III	Alive	110
3926T	#N/A	T1	Stage_I	Alive	126
4103T	#N/A	T1	Stage_I	Alive	180
4113T	#N/A	T1	Stage_I	Dead	1536
4115T	#N/A	T1	Stage_I	Alive	329
4617T	#N/A	T1	#N/A	Alive	34
5155T	#N/A	T3	Stage_III	Alive	19
5156T	#N/A	T1	#N/A	Alive	196
5398T	N0	T3	Stage_III	Alive	336
5560T	#N/A	T1	Stage_I	Alive	353
5561T	#N/A	T1	Stage_I	Alive	414
5875T	#N/A	T3	Stage_III	Alive	2639
5876T	#N/A	T1	Stage_I	Alive	586
5877T	N1	T3	Stage_IV	Dead	270
5878T	N1	T3	Stage_III	Alive	1938
5879T	N1	T3	Stage_III	Dead	697
5880T	N1	T3	Stage_III	Dead	1314
5881T	#N/A	T1	Stage_I	Alive	1454
5882T	N0	T3	Stage_III	Dead	658
5883T	#N/A	T1	Stage_I	Alive	1242
5884T	#N/A	T1	Stage_I	Alive	792
5885T	N0	T3	Stage_III	Alive	921
5886T	#N/A	T3	Stage_III	Alive	792
5887T	N0	T3	Stage_III	Alive	771
5888T	N0	T1	Stage_I	Alive	403
5889T	N1	T3	Stage_IV	Dead	329
5890T	N0	T3	Stage_III	Alive	233
5891T	N0	T3	Stage_III	Alive	29
5892T	N0	T1	Stage_I	Alive	364
5893T	N1	T3	Stage_IV	Dead	241
5894T	N1	T3	Stage_IV	Alive	84
5901T	#N/A	T1	Stage_I	Alive	472
5902T	#N/A	T1	Stage_I	Alive	578
5903T	#N/A	T1	Stage_I	Alive	757
6131T	N0	T3	Stage_III	Alive	2429
6132T	#N/A	T1	Stage_I	Alive	2460
6133T	#N/A	T1	Stage_I	Dead	1557
6134T	#N/A	T1	Stage_I	Alive	1856
6135T	#N/A	T1	Stage_I	Alive	1670
6720T	N0	T1	Stage_I	Alive	0
6789T	N2	T3	Stage_IV	Dead	122
6790T	#N/A	T1	Stage_I	Alive	978
6792T	#N/A	T1	Stage_I	Alive	1257
6793T	N2	T3	Stage_IV	Dead	336
6795T	N0	T1	Stage_I	Alive	928
6796T	#N/A	T1	Stage_I	Alive	1059
6797T	#N/A	T1	Stage_III	Alive	387
6846T	N1	T4	Stage_IV	Alive	5559
7044T	#N/A	T3	Stage_III	Alive	3760
7045T	N0	T1	Stage_I	Dead	1468
7046T	#N/A	T1	Stage_I	Alive	2948
7048T	N0	T3	Stage_III	Alive	2839
7049T	#N/A	T1	Stage_I	Dead	1364
7050T	N0	T1	Stage_I	Alive	1864
7051T	N0	T2	Stage_II	Alive	1533
7053T	#N/A	T3	Stage_III	Alive	1516
7055T	#N/A	T1	Stage_I	Alive	799
7056T	N0	T3	Stage_III	Alive	612
7058T	N2	T3	Stage_III	Dead	343
7059T	#N/A	T1	Stage_I	Alive	232
7060T	#N/A	T1	Stage_I	Alive	214
7061T	#N/A	T1	Stage_I	Alive	218
7062T	#N/A	T1	Stage_I	Alive	116
7128T	#N/A	T1	Stage_I	#N/A	#N/A
7129T	#N/A	T2	Stage_I	#N/A	#N/A
7130T	#N/A	T3	Stage_III	#N/A	#N/A
7173T	N2	T3	Stage_IV	Alive	1357
7268T	N0	T2	Stage_II	Alive	36
7286T	#N/A	T3	#N/A	Alive	1
7287T	#N/A	T1	Stage_I	Alive	21
7288T	#N/A	T1	#N/A	Alive	493
7501T	N1	T3	Stage_III	Alive	446
7502T	#N/A	T1	Stage_I	Alive	429
7583T	N0	T1	Stage_I	Alive	3
7584T	#N/A	T1	Stage_I	Alive	0
7585T	N0	T3	Stage_III	Dead	1070
7734T	#N/A	T1	Stage_I	Alive	27
7773T	#N/A	T1	Stage_I	Alive	0
7828T	#N/A	T1	Stage_II	Alive	0
7834T	#N/A	T1	Stage_I	Alive	3950
7836T	#N/A	T1	Stage_I	Alive	1093
7837T	#N/A	T1	Stage_I	Alive	1142
7838T	#N/A	T1	Stage_I	Alive	744
7839T	#N/A	T1	Stage_I	Alive	419
7840T	#N/A	T1	Stage_I	Alive	114
7841T	#N/A	T1	Stage_I	Alive	445
7842T	#N/A	T1	Stage_I	Alive	92
7915T	N0	T2	Stage_II	Alive	7
7963T	N0	T1	Stage_I	Alive	876
7966T	N1	T3	Stage_III	Alive	112
7996T	#N/A	T1	Stage_I	Alive	49
8098T	#N/A	T1	Stage_I	Alive	140
8121T	#N/A	T1	Stage_I	Alive	148
8196T	#N/A	T1	Stage_I	Alive	124
8310T	#N/A	T3	Stage_III	Alive	1
8311T	#N/A	T1	Stage_I	Alive	2
8500T	#N/A	T1	Stage_I	Alive	236
8515T	#N/A	T1	Stage_I	Alive	21
8516T	#N/A	T3	Stage_III	Alive	23
8517T	#N/A	T1	Stage_I	Alive	1
8518T	#N/A	T1	Stage_I	Alive	3
8630T	#N/A	T1	Stage_I	Alive	9
A40UT	N0	T3	Stage_III	Alive	140
A40XT	#N/A	T1	Stage_I	Alive	430
A40YT	N1	T3	Stage_III	Alive	62
A44BT	#N/A	T3	Stage_III	Alive	64
A48DT	#N/A	T1	Stage_I	Alive	1
A5W9T	#N/A	T1	Stage_I	Alive	5
A5Z8T	#N/A	T1	Stage_I	Alive	113
A5Z9T	#N/A	T1	Stage_I	Alive	174

## Sheet: LUAD
patient	M	N	T	S	vital_status	death_days_to
A03OT	M0	N0	T2	Stage_II	Dead	2483
A03PT	M0	N1	T2	Stage_II	Alive	2576
A03RT	M0	N1	T2	Stage_II	Alive	1707
A03TT	M0	N1	T2	Stage_II	Alive	1187
A03XT	M0	N0	T2	Stage_II	Alive	10
A03YT	M0	N0	T2	Stage_II	Alive	10
A041T	M0	N1	T2	Stage_II	Alive	7
A046T	M0	N0	T2	Stage_II	Alive	10
A049T	M0	N0	T2	Stage_II	Alive	19
A04AT	M0	N2	T2	Stage_III	Alive	90
A04CT	M0	N1	T2	Stage_II	Alive	54
A04DT	M0	N1	T2	Stage_II	Alive	52
A04JT	M0	N0	T2	Stage_II	Alive	160
A04PT	M0	N3	T2	Stage_III	Dead	548
A04QT	M0	N0	T1	Stage_I	Alive	1276
A04TT	M0	N0	T2	Stage_II	Alive	1950
A04VT	M0	N0	T2	Stage_II	Dead	1920
A04XT	M0	N0	T2	Stage_II	Alive	1349
A04YT	M0	N1	T2	Stage_II	Alive	764
A06NT	M0	N0	T4	Stage_III	Alive	0
A06OT	M0	N0	T1	Stage_I	Alive	396
A06PT	M0	N2	T1	Stage_III	Alive	396
A06QT	M0	N2	T3	Stage_III	Alive	31
A06RT	M0	N1	T2	Stage_II	Alive	547
A06TT	M0	N1	T3	Stage_III	Alive	1249
A06UT	M0	N1	T2	Stage_II	Dead	883
A06XT	M0	N0	T3	Stage_II	Dead	943
A06YT	M0	N0	T2	Stage_II	Alive	791
A06ZT	M0	N0	T3	Stage_II	Alive	31
A076T	M0	N0	T2	Stage_II	Alive	1642
A079T	M0	N3	T4	Stage_III	Alive	274
A07BT	M0	N0	T2	Stage_II	Alive	1004
A07CT	M0	N0	T2	Stage_II	Alive	580
A07ET	#N/A	N3	T4	#N/A	Alive	608
A07FT	M0	N1	T2	Stage_II	Alive	577
A07GT	M0	N1	T1	Stage_II	Alive	577
A07IT	M0	N2	T2	Stage_III	Alive	426
A07JT	M0	N1	T2	Stage_II	Alive	365
A07LT	M0	N1	T3	Stage_III	Alive	518
A07OT	M0	N0	T2	Stage_II	Alive	304
A07PT	M0	N1	T2	Stage_II	Alive	334
A07RT	M0	N3	T2	Stage_III	Alive	273
A07ST	M0	N0	T2	Stage_II	Alive	243
A07UT	M0	N2	T2	Stage_III	Alive	303
A07WT	M1	#N/A	T2	Stage_IV	Alive	304
A07ZT	M0	N0	T2	Stage_II	Alive	853
A081T	M0	N0	T2	Stage_II	Alive	0
A082T	M0	N1	T2	Stage_II	Alive	549
A083T	M0	N0	T3	Stage_II	Alive	0
A084T	M0	N1	T2	Stage_II	Alive	458
A085T	M0	N1	T2	Stage_II	Alive	1124
A086T	M0	N1	T1	Stage_II	Alive	396
A08AT	M0	N0	T1	Stage_I	Alive	30
A08BT	M0	N0	T2	Stage_II	Alive	702
A08CT	M0	N0	T2	Stage_II	Alive	608
A08FT	M0	N3	T2	Stage_III	Alive	549
A08GT	M0	N0	T2	Stage_II	Alive	607
A08HT	M0	N0	T2	Stage_II	Alive	0
A08IT	M0	N0	T2	Stage_II	Alive	365
A08JT	M1	N3	T4	Stage_IV	Dead	1127
A08LT	M0	N2	T3	Stage_III	Dead	304
A08OT	M1	N3	T2	Stage_IV	Alive	943
A08PT	M0	N2	T2	Stage_III	Alive	943
A08RT	M0	N1	T2	Stage_II	Alive	30
A08ST	M0	N1	T1	Stage_II	Alive	580
A08TT	M1	N1	T2	Stage_IV	Alive	2830
A08XT	M0	N3	T4	Stage_III	Alive	1034
A08ZT	M0	N3	T4	Stage_III	Alive	1217
A090T	M0	N0	T2	Stage_II	Alive	0
A091T	M0	N0	T2	Stage_II	Alive	580
A092T	M0	N2	T2	Stage_III	Alive	487
A093T	M0	N0	T2	Stage_II	Alive	546
A094T	M0	N0	T2	Stage_II	Alive	0
A095T	M0	N0	T1	Stage_I	Alive	1277
A096T	M0	N0	T2	Stage_II	Alive	0
A097T	M0	N1	T2	Stage_II	Alive	365
A099T	#N/A	N3	T4	#N/A	Alive	304
A09AT	M0	#N/A	T2	#N/A	Alive	304
A09BT	M0	N1	T4	Stage_III	Alive	365
A09CT	#N/A	N0	T2	#N/A	Alive	31
A09DT	M0	N1	T2	Stage_II	Alive	396
A09ET	M0	N1	T4	Stage_III	Alive	943
A09GT	M0	N3	T3	Stage_III	Alive	0
A09IT	M0	N0	T2	Stage_II	Alive	1006
A09KT	M0	N1	T1	Stage_II	Alive	912
A09MT	M0	N3	T2	Stage_III	Alive	457
A09NT	M0	N3	T2	Stage_III	Alive	31
A09QT	M0	N2	T4	Stage_III	Alive	761
A09RT	M0	N1	T2	Stage_II	Alive	273
A09TT	#N/A	N0	T1	#N/A	Alive	579
A09VT	M0	N0	T2	Stage_II	Alive	457
A09WT	M0	N3	T2	Stage_III	Alive	30
A09XT	M0	N3	T2	Stage_III	Dead	426
A09ZT	M0	N0	T3	Stage_II	Alive	0
A0A1T	M0	N0	T2	Stage_II	Alive	365
A0A2T	M0	N0	T2	Stage_II	Alive	579
A0A4T	M0	N0	T2	Stage_II	Alive	396
A0A7T	M0	N1	T2	Stage_II	Alive	30
A0A9T	M0	N0	T2	Stage_II	Alive	396
A0ABT	M0	N0	T2	Stage_II	Alive	518
A0AJT	M0	N0	T3	Stage_II	Alive	244
A0AKT	M0	N0	T2	Stage_II	Alive	224
A0ALT	M0	N0	T4	Stage_III	Alive	198
A0AMT	M0	N0	T2	Stage_II	Alive	5
A0ART	M0	N0	T2	Stage_II	Alive	10
A0AST	M0	N2	T2	Stage_III	Alive	10
A0ATT	M0	N0	T2	Stage_II	Alive	10
A0AYT	M0	N0	T2	Stage_II	Alive	777
A0B4T	M0	N2	T2	Stage_III	Alive	1191
A0B6T	M0	N0	T1	Stage_I	Alive	1732
A0BDT	M0	N1	T1	Stage_II	Alive	554
A0BVT	M0	N1	T2	Stage_II	Alive	1519
A0CDT	M0	N0	T1	Stage_I	Alive	171
A0CET	M0	N0	T2	Stage_II	Alive	254
A0CGT	M0	N0	T2	Stage_II	Alive	167
A0CHT	M0	N0	T2	Stage_II	Alive	162
A0CJT	M0	N0	T2	Stage_II	Alive	189
A0CKT	M0	N2	T3	Stage_III	Alive	3820
A0CMT	M0	N0	T2	Stage_II	Dead	754
A0COT	M0	N0	T3	Stage_II	Alive	3409
A0CPT	M0	N0	T1	Stage_I	Alive	2495
A0CQT	M0	N0	T1	Stage_I	Alive	2393
A0CRT	M0	N0	T3	Stage_II	Alive	2955
A0CTT	M0	N0	T2	Stage_II	Alive	1918
A0CUT	M0	N0	T2	Stage_II	Dead	158
A0CXT	M0	N0	T2	Stage_II	Alive	1303
A0CYT	M0	N1	T2	Stage_II	Alive	1288
A0CZT	M0	N0	T2	Stage_II	Alive	1339
A0D0T	M0	N0	T2	Stage_II	Alive	643
A0D1T	M0	N0	T2	Stage_II	Alive	786
A0D2T	M0	N0	T2	Stage_II	Alive	761
A0D4T	M0	N1	T2	Stage_II	Alive	496
A0DBT	M0	N0	T2	Stage_II	Alive	141
A0DCT	M0	N0	T1	Stage_I	Alive	273
A0DZT	M0	N1	T2	Stage_II	Alive	495
A0E6T	M0	N0	T1	Stage_I	Alive	293
A0E7T	M0	N1	T2	Stage_II	Alive	1363
A0EBT	M0	N0	T1	Stage_I	Alive	745
A0EET	M0	N0	T3	Stage_II	Alive	943
A0EMT	M0	N0	T1	Stage_I	Alive	2758
A0EOT	M0	N0	T1	Stage_I	Alive	2181
A0EPT	M0	N0	T1	Stage_I	Alive	3021
A0EQT	M0	N0	T2	Stage_II	Alive	2053
A0ERT	M0	N1	T1	Stage_I	Alive	1903
A0ETT	M0	N2	T2	Stage_III	Alive	807
A0EUT	M0	N0	T1	Stage_I	Alive	733
A0EVT	M0	N0	T1	Stage_I	Alive	545
A0EXT	M0	N0	T3	Stage_II	Alive	550
A0EYT	M0	N1	T2	Stage_II	Alive	485
A0FDT	M0	N0	T2	Stage_II	Alive	196
A0FFT	M0	N0	T1	Stage_I	Alive	141
A0FJT	M1	N2	T2	Stage_IV	Alive	242
A0FKT	M0	N0	T4	Stage_III	Alive	213
A0FLT	M0	N0	T2	Stage_II	Alive	231
A0FNT	M0	N0	T1	Stage_I	Alive	218
A0FST	M0	N0	T1	Stage_I	Alive	191
A0FTT	M0	N1	T2	Stage_II	Alive	183
A0FVT	M0	N0	T2	Stage_II	Alive	10
A0FWT	M0	N2	T2	Stage_III	Alive	11
A0FXT	M0	N0	T2	Stage_II	Alive	10
A0FYT	M0	N0	T1	Stage_I	Alive	10
A0FZT	M0	N2	T2	Stage_III	Alive	10
A0G0T	M0	N0	T2	Stage_II	Alive	16
A0HLT	M0	N1	T2	Stage_II	Alive	72
A0HOT	M0	N1	T1	Stage_II	Alive	76
A0HQT	M0	N0	T2	Stage_II	Alive	1121
A0HUT	M0	N0	T1	Stage_I	Alive	392
A0HWT	M0	N0	T1	Stage_I	Alive	1561
A0I1T	M0	N0	T2	Stage_II	Dead	2361
A0I2T	M0	N0	T1	Stage_I	Alive	3827
A0I5T	M0	N1	T2	Stage_II	Alive	4550
A0I6T	M0	N1	T1	Stage_II	Dead	991
A0I8T	M0	#N/A	T1	#N/A	Dead	749
A0I9T	M1	#N/A	T3	Stage_IV	Dead	369
A0IAT	M0	N0	T2	Stage_II	Alive	6719
A0IBT	M1	N3	T3	Stage_IV	Dead	3941
A0IET	M0	N1	#N/A	#N/A	Dead	1999
A0IGT	M0	N1	T2	Stage_II	Dead	4456
A0IJT	M0	N0	T3	Stage_II	Alive	5383
A0IMT	M0	N0	T3	Stage_II	Alive	3836
A0INT	#N/A	#N/A	T1	#N/A	Dead	2573
A0IOT	M0	N0	T2	Stage_II	Alive	3350
A0IPT	M0	N0	T1	Stage_I	Alive	3374
A0IQT	M0	N1	T3	Stage_III	Alive	3872
A0J2T	M0	N0	T1	Stage_I	Alive	585
A0J3T	M0	N1	T2	Stage_II	Alive	302
A0J4T	M0	N0	T1	Stage_I	Alive	294
A0J5T	M1	N1	T4	Stage_IV	Alive	735
A0J6T	M0	N0	T2	Stage_II	Alive	775
A0J7T	M0	N1	T2	Stage_II	Alive	261
A0J8T	M0	N0	T2	Stage_II	Alive	277
A0J9T	M0	N3	T2	Stage_III	Alive	1256
A13GT	#N/A	N0	T2	Stage_II	Alive	208
A14NT	M0	N1	T2	Stage_II	Alive	1350
A14UT	M0	N0	T1	Stage_I	Alive	838
A15IT	M0	N0	T2	Stage_II	Alive	411
A1AMT	M0	N1	T1	Stage_II	Alive	1903
A1ART	M0	N2	T1	Stage_III	Dead	524
A1ENT	M0	#N/A	T2	Stage_II	Dead	2053
A1EOT	M0	N1	T1	Stage_II	Dead	2798
A1EST	M0	N1	T2	Stage_II	Dead	3462
A1ETT	M0	N0	T1	Stage_I	Dead	2520
A1EUT	M0	N0	T1	Stage_I	Dead	1286
A1EVT	M0	N1	T3	Stage_III	Dead	365
A1EWT	M0	N1	T2	Stage_II	Dead	1694
A1EXT	M0	N1	T2	Stage_II	Dead	1508
A1EYT	M0	N0	T2	Stage_II	Dead	538
A1F0T	M0	N1	T1	Stage_II	Dead	785
A1F2T	M0	N1	T4	Stage_III	Dead	959
A1F5T	M0	N1	T1	Stage_II	Dead	2712
A1F6T	#N/A	N2	T4	#N/A	Dead	2965
A1F8T	M0	N2	T4	Stage_III	Dead	749
A1FBT	M0	N1	T2	Stage_II	Dead	3669
A1FCT	M0	N1	T1	Stage_II	Dead	3472
A1FDT	M0	N0	T1	Stage_I	Dead	1009
A1FET	M0	N1	T2	Stage_II	Dead	2273
A1FGT	M0	#N/A	T1	Stage_I	Dead	3738
A1FHT	M1	N1	T2	Stage_IV	Dead	1123
A1FJT	M0	N1	T3	Stage_III	Dead	1927
A1FLT	M0	N1	T2	Stage_II	Dead	1673
A1FMT	M0	N2	T2	Stage_III	Dead	1388
A1FNT	M0	N0	T2	Stage_II	Dead	2192
A1FRT	M0	N1	T4	Stage_III	Dead	4398
A1FVT	M0	N0	T3	Stage_II	Alive	461
A1FWT	M0	N2	T3	Stage_III	Alive	221
A1FXT	M0	N2	T3	Stage_III	Alive	935
A1G0T	M0	N1	T2	Stage_II	Alive	380
A1G1T	M0	N1	T2	Stage_II	Alive	371
A1G4T	M0	N1	T3	Stage_III	Alive	372
A1G6T	M0	N2	T2	Stage_III	Alive	132
A1H2T	#N/A	N2	T2	Stage_III	Alive	230
A1H3T	#N/A	N3	T2	Stage_III	Alive	162
A1HGT	M0	N0	T2	Stage_II	Alive	0
A1HJT	M0	N0	T2	Stage_II	Alive	0
A1HLT	M0	N1	T3	Stage_III	Alive	2
A1HMT	M0	N0	T2	Stage_II	Alive	6
A1HNT	M0	N0	T2	Stage_II	Alive	2
A1KCT	M0	N1	T2	Stage_II	Alive	1326
A1KFT	M0	N1	T2	Stage_II	Alive	3088
A1KNT	M0	N1	T4	Stage_III	Alive	3330
A1KOT	M0	N0	T3	Stage_II	Alive	448
A1KPT	M0	N1	T1	Stage_II	Alive	2513
A1KQT	M0	N1	T4	Stage_III	Alive	1519
A1KST	M0	N0	T2	Stage_II	Alive	16
A1KTT	M0	N1	T1	Stage_II	Alive	541
A1LET	M0	N3	T2	Stage_III	Dead	879
A1PCT	#N/A	N0	T3	Stage_II	Alive	187
A1QZT	M0	N0	T2	Stage_II	Alive	0
A1R0T	M0	N1	T1	Stage_II	Alive	0
A1RHT	M0	N0	T2	Stage_II	Alive	14
A23GT	#N/A	N1	T1	Stage_II	Alive	330
A243T	M0	N0	T2	Stage_II	Alive	43
A244T	M0	N0	T2	Stage_II	Alive	21
A245T	M0	N1	T2	Stage_II	Alive	26
A247T	M0	N0	T1	Stage_I	Alive	13
A248T	M0	N0	T2	Stage_II	Alive	22
A249T	M0	N0	T2	Stage_II	Alive	29
A24AT	M0	N1	T1	Stage_II	Alive	11
A259T	M0	N0	T1	Stage_I	Alive	1286
A25AT	M0	N0	T2	Stage_II	Alive	2968
A25DT	M0	N3	T2	Stage_III	Alive	243
A26VT	M0	N2	T3	Stage_III	Alive	9
A26WT	M0	N1	T2	Stage_II	Alive	7
A26XT	M0	N1	T1	Stage_II	Alive	11
A26YT	M0	N0	T2	Stage_II	Alive	13
A273T	M0	N1	T2	Stage_II	Alive	4
A275T	M0	N1	T1	Stage_II	Alive	1
A278T	M0	N2	T2	Stage_III	Alive	7
A27AT	M0	N1	T2	Stage_II	Alive	371
A27BT	M0	N0	T3	Stage_II	Alive	30
A27ET	M0	N0	T1	Stage_I	Alive	182
A27FT	M0	N0	T2	Stage_II	Alive	106
A27GT	M0	N0	T2	Stage_II	Alive	210
A27HT	M0	N0	T2	Stage_II	Alive	19
A27IT	M0	N2	T1	Stage_III	Alive	186
A27KT	M0	N1	T2	Stage_II	Alive	119
A27LT	M0	N2	T1	Stage_II	Alive	126
A27MT	M0	N0	T1	Stage_II	Alive	145
A27NT	M0	N2	T2	Stage_III	Alive	146
A27PT	M0	N0	T1	Stage_I	Alive	23
A27RT	M0	N3	T2	Stage_III	Alive	29
A27TT	M0	N3	T2	Stage_III	Alive	136
A27VT	M0	N0	T2	Stage_II	Alive	73
A27WT	M0	N0	T4	Stage_III	Alive	15
A28OT	M0	N3	T3	Stage_III	Alive	324
A28QT	M0	N1	T2	Stage_II	Alive	196
A295T	M0	N0	T2	Stage_II	Alive	22
A2B8T	M0	N0	T3	Stage_II	Alive	45
A2BKT	#N/A	N2	T2	Stage_III	Alive	1172
A2C9T	#N/A	N0	T3	Stage_II	Alive	711
A2D9T	M0	N0	T1	Stage_I	Dead	1812
A2DAT	M0	N1	T2	Stage_II	Alive	5909
A2DBT	M0	N0	T2	Stage_II	Alive	1616
A2DCT	M0	N1	T1	Stage_II	Alive	1628
A2DDT	M0	N0	T1	Stage_I	Alive	1309
A2DFT	M0	N1	T1	Stage_II	Alive	1299
A2DHT	M0	N0	T1	Stage_I	Alive	1286
A2DIT	M0	N0	T1	Stage_I	Alive	1883
A2DKT	M0	N0	T1	Stage_I	Alive	1896
A2DLT	M0	N0	T1	Stage_I	Alive	2763
A2DMT	M0	N0	T2	Stage_II	Alive	2331
A2DNT	M0	N0	T2	Stage_II	Alive	2352
A2DOT	M0	N0	T1	Stage_I	Alive	1623
A2FBT	#N/A	N0	T2	Stage_II	Alive	44
A2FKT	M0	N3	T2	Stage_III	Alive	1180
A2FMT	M0	N1	T2	Stage_II	Dead	792
A2FRT	#N/A	N3	T1	Stage_III	Alive	1120
A2FVT	#N/A	N3	T3	Stage_III	Alive	239
A2FWT	#N/A	N0	T2	Stage_II	Alive	191
A2IUT	M0	N0	T2	Stage_II	Alive	4840
A2JST	M0	N1	T2	Stage_II	Alive	13
A2JTT	M0	N0	T2	Stage_II	Alive	23
A2KDT	#N/A	N2	T2	Stage_III	Alive	182
A2L8T	M0	N0	T2	Stage_II	Alive	168
A2LET	M0	N0	T1	Stage_I	Alive	3913
A2LHT	M0	N3	T3	Stage_III	Dead	616
A2LKT	M0	N2	T3	Stage_III	Alive	1304
A2LLT	M0	N0	T3	Stage_II	Alive	224
A2LMT	M0	N1	T1	Stage_II	Alive	1218
A2LNT	M0	N0	T2	Stage_II	Alive	520
A2LOT	M0	N1	T2	Stage_II	Alive	633
A2LQT	M0	N0	T3	Stage_II	Alive	516
A2LRT	M0	N0	T1	Stage_I	Alive	620
A2P5T	M0	N3	T2	Stage_III	Alive	326
A2P6T	M0	N1	T2	Stage_II	Alive	168
A2QHT	#N/A	N0	T3	Stage_II	Alive	31
A2QIT	#N/A	N1	T3	Stage_III	Alive	28
A2QJT	M0	N0	T4	Stage_III	Alive	69
A3BBT	#N/A	N2	T3	Stage_III	Alive	30
A3DXT	M0	N3	T2	Stage_III	Alive	217
A3E8T	#N/A	N0	T3	Stage_II	Alive	647
A3HOT	M0	N0	T2	Stage_II	Alive	19
A3IYT	M0	N0	T1	Stage_I	Alive	151
A3IZT	M0	N0	T2	Stage_II	Alive	148
A3J0T	M0	N0	T2	Stage_II	Alive	76
A3J1T	#N/A	N0	T1	Stage_I	Alive	75
A3KCT	M0	N1	T2	Stage_II	Alive	363
A3KDT	M0	N1	T3	Stage_III	Alive	804
A3M7T	M0	N0	T4	Stage_III	Alive	1
A3M8T	M0	N0	T1	Stage_I	Alive	7
A3NWT	M0	N0	T2	Stage_II	Alive	2982
A3NYT	M0	N1	T2	Stage_II	Alive	743
A3Q9T	M0	N3	T3	Stage_III	Alive	31
A3QAT	M0	N0	T2	Stage_II	Alive	19
A3RFT	M0	N0	T2	Stage_II	Alive	54
A3TNT	#N/A	N0	T3	Stage_II	Alive	34
A3U0T	M0	N1	T3	Stage_III	Alive	229
A3W6T	#N/A	N1	T3	Stage_III	Alive	51
A3X8T	M0	N1	T2	Stage_II	Alive	23
A3XGT	M0	N1	T3	Stage_III	Alive	982
A3XLT	M0	N0	T2	Stage_II	Alive	1717
A3XNT	M0	N2	T1	Stage_III	Alive	1641
A3XST	M0	N2	T1	Stage_III	Dead	1032
A3XTT	M0	N1	T2	Stage_II	Alive	2238
A3XUT	M0	N1	T2	Stage_II	Dead	912
A3XVT	M0	N0	T2	Stage_II	Alive	428
A3XWT	M0	N1	T2	Stage_II	Alive	1209
A3XXT	M0	N0	T2	Stage_II	Alive	1168
A3XYT	M0	N1	T2	Stage_II	Alive	786
A3XZT	M0	N0	T1	Stage_I	Alive	973
A3Y0T	M0	N1	T2	Stage_II	Alive	859
A3YIT	#N/A	N3	T1	Stage_III	Alive	47
A3YJT	#N/A	N0	T2	Stage_II	Alive	40
A3YWT	M0	N1	T2	Stage_II	Alive	360
A3YXT	M0	N0	T2	Stage_II	Alive	352
A3Z5T	M0	N3	T2	Stage_III	Alive	441
A3Z6T	M0	N3	T3	Stage_III	Alive	185
A423T	#N/A	N0	T2	Stage_II	Alive	309
A424T	#N/A	N1	T3	Stage_II	Alive	322
A425T	#N/A	N3	T3	Stage_III	Alive	293
A426T	#N/A	N3	T3	Stage_III	Alive	229
A42TT	M0	N0	T2	Stage_II	Alive	30
A42UT	#N/A	N0	T1	Stage_I	Alive	3324
A42VT	M0	N1	T1	Stage_I	Alive	272
A440T	#N/A	N0	T1	Stage_I	Alive	20
A441T	#N/A	N0	T1	Stage_I	Alive	91
A442T	#N/A	N0	T2	Stage_II	Alive	109
A4E0T	M0	N3	T3	Stage_III	Alive	1753
A4E4T	#N/A	N1	T3	Stage_III	Alive	484
A4RWT	M0	N3	T2	Stage_III	Alive	222
A4RXT	M0	N0	T2	Stage_II	Alive	274
A4RYT	M0	N3	T3	Stage_III	Alive	268
A4S0T	M0	N0	T2	Stage_II	Alive	271
A4S2T	M0	N2	T3	Stage_III	Alive	205
A4S3T	M0	N1	T2	Stage_II	Alive	104
A4SAT	M0	N1	T2	Stage_II	Alive	241
A4SBT	M0	N1	T3	Stage_III	Alive	200
A4SCT	#N/A	N0	T3	Stage_II	Alive	215
A4SDT	M0	N0	T2	Stage_II	Alive	168
A4SET	M0	N0	T2	Stage_II	Alive	371
A4SFT	M0	N0	T2	Stage_II	Alive	369
A4Z1T	M0	N0	T1	Stage_I	Alive	223
A50YT	#N/A	N0	T2	Stage_II	Alive	210
A51UT	M0	N1	T2	Stage_II	Alive	85
A54NT	M0	N0	T2	Stage_II	Alive	78
A54OT	M0	N0	T2	Stage_II	Alive	665
A54XT	M0	N0	T1	Stage_I	Alive	0
A56DT	M0	N0	T2	Stage_II	Alive	177
A56ZT	M0	N1	T2	Stage_II	Alive	219
A570T	M0	N1	T1	Stage_I	Alive	549
A573T	M0	N0	T1	Stage_I	Alive	677
A5D6T	#N/A	N0	T2	Stage_II	Alive	385
A5D7T	#N/A	N0	T2	Stage_II	Alive	1416
A5D8T	#N/A	N0	T3	Stage_II	Alive	229
A5DAT	#N/A	N0	T2	Stage_II	Alive	1357
A5FKT	M0	N3	T2	Stage_III	Alive	12
A5FLT	M0	N0	T3	Stage_II	Alive	8
A5PVT	M0	N1	T2	Stage_II	Alive	412
A5PXT	M0	N1	T2	Stage_II	Alive	551
A5QMT	M0	N0	T2	Stage_II	Alive	1440
A5QNT	M0	N3	T2	Stage_III	Alive	396
A5QPT	M0	N1	T2	Stage_II	Alive	439
A5QQT	M0	N1	T3	Stage_III	Dead	322
A5RUT	#N/A	N1	T1	Stage_II	Alive	841
A5RVT	#N/A	N3	T2	Stage_III	Alive	733
A5RWT	#N/A	N1	T1	Stage_II	Alive	797
A5RXT	#N/A	N0	T1	Stage_I	Alive	513
A5RYT	#N/A	N1	T1	Stage_I	Alive	429
A5RZT	#N/A	N0	T1	Stage_I	Alive	313
A5UOT	M0	N0	T2	Stage_II	Alive	7
A5ZVT	M0	N0	T2	Stage_II	Alive	210
A66HT	#N/A	N1	T1	Stage_I	Alive	413
A66IT	#N/A	N1	T1	Stage_II	Alive	714
A66JT	#N/A	N0	T1	Stage_I	Alive	1658
A66KT	#N/A	N0	T2	Stage_II	Alive	1021
A66LT	#N/A	N0	T1	Stage_I	Alive	945
A66NT	#N/A	N3	T3	Stage_III	Alive	413
A66PT	#N/A	N0	T2	Stage_II	Alive	58
A03LT	M0	N2	T3	Stage_III	Alive	2442
A03MT	M0	N0	T1	Stage_I	Alive	1455
A03NT	M0	N1	T2	Stage_II	Alive	1645
A03UT	M0	N0	T1	Stage_I	Dead	1796
A03VT	M0	N0	T1	Stage_I	Alive	886
A04HT	#N/A	N2	T2	Stage_III	Alive	439
A04LT	#N/A	N0	T2	Stage_II	Alive	3359
A04NT	M0	N0	T1	Stage_I	Alive	3153
A04RT	M0	N0	T1	Stage_I	Alive	2365
A04UT	M0	N0	T2	Stage_II	Alive	671
A04WT	M0	N1	T2	Stage_II	Alive	1918
A075T	M0	N1	T2	Stage_II	Alive	518
A0A6T	M0	N3	T2	Stage_III	Alive	640
A0ADT	M0	N0	T1	Stage_I	Alive	1157
A0AVT	M0	N0	T1	Stage_I	Alive	1180
A0AWT	M0	N1	T1	Stage_II	Alive	622
A0B0T	M0	N0	T1	Stage_I	Alive	1428
A0B1T	M0	N1	T2	Stage_II	Alive	1148
A0B2T	M0	N0	T1	Stage_I	Alive	1242
A0B3T	M0	N1	T2	Stage_II	Alive	1203
A0B7T	M0	N1	T2	Stage_II	Alive	1733
A0B8T	M0	N0	T1	Stage_I	Alive	1569
A0B9T	M0	N0	T1	Stage_I	Alive	1572
A0BAT	M0	N3	T3	Stage_III	Alive	1132
A0BCT	M0	N3	T2	Stage_III	Alive	974
A0BGT	M0	N0	T1	Stage_I	Alive	756
A0BJT	M0	N1	T2	Stage_II	Alive	660
A0BLT	M0	N0	T1	Stage_I	Alive	1340
A0BMT	M0	N1	T2	Stage_II	Alive	1117
A0BPT	M0	N0	T1	Stage_I	Alive	1481
A0BQT	M0	N0	T1	Stage_I	Alive	827
A0BRT	M0	N0	T1	Stage_I	Alive	1633
A0C0T	M0	N1	T1	Stage_II	Alive	1270
A0C7T	M0	N1	T2	Stage_II	Alive	1305
A0CLT	M0	N2	T3	Stage_III	Alive	1827
A0CST	M1	N3	T4	Stage_IV	Alive	2298
A0CVT	M0	N1	T2	Stage_II	Alive	1870
A0CWT	M0	N1	T2	Stage_II	Alive	1750
A0D3T	M0	N0	T1	Stage_I	Alive	736
A0DAT	M0	N0	T2	Stage_II	Alive	373
A0DET	M0	N0	T2	Stage_II	Alive	948
A0DHT	M0	N1	T2	Stage_II	Alive	1156
A0DKT	M0	N0	T2	Stage_II	Alive	423
A0DLT	M0	N0	T2	Stage_II	Alive	1467
A0DPT	M0	N0	T3	Stage_II	Alive	476
A0DQT	M0	N1	T2	Stage_II	Alive	98
A0DST	M0	N2	T2	Stage_III	Alive	78
A0DXT	M0	N0	T1	Stage_I	Alive	1442
A0E0T	M0	N3	T3	Stage_III	Alive	134
A0E1T	M0	N1	T2	Stage_II	Alive	477
A0E2T	M0	N2	T2	Stage_III	Alive	376
A0E9T	M0	N1	T2	Stage_II	Alive	1405
A0EAT	M0	N1	T1	Stage_II	Dead	993
A0EIT	M0	N1	T1	Stage_II	Alive	743
A0ENT	M0	N0	T2	Stage_II	Alive	2516
A0EST	M0	N0	T2	Stage_II	Alive	1001
A0EWT	M0	N3	T1	Stage_III	Alive	770
A0GYT	M0	N1	T2	Stage_II	Alive	917
A0GZT	M0	N1	T1	Stage_II	Alive	328
A0H0T	M0	N0	T1	Stage_I	Alive	461
A0H5T	M0	N0	T1	Stage_I	Alive	1080
A0H6T	M0	#N/A	T1	Stage_I	Alive	747
A0H7T	M0	N2	T1	Stage_III	Alive	702
A0H9T	M0	N0	T2	Stage_II	Alive	1247
A0HBT	M0	N0	T1	Stage_I	Alive	806
A0HFT	M0	N0	T1	Stage_I	Alive	727
A0HIT	M0	N0	T1	Stage_I	Alive	620
A0HKT	M0	N1	T2	Stage_II	Alive	178
A0HNT	M0	N0	T1	Stage_I	Alive	516
A0HPT	M0	N2	T3	Stage_III	Alive	414
A0HXT	M0	N1	T2	Stage_II	Alive	829
A0HYT	M0	N0	T1	Stage_I	Alive	868
A0IHT	M0	N1	T3	Stage_III	Dead	3418
A0IKT	M0	N1	T4	Stage_III	Dead	571
A0JAT	M0	N3	T2	Stage_III	Alive	346
A0JBT	M0	N1	T3	Stage_III	Alive	1150
A0JCT	M0	N0	T2	Stage_II	Alive	1547
A0JDT	M0	N1	T3	Stage_III	Alive	1813
A0JET	M0	N2	T2	Stage_III	Alive	1966
A0JFT	M0	N1	T1	Stage_II	Alive	354
A0JGT	M0	N2	T2	Stage_III	Alive	449
A0JIT	M0	N1	T1	Stage_II	Alive	1172
A0JJT	M0	N1	T2	Stage_II	Alive	1512
A0JLT	M0	N2	T2	Stage_III	Alive	1319
A0JMT	M0	N1	T2	Stage_II	Alive	1826
A0RET	M0	N0	#N/A	#N/A	Alive	6435
A0RGT	M0	N0	T3	Stage_II	Alive	2082
A0RHT	M0	N0	T2	Stage_II	Alive	5749
A0RIT	M0	N1	T4	Stage_III	Alive	6796
A0RLT	M0	N0	T2	Stage_II	Dead	2469
A0RNT	M0	N0	T1	Stage_I	Alive	5261
A0ROT	M0	N1	T4	Stage_III	Alive	4929
A0RPT	M0	N1	T2	Stage_III	Dead	3126
A0RQT	M0	N0	T3	Stage_II	Dead	4273
A0RST	M0	N0	T2	Stage_II	Dead	3063
A0RTT	M0	N1	T3	Stage_III	Alive	2721
A0RUT	M0	N0	T1	Stage_I	Alive	3991
A0RVT	M0	N2	T3	Stage_III	Alive	4788
A0RXT	M0	N0	T2	Stage_II	Alive	170
A0SDT	M0	N0	T2	Stage_II	Alive	437
A0SET	M0	N0	T1	Stage_I	Alive	1321
A0SHT	M0	N0	T2	Stage_II	Alive	1437
A0SJT	M0	N1	T3	Stage_III	Alive	416
A0SKT	M0	N0	T2	Stage_II	Dead	967
A0SMT	M0	N0	T2	Stage_II	Alive	242
A0SOT	M0	N1	T2	Stage_II	Alive	852
A0SPT	M0	N0	T2	Stage_II	Alive	584
A0STT	M0	N1	T1	Stage_II	Alive	1643
A0SUT	M0	N0	T2	Stage_II	Alive	1352
A0SVT	M1	N2	T2	Stage_IV	Dead	825
A0SWT	M1	N2	T2	Stage_IV	Dead	1365
A0SXT	M0	N0	T1	Stage_I	Alive	1288
A0SYT	M0	N1	T3	Stage_III	Alive	1154
A0T0T	M0	N1	T2	Stage_II	Alive	337
A0T1T	M0	N3	T3	Stage_III	Alive	323
A0T2T	M1	N3	T3	Stage_IV	Dead	255
A0T3T	M0	N1	T1	Stage_I	Alive	456
A0T4T	M0	N0	T2	Stage_II	Alive	395
A0T5T	M0	N0	T2	Stage_II	Alive	321
A0T6T	M0	N0	T3	Stage_II	Alive	344
A0T7T	M0	N0	T2	Stage_II	Alive	397
A0TPT	M0	N0	T2	Stage_II	Alive	2521
A0TQT	M0	N1	T3	Stage_III	Alive	1500
A0TRT	M0	N1	T2	Stage_II	Dead	160
A0TST	M0	N1	T2	Stage_II	Alive	1138
A0TTT	M0	N2	T2	Stage_III	Alive	1730
A0TUT	M0	N0	T2	Stage_II	Alive	360
A0TVT	M0	N0	T2	Stage_II	Alive	905
A0TWT	M0	N1	T3	Stage_III	Alive	739
A0TXT	M0	N1	T1	Stage_II	Alive	1972
A0TYT	M0	N0	T2	Stage_II	Dead	1699
A0TZT	M0	N2	T2	Stage_III	Alive	2316
A0U0T	M0	N1	T2	Stage_II	Alive	1988
A0U1T	M0	N1	T2	Stage_II	Alive	2134
A0U2T	M0	N2	T2	Stage_III	Dead	2551
A0U3T	M0	N1	T2	Stage_II	Alive	2317
A0U4T	M0	N0	T2	Stage_II	Alive	1684
A0W3T	M0	N1	T1	Stage_II	Alive	180
A0W4T	M0	N0	T2	Stage_II	Alive	175
A0W5T	M0	N1	T1	Stage_II	Alive	543
A0W7T	M0	N0	T1	Stage_I	Alive	558
A0WAT	M0	N0	T1	Stage_I	Alive	372
A0WST	#N/A	#N/A	T1	#N/A	Dead	2965
A0WTT	M0	N1	T2	Stage_II	Alive	5396
A0WVT	M0	N1	T2	Stage_II	Dead	2422
A0WXT	M0	N1	T3	Stage_III	Dead	653
A0WYT	M0	N1	T3	Stage_III	Dead	3461
A0WZT	M0	N1	T2	Stage_II	Alive	3941
A0X0T	M0	N0	T1	Stage_I	Dead	3945
A0X1T	M1	N2	T2	Stage_IV	Alive	5672
A0X4T	M0	N1	T2	Stage_II	Dead	860
A0X5T	M0	N1	T2	Stage_II	Dead	2097
A0X7T	#N/A	#N/A	T1	#N/A	Dead	1791
A0XLT	M0	N0	T2	Stage_II	Alive	10
A0XNT	M0	N2	T2	Stage_III	Alive	10
A0XOT	M0	N2	T2	Stage_III	Alive	375
A0XPT	M0	N2	T2	Stage_III	Alive	9
A0XRT	M0	N2	T2	Stage_III	Alive	10
A0XST	M0	N2	T2	Stage_III	Alive	10
A0XTT	M0	N2	T2	Stage_III	Alive	10
A0XUT	M0	N0	T2	Stage_II	Alive	10
A0XVT	M0	N2	T2	Stage_III	Alive	162
A0XWT	M0	N2	T2	Stage_III	Alive	170
A0YCT	M0	N1	T2	Stage_II	Alive	644
A0YDT	M0	N0	T3	Stage_II	Alive	550
A0YET	M0	N1	T2	Stage_II	Alive	253
A0YFT	M0	N0	T1	Stage_I	Alive	289
A0YGT	M0	N3	T2	Stage_III	Alive	404
A0YHT	M0	N2	T2	Stage_III	Alive	379
A0YIT	M0	N0	T1	Stage_I	Alive	358
A0YJT	M0	N2	T3	Stage_III	Alive	326
A0YKT	M0	N0	T2	Stage_II	Alive	334
A0YLT	M0	N2	T3	Stage_III	Alive	268
A0YMT	M0	N0	T2	Stage_II	Alive	662
A0YTT	M0	N2	T4	Stage_III	Dead	723
A105T	M0	N0	T2	Stage_II	Alive	1163
A106T	M0	N1	T1	Stage_I	Alive	1555
A107T	M0	N2	T3	Stage_III	Alive	763
A108T	M0	N2	T2	Stage_III	Alive	124
A109T	M0	N0	T2	Stage_II	Alive	1172
A10BT	M0	N1	T2	Stage_II	Alive	748
A10CT	M0	N1	T2	Stage_II	Alive	854
A10ET	M0	N1	T1	Stage_II	Alive	418
A10FT	M0	N0	T2	Stage_II	Alive	360
A124T	M0	N0	T2	Stage_II	Alive	3120
A125T	M0	N0	T2	Stage_II	Alive	3019
A126T	M0	N0	T2	Stage_II	Alive	2850
A128T	M0	N0	T2	Stage_II	Alive	2877
A129T	M0	N1	T2	Stage_II	Alive	2923
A12AT	M0	N0	T2	Stage_II	Alive	2755
A12BT	M0	N0	T2	Stage_II	Alive	2359
A12CT	M0	N1	T2	Stage_II	Alive	1994
A12DT	M0	N1	T1	Stage_II	Alive	1948
A12ET	M0	N0	T3	Stage_II	Alive	1743
A12FT	M0	N0	T2	Stage_II	Alive	1471
A12GT	M0	N0	T2	Stage_II	Alive	1266
A12HT	M0	N0	T2	Stage_II	Alive	863
A12KT	M0	N1	T2	Stage_II	Alive	0
A12LT	M0	N0	T2	Stage_II	Alive	0
A12MT	M0	N0	T2	Stage_II	Alive	0
A12NT	M0	N0	T2	Stage_II	Alive	0
A12OT	M0	N0	T2	Stage_II	Alive	0
A12PT	M0	N1	T2	Stage_II	Alive	0
A12QT	M0	N2	T1	Stage_III	Alive	2
A0AUT	M0	N0	T2	Stage_II	Alive	746
A0AZT	#N/A	N1	T3	Stage_III	Alive	867
A0B5T	M0	N2	T2	Stage_III	Alive	1471
A0BFT	M0	N1	T2	Stage_II	Alive	782
A0BOT	M0	N0	T1	Stage_I	Alive	1085
A0BST	M0	N1	T3	Stage_III	Alive	1641
A0BTT	M0	N1	T1	Stage_II	Alive	1386
A0BZT	M0	N1	T3	Stage_III	Alive	1492
A0C1T	M0	N2	T3	Stage_III	Alive	1339
A0C3T	M0	N0	T1	Stage_I	Alive	1464
A0DDT	M0	N1	T2	Stage_II	Alive	1394
A0DGT	M0	N0	T2	Stage_II	Alive	713
A0DIT	M0	N1	T2	Stage_II	Alive	673
A0DOT	M0	N0	T1	Stage_I	Alive	525
A0DTT	M0	N1	T1	Stage_II	Alive	1170
A0DVT	M0	N2	T2	Stage_III	Alive	1374
A0H3T	M0	N0	T1	Stage_I	Alive	1149
A0HAT	M0	N0	T1	Stage_I	Alive	856
A10AT	M0	N0	T3	Stage_II	Alive	352
A132T	M0	N1	T2	Stage_II	Alive	0
A133T	M0	N1	T3	Stage_III	Alive	0
A134T	M0	N0	T2	Stage_II	Alive	1
A135T	M0	N1	T2	Stage_II	Alive	0
A137T	M0	N1	T2	Stage_II	Alive	26
A138T	M0	N2	T2	Stage_III	#N/A	#N/A
A13DT	M0	N0	T2	Stage_II	Alive	267
A13FT	M0	N1	T3	Stage_III	Alive	196
A13YT	M0	N0	T1	Stage_I	Alive	264
A13ZT	M0	N2	T2	#N/A	Alive	210
A140T	M0	N1	T2	Stage_II	Alive	27
A141T	M0	N1	T1	#N/A	Alive	113
A142T	M0	N0	T3	Stage_II	Alive	61
A143T	M0	N0	T2	Stage_II	Alive	172
A145T	M0	N1	T1	Stage_II	Alive	49
A146T	#N/A	N0	T2	Stage_II	Alive	344
A147T	M0	N0	T2	#N/A	Alive	2
A14OT	M0	N1	T3	Stage_III	Alive	1173
A14PT	M0	N3	T2	Stage_III	Alive	487
A14QT	M0	N1	T2	Stage_II	Alive	974
A14RT	M0	N0	T2	Stage_II	Alive	845
A14ST	M0	N0	T1	Stage_I	Alive	834
A14TT	M0	N0	T2	Stage_II	Alive	890
A14VT	M0	N1	T2	Stage_II	Alive	748
A14WT	M0	N0	T2	Stage_II	Alive	834
A14XT	M0	N2	T2	Stage_III	Alive	692
A14YT	M0	N0	T2	Stage_II	Alive	688
A14ZT	M0	N0	T1	Stage_I	Alive	518
A150T	M0	N0	T2	Stage_II	Alive	591
A152T	M0	N0	T1	Stage_I	Alive	588
A153T	M0	N1	T1	Stage_II	Alive	586
A154T	M0	N0	T1	Stage_I	Alive	325
A155T	M0	N1	T2	Stage_II	Alive	553
A156T	M0	N0	T1	Stage_I	Alive	481
A158T	M0	N1	T1	Stage_II	Alive	450
A159T	M0	N0	T2	Stage_II	Alive	515
A15AT	M0	N3	T2	Stage_III	Alive	502
A15CT	M0	N0	T1	Stage_I	Alive	497
A15DT	M0	N0	T2	Stage_II	Alive	316
A15ET	M0	N1	T1	Stage_II	Alive	518
A15FT	M0	N0	T1	Stage_I	Alive	469
A15GT	M0	N0	T2	Stage_II	Alive	316
A15HT	M0	N1	T1	Stage_II	Alive	42
A15JT	M0	N0	T1	Stage_I	Alive	464
A15KT	M0	N1	T2	Stage_II	Alive	34
A15LT	M0	N0	T2	Stage_II	Alive	331
A15MT	M0	N0	T2	Stage_II	Alive	235
A15OT	M0	#N/A	T1	Stage_I	Alive	396
A15PT	M0	N0	T1	Stage_I	Alive	315
A15RT	M0	N1	T1	Stage_II	Alive	330
A15ST	M0	N1	T2	Stage_II	Alive	274
A15TT	M0	N0	T2	Stage_II	Alive	267
A18FT	M0	N0	T2	Stage_II	Alive	268
A18GT	M0	N0	T1	Stage_I	Alive	61
A18HT	M0	N0	T1	Stage_I	Alive	0
A18IT	#N/A	N1	T1	Stage_II	Alive	220
A18JT	M1	N2	T4	Stage_IV	Dead	612
A18KT	M0	N0	T1	Stage_I	Dead	2763
A18LT	M0	N1	T3	Stage_III	Dead	811
A18MT	M0	N1	T3	Stage_III	Dead	2207
A18NT	M0	N1	T2	Stage_II	Dead	1148
A18PT	M0	N0	T1	Stage_I	Dead	921
A18QT	M0	N1	T2	Stage_II	Dead	1692
A18RT	M0	N1	T2	Stage_II	Dead	1142
A18ST	M0	N0	T1	Stage_I	Dead	2009
A18TT	M0	N0	T2	Stage_II	Dead	224
A18UT	M0	N2	T2	Stage_III	Dead	1563
A18VT	M0	N1	T2	Stage_II	Dead	1556
A1AHT	M0	N1	T2	Stage_II	Alive	2298
A1AIT	M0	N0	T2	Stage_II	Alive	1881
A1AJT	M0	N0	T1	Stage_I	Alive	1605
A1AKT	M0	N0	T1	Stage_I	Alive	1559
A1ALT	M0	N1	T3	Stage_III	Alive	1485
A1ANT	M0	N0	T2	Stage_II	Alive	1330
A1AOT	M0	N1	T1	Stage_II	Alive	1325
A1APT	M0	N0	T1	Stage_I	Alive	1216
A1AQT	M0	N0	T2	Stage_II	Alive	1310
A1AST	M0	N1	T2	Stage_II	Alive	1150
A1ATT	M0	N0	T2	Stage_II	Dead	1272
A1AUT	M0	N2	T2	Stage_III	Alive	1409
A1AVT	M0	N1	T2	Stage_II	Alive	1295
A1AWT	M0	N0	T2	Stage_II	Alive	1072
A1AXT	M0	N0	T1	Stage_I	Alive	1103
A1AYT	M0	N0	T1	Stage_I	Alive	615
A1AZT	M0	N1	T2	Stage_II	Alive	1965
A1B0T	M0	N2	T2	Stage_III	Alive	1271
A1B1T	M0	N1	T2	Stage_II	Alive	1361
A1B4T	M0	N2	T1	Stage_III	Alive	911
A1B5T	M0	N0	T2	Stage_II	Alive	774
A1B6T	M0	N0	T2	Stage_II	Alive	338
A1BCT	M0	N0	T1	Stage_I	Alive	297
A1BDT	M0	N0	T2	Stage_II	Alive	317
A0SBT	M0	N0	T1	Stage_I	#N/A	#N/A
A0SFT	M0	N0	T2	Stage_II	#N/A	#N/A
A0SGT	M0	N1	T2	Stage_II	#N/A	#N/A
A0SIT	M0	N1	T2	Stage_II	#N/A	#N/A
A0SNT	#N/A	N1	T1	Stage_II	#N/A	#N/A
A0Y5T	#N/A	N2	T2	Stage_III	#N/A	#N/A
A12TT	M0	N0	T2	Stage_II	#N/A	#N/A
A12UT	M0	N1	T2	Stage_II	#N/A	#N/A
A12VT	M0	N0	T2	Stage_II	#N/A	#N/A
A12WT	M0	N1	T4	Stage_III	#N/A	#N/A
A12XT	M0	N1	T2	Stage_II	#N/A	#N/A
A12YT	M0	N1	T2	Stage_II	#N/A	#N/A
A12ZT	M0	N1	T2	Stage_II	#N/A	#N/A
A130T	M0	N2	T3	Stage_III	#N/A	#N/A
A131T	M0	N2	T2	Stage_III	#N/A	#N/A
A1FUT	M0	N0	T1	Stage_I	#N/A	#N/A
A1FZT	M0	N0	T2	Stage_II	#N/A	#N/A
A1HET	M0	N0	T2	Stage_II	#N/A	#N/A
A1HFT	M0	N0	T2	Stage_II	#N/A	#N/A
A1HIT	M0	N2	T2	Stage_III	#N/A	#N/A
A1HKT	M0	N1	T2	Stage_II	#N/A	#N/A
A1HOT	M0	N3	T3	Stage_III	#N/A	#N/A
A1IET	M0	N1	T2	Stage_II	#N/A	#N/A
A1IFT	M0	N0	T1	Stage_I	#N/A	#N/A
A1IGT	M0	N1	T2	Stage_II	#N/A	#N/A
A1IHT	M0	N0	T1	Stage_I	#N/A	#N/A
A1IIT	M0	N0	T1	Stage_I	#N/A	#N/A
A1IJT	M0	N0	T1	Stage_I	#N/A	#N/A
A1IKT	M0	N1	T1	Stage_II	#N/A	#N/A
A1ILT	M0	N1	T1	Stage_II	#N/A	#N/A
A1INT	M0	N0	T1	Stage_I	#N/A	#N/A
A1IOT	M0	N0	T1	Stage_I	#N/A	#N/A
A1IPT	M0	N1	T2	Stage_II	#N/A	#N/A
A1IUT	M0	N0	T1	Stage_I	#N/A	#N/A
A1IXT	#N/A	N1	T1	Stage_II	#N/A	#N/A
A1IYT	#N/A	N0	T1	Stage_I	#N/A	#N/A
A1IZT	#N/A	N2	T2	Stage_III	#N/A	#N/A
A1J1T	M0	N1	T2	Stage_II	#N/A	#N/A
A1J2T	#N/A	N1	T1	Stage_II	#N/A	#N/A
A1J3T	M0	N0	T1	Stage_I	#N/A	#N/A
A1J5T	M0	N0	T3	Stage_II	#N/A	#N/A
A1J6T	M0	N0	T1	Stage_I	#N/A	#N/A
A1J8T	M0	N1	T2	Stage_II	#N/A	#N/A
A1J9T	M0	N0	T1	Stage_I	#N/A	#N/A
A1JAT	M0	#N/A	T4	#N/A	#N/A	#N/A
A1JBT	M0	N1	T2	Stage_II	#N/A	#N/A
A1JCT	M0	N2	T2	Stage_III	#N/A	#N/A
A1JDT	M0	N1	T2	Stage_II	#N/A	#N/A
A1JET	M0	N1	T1	Stage_II	#N/A	#N/A
A1JFT	M0	N2	T1	Stage_III	#N/A	#N/A
A1JGT	M0	N0	T2	Stage_II	#N/A	#N/A
A1JHT	M0	N0	T1	Stage_I	#N/A	#N/A
A1JIT	#N/A	N1	T1	Stage_II	#N/A	#N/A
A1JJT	M0	N0	T2	Stage_II	#N/A	#N/A
A1JKT	M0	N0	T2	Stage_II	#N/A	#N/A
A1JLT	M0	N0	T2	Stage_II	#N/A	#N/A
A1JMT	M0	N1	T2	Stage_II	#N/A	#N/A
A1JNT	#N/A	N3	T3	Stage_III	#N/A	#N/A
A1JPT	M0	N0	T1	Stage_I	#N/A	#N/A
A1JST	M0	N0	T1	Stage_I	#N/A	#N/A
A1JTT	M0	N0	T2	Stage_II	#N/A	#N/A
A1JUT	M0	N0	T1	Stage_I	#N/A	#N/A
A1KIT	M0	N0	T1	Stage_I	#N/A	#N/A
A1KRT	M0	N0	T2	Stage_II	#N/A	#N/A
A1L6T	M0	N1	T1	Stage_II	#N/A	#N/A
A1L7T	M0	N2	T2	Stage_III	#N/A	#N/A
A1L8T	M0	N1	T2	Stage_II	#N/A	#N/A
A1L9T	M0	N1	T1	Stage_II	#N/A	#N/A
A1LAT	M0	N1	T1	Stage_II	#N/A	#N/A
A1LBT	M0	N1	T2	Stage_II	#N/A	#N/A
A1LGT	M0	N0	T2	Stage_II	#N/A	#N/A
A1LHT	M0	N0	T1	Stage_I	#N/A	#N/A
A1LIT	M0	N1	T2	Stage_II	#N/A	#N/A
A1LKT	M0	N3	T4	Stage_III	#N/A	#N/A
A1LLT	#N/A	N2	T3	Stage_III	#N/A	#N/A
A1LST	M0	N0	T1	Stage_I	#N/A	#N/A
A1N3T	M0	N2	T1	Stage_III	#N/A	#N/A
A1N4T	M0	N2	T2	Stage_III	#N/A	#N/A
A1N5T	M0	N1	T2	Stage_II	#N/A	#N/A
A1N6T	M0	N1	T2	Stage_II	#N/A	#N/A
A1N8T	M0	N0	T2	Stage_II	#N/A	#N/A
A1N9T	M0	N0	T2	Stage_II	#N/A	#N/A
A1NAT	M0	N0	T2	Stage_II	#N/A	#N/A
A1NCT	M0	N1	T2	Stage_II	#N/A	#N/A
A1NDT	M0	N1	T2	Stage_II	#N/A	#N/A
A1NET	M0	N1	T2	Stage_II	#N/A	#N/A
A1NFT	M0	N0	T2	Stage_II	#N/A	#N/A
A1NGT	M0	N0	T2	Stage_II	#N/A	#N/A
A1NHT	M0	N1	T2	Stage_II	#N/A	#N/A
A1NIT	M0	N0	T2	Stage_II	#N/A	#N/A
A1OWT	#N/A	N0	T2	Stage_II	#N/A	#N/A
A1OXT	#N/A	N0	T2	Stage_II	#N/A	#N/A
A1OYT	#N/A	N0	T2	Stage_II	#N/A	#N/A
A1OZT	M0	N0	T2	Stage_II	#N/A	#N/A
A1P1T	#N/A	N3	T2	Stage_III	#N/A	#N/A
A1P3T	#N/A	N0	T2	Stage_II	#N/A	#N/A
A1P4T	M0	N0	T2	Stage_II	#N/A	#N/A
A1P5T	M0	N1	T2	Stage_II	#N/A	#N/A
A1P6T	M0	N1	T2	Stage_II	#N/A	#N/A
A1P7T	M0	N0	T2	Stage_II	#N/A	#N/A
A1P8T	M0	N3	T2	Stage_III	#N/A	#N/A
A1PAT	M0	N1	T2	Stage_II	#N/A	#N/A
A1PBT	#N/A	N1	T3	Stage_III	#N/A	#N/A
A1PDT	M0	N1	T1	Stage_II	#N/A	#N/A
A1PET	M0	N1	T1	Stage_II	#N/A	#N/A
A1PFT	M0	N0	T1	Stage_I	#N/A	#N/A
A1PHT	M0	N1	T1	Stage_II	#N/A	#N/A
A1R2T	#N/A	N3	T2	Stage_III	#N/A	#N/A
A1R3T	M0	N3	T2	Stage_III	#N/A	#N/A
A1R4T	M0	N0	T1	Stage_I	#N/A	#N/A
A1R5T	M0	N0	T1	Stage_I	#N/A	#N/A
A1R6T	M0	N0	T2	Stage_II	#N/A	#N/A
A1R7T	M0	N0	T2	Stage_II	#N/A	#N/A
A1RAT	M0	N0	T1	Stage_I	#N/A	#N/A
A1RBT	M0	N0	T2	Stage_II	#N/A	#N/A
A1RDT	M0	N0	T2	Stage_II	#N/A	#N/A
A1RET	M0	N2	T2	Stage_III	#N/A	#N/A
A1RFT	M0	N2	T2	Stage_III	#N/A	#N/A
A1RGT	M0	N2	T1	Stage_III	#N/A	#N/A
A1X5T	#N/A	N3	T2	Stage_III	#N/A	#N/A
A1X6T	#N/A	N2	T3	Stage_III	#N/A	#N/A
A1X7T	#N/A	N0	T2	Stage_II	#N/A	#N/A
A1X8T	M0	N2	T1	Stage_II	#N/A	#N/A
A1X9T	M0	N1	T2	Stage_II	#N/A	#N/A
A1XAT	M0	N0	T1	Stage_I	#N/A	#N/A
A1XBT	M0	N1	T2	Stage_II	#N/A	#N/A
A1XCT	M0	N1	T4	Stage_III	#N/A	#N/A
A1XDT	M0	N2	T1	Stage_III	#N/A	#N/A
A1XFT	M0	N0	T2	Stage_II	#N/A	#N/A
A1XGT	M0	N1	T4	Stage_III	#N/A	#N/A
A1XJT	#N/A	N1	T3	Stage_III	#N/A	#N/A
A1XMT	M0	N0	T1	Stage_I	#N/A	#N/A
A1XOT	M0	N1	T2	Stage_II	#N/A	#N/A
A1XQT	M0	N0	T2	Stage_II	#N/A	#N/A
A1XRT	M0	N1	T2	Stage_II	#N/A	#N/A
A1XST	M0	N3	T2	Stage_III	#N/A	#N/A
A1XTT	M0	N1	T1	Stage_II	#N/A	#N/A
A1XUT	M0	N0	T1	Stage_I	#N/A	#N/A
A1XVT	M0	N0	T2	Stage_II	#N/A	#N/A
A1XWT	M0	N0	T2	Stage_II	#N/A	#N/A
A1XYT	#N/A	N0	T2	Stage_II	#N/A	#N/A
A1XZT	#N/A	N2	T1	Stage_III	#N/A	#N/A
A1Y0T	#N/A	N2	T1	Stage_III	#N/A	#N/A
A1Y1T	#N/A	N1	T3	Stage_III	#N/A	#N/A
A1Y2T	#N/A	N0	T2	Stage_II	#N/A	#N/A
A1Y3T	#N/A	N2	T2	Stage_III	#N/A	#N/A
A201T	M0	N0	T1	Stage_I	#N/A	#N/A
A202T	M0	N0	T2	Stage_II	#N/A	#N/A
A203T	M0	N1	T2	Stage_II	#N/A	#N/A
A204T	M0	N1	T2	Stage_II	#N/A	#N/A
A208T	M0	N1	T2	Stage_II	#N/A	#N/A
A209T	M0	N0	T1	Stage_I	#N/A	#N/A
A226T	M0	N2	T2	Stage_III	#N/A	#N/A
A227T	M0	N1	T2	Stage_II	#N/A	#N/A
A228T	M0	N1	T2	Stage_II	#N/A	#N/A
A229T	M0	N0	T1	Stage_I	#N/A	#N/A
A22AT	M0	N0	T2	Stage_II	#N/A	#N/A
A22BT	M0	N0	T1	Stage_I	#N/A	#N/A
A22DT	M0	N0	T2	Stage_II	#N/A	#N/A
A22ET	M0	N2	T2	Stage_III	#N/A	#N/A
A22GT	M0	N0	T2	Stage_II	#N/A	#N/A
A22HT	M0	N1	T2	Stage_II	#N/A	#N/A
A23HT	M0	#N/A	T2	Stage_II	#N/A	#N/A
A24HT	M0	N0	T2	Stage_II	#N/A	#N/A
A24KT	M0	N0	T2	Stage_II	#N/A	#N/A
A24LT	M0	N1	T2	Stage_II	#N/A	#N/A
A24MT	M0	N2	T2	Stage_III	#N/A	#N/A
A24NT	M0	N0	T1	Stage_I	#N/A	#N/A
A24OT	M0	N2	T3	Stage_III	#N/A	#N/A
A24PT	M0	N0	T1	Stage_I	#N/A	#N/A
A24QT	M0	N0	T3	Stage_II	#N/A	#N/A
A24RT	M0	N2	T1	Stage_III	#N/A	#N/A
A24ST	M0	N0	T1	Stage_I	#N/A	#N/A
A24TT	M0	N3	T3	Stage_III	#N/A	#N/A
A24UT	M0	N1	T1	Stage_II	#N/A	#N/A
A24VT	M0	N1	T2	Stage_II	#N/A	#N/A
A24WT	M0	N1	T2	Stage_II	#N/A	#N/A
A24XT	M0	N0	T2	Stage_II	#N/A	#N/A
A24ZT	M0	N0	T2	Stage_II	#N/A	#N/A
A250T	M0	N0	T2	Stage_II	#N/A	#N/A
A251T	M0	N2	T2	Stage_III	#N/A	#N/A
A252T	M0	N0	T1	Stage_I	#N/A	#N/A
A254T	M0	N2	T2	Stage_III	#N/A	#N/A
A255T	M0	N0	T1	Stage_I	#N/A	#N/A
A256T	M0	N0	T2	Stage_II	#N/A	#N/A
A25BT	M0	N1	T2	Stage_II	#N/A	#N/A
A25CT	M0	N1	T2	Stage_II	#N/A	#N/A
A25ET	M0	N2	T2	Stage_III	#N/A	#N/A
A25FT	M0	N0	T2	Stage_II	#N/A	#N/A
A26ET	#N/A	N1	T3	Stage_III	#N/A	#N/A
A26FT	M0	N0	T1	Stage_I	#N/A	#N/A
A26GT	M0	N0	T2	Stage_II	#N/A	#N/A
A26HT	M0	N1	T1	Stage_II	#N/A	#N/A
A26IT	M0	N0	T2	Stage_II	#N/A	#N/A
A26JT	M0	N0	T2	Stage_II	#N/A	#N/A
A26ZT	M0	N0	T2	Stage_II	#N/A	#N/A
A274T	M0	N0	T2	Stage_II	#N/A	#N/A

## Sheet: LUSC
patient	N	T	S	vital_status	death_days_to
0940T	N1	T1	Stage_II	Dead	669
0944T	N0	T2	Stage_I	Dead	223
1002T	N0	T1	Stage_I	Dead	131
1005T	N0	T1	Stage_I	Dead	1953
1011T	N0	T2	Stage_I	Dead	53
1012T	N0	T2	Stage_I	Dead	429
1016T	N0	T2	Stage_I	Dead	822
1017T	N0	T1	Stage_I	Dead	1485
1070T	N0	T3	Stage_III	Alive	3516
1071T	N0	T2	Stage_I	Dead	1426
1072T	N0	T2	Stage_I	Alive	3016
1076T	N0	T2	Stage_I	Alive	1852
1078T	N0	T2	Stage_I	Dead	474
1079T	N0	T3	Stage_III	Dead	965
1080T	N0	T2	Stage_I	Alive	3724
1082T	N0	T2	Stage_I	Alive	3644
1083T	N0	T1	Stage_I	Dead	1315
1622T	N0	T2	Stage_I	Dead	881
2578T	N0	T1	Stage_I	Alive	550
2581T	N1	T3	Stage_III	Alive	399
2600T	N0	T1	Stage_I	Dead	1874
2608T	N0	T2	Stage_I	Dead	1000
2695T	N0	T2	Stage_I	Alive	474
2696T	N0	T2	Stage_II	Dead	109
2697T	N2	T2	Stage_II	Dead	372
2706T	N0	T1	Stage_I	Alive	2500
2707T	N0	T2	Stage_I	Alive	661
2709T	N0	T2	Stage_I	Alive	1505
2710T	N1	T1	Stage_II	Alive	1686
2711T	N0	T2	Stage_I	Alive	889
2713T	N0	T2	Stage_I	Alive	1456
2715T	N0	T1	Stage_I	Dead	1075
2719T	N0	T1	Stage_I	Alive	932
2720T	N0	T2	Stage_I	Alive	97
2721T	N0	T2	Stage_I	Alive	794
2723T	N0	T2	Stage_I	Alive	693
2724T	N1	T3	Stage_III	Alive	37
2725T	N0	T2	Stage_I	Alive	719
2727T	N0	T2	Stage_I	Dead	516
2734T	N0	T2	Stage_I	Alive	1311
2742T	N1	T2	Stage_IV	Alive	641
2753T	N0	T2	Stage_I	Alive	31
2754T	N2	T2	Stage_III	Alive	61
2755T	N0	T2	Stage_I	Alive	28
2756T	N0	T4	Stage_III	Alive	30
2757T	N0	T1	Stage_I	Alive	30
2758T	N0	T2	Stage_I	Alive	639
2759T	N2	T2	Stage_III	Alive	762
2763T	N0	T2	Stage_I	Alive	30
2765T	N0	T2	Stage_I	Alive	61
2766T	N2	T2	Stage_III	Alive	31
2767T	N3	T2	Stage_III	Alive	61
2769T	N0	T4	Stage_III	Dead	215
2770T	N0	T2	Stage_I	Alive	700
2773T	N0	T2	Stage_I	Dead	92
2777T	N0	T2	Stage_I	Alive	61
2778T	N3	T2	Stage_III	Alive	578
2780T	N0	T2	Stage_I	Dead	366
2781T	N0	T2	Stage_I	Alive	121
2782T	N0	T3	Stage_II	Dead	365
2783T	N3	T2	Stage_III	Alive	759
2785T	N0	T2	Stage_I	Alive	60
2786T	N0	T1	Stage_I	Alive	790
2787T	N0	T1	Stage_I	Alive	1217
2788T	N0	T2	Stage_I	Alive	699
2789T	N3	T1	Stage_III	Dead	123
2791T	N3	T2	Stage_III	Dead	153
2793T	N1	T4	Stage_III	Dead	306
2794T	N2	T4	Stage_III	Alive	1645
2795T	N1	T4	Stage_III	Alive	122
2800T	N0	T4	Stage_III	Alive	1492
3394T	N0	T2	Stage_I	Alive	352
3406T	N0	T1	Stage_I	Dead	371
3407T	N0	T2	Stage_I	Dead	227
3408T	N0	T2	Stage_I	Alive	2464
3409T	N0	T1	#N/A	Alive	2417
3410T	N0	T3	Stage_III	Dead	146
3411T	N2	T2	Stage_III	Alive	1415
3412T	N0	T2	Stage_I	Dead	345
3414T	N1	T4	Stage_IV	Dead	716
3415T	N0	T2	Stage_I	Alive	1810
3417T	N1	T2	Stage_IV	Alive	758
3421T	N0	T2	Stage_I	Alive	1331
3765T	N0	T1	Stage_I	Alive	0
3766T	N0	T1	Stage_I	Alive	0
3767T	N0	T1	Stage_I	Alive	0
3768T	N1	T3	Stage_III	Dead	304
3769T	N0	T4	Stage_II	Alive	0
3783T	N2	T3	Stage_III	Alive	120
3789T	N0	T2	Stage_I	Alive	13
3792T	N0	T2	Stage_I	Alive	12
3920T	N0	T2	Stage_I	Alive	268
4079T	N0	T2	Stage_I	Dead	12
4080T	N1	T4	Stage_III	Dead	12
4086T	N0	T2	Stage_I	Dead	85
4129T	N0	T1	Stage_I	Alive	200
4130T	N0	T1	Stage_I	Alive	247
4132T	N0	T2	Stage_IV	Alive	227
4133T	N0	T4	Stage_III	Alive	238
4135T	N0	T2	Stage_III	Alive	207
4141T	N0	T1	Stage_I	Alive	12
4532T	N0	T2	Stage_I	Alive	2524
4533T	N0	T2	Stage_I	Alive	3469
4538T	N2	T2	Stage_III	Dead	2981
4547T	N0	T2	Stage_I	Alive	1311
4566T	N0	T2	Stage_I	Dead	5295
4582T	N0	T1	Stage_I	Dead	3149
4583T	N0	T1	Stage_I	Alive	4299
4586T	N2	T2	Stage_III	Dead	428
4587T	N0	T2	Stage_I	Dead	1656
4591T	N2	T3	Stage_III	Dead	623
4593T	N0	T2	Stage_II	Dead	1067
4594T	N2	T3	Stage_III	Dead	1470
4595T	N2	T3	Stage_III	Dead	734
4596T	N0	T1	Stage_I	Dead	17
4599T	N0	T2	Stage_I	Dead	1161
4601T	N0	T4	Stage_III	Dead	1057
4605T	N0	T2	Stage_I	Dead	974
4607T	N0	T2	Stage_I	Dead	587
4609T	N0	T1	Stage_I	Dead	291
4613T	N0	T1	Stage_I	Dead	358
4721T	N0	T1	Stage_I	Alive	2754
5011T	N0	T1	Stage_I	Alive	1454
5019T	N0	T2	Stage_I	Alive	1361
5021T	N0	T2	Stage_I	Dead	2086
5022T	N0	T2	Stage_I	Dead	1679
5024T	N2	T2	Stage_III	Alive	2130
5027T	N0	T2	Stage_I	Alive	1849
5028T	N1	T4	Stage_III	Dead	52
5029T	N2	T1	Stage_III	Dead	740
5030T	N2	T2	Stage_III	Dead	59
5031T	N0	T1	Stage_I	Alive	833
5034T	N0	T3	Stage_II	Dead	1107
5035T	N0	T1	Stage_I	Alive	474
5036T	N0	T2	Stage_I	Alive	1084
5037T	N1	T1	Stage_II	Alive	24
5039T	N0	T2	Stage_II	Dead	544
5040T	N2	T2	Stage_III	Dead	519
5128T	N0	T2	Stage_I	#N/A	#N/A
5231T	N0	T1	Stage_I	Alive	1528
5232T	N1	T1	Stage_II	Alive	1575
5234T	N0	T1	Stage_I	Alive	994
5236T	N0	T3	Stage_II	Dead	276
5239T	N0	T4	Stage_III	Alive	329
5241T	N0	T2	Stage_I	Alive	428
5471T	N0	T2	Stage_I	Alive	964
5472T	N0	T2	Stage_I	Dead	1975
5473T	N0	T3	Stage_I	Dead	1933
5474T	N0	T2	Stage_I	Dead	445
5477T	N0	T1	Stage_I	Dead	1346
5478T	N0	T2	Stage_I	Dead	24
5479T	N0	T2	Stage_I	Alive	1651
5480T	N0	T1	Stage_I	Dead	2170
5482T	N0	T2	Stage_I	Dead	357
5483T	N1	T1	Stage_II	Dead	573
5485T	N0	T1	Stage_I	Dead	916
5489T	N0	T1	Stage_I	Dead	1912
5491T	N0	T1	Stage_I	Dead	1713
5492T	N2	T2	Stage_III	Dead	506
5592T	N0	T3	Stage_II	Alive	92
5595T	N0	T2	Stage_I	Dead	827
5596T	N1	T3	Stage_III	#N/A	#N/A
5668T	N1	T1	Stage_II	Alive	258
5670T	N0	T2	Stage_II	Alive	549
5782T	N0	T2	Stage_I	Dead	962
5783T	N0	T2	Stage_I	Dead	2680
5784T	N0	T2	Stage_I	Alive	908
5786T	N0	T2	Stage_I	Alive	661
5787T	N2	T2	Stage_III	Dead	329
5819T	N2	T2	Stage_III	Alive	103
5897T	N0	T1	Stage_I	Alive	3
5898T	N0	T1	Stage_I	Alive	0
5927T	N0	T1	Stage_I	Alive	698
5929T	N0	T2	Stage_I	Dead	151
6143T	N0	T2	Stage_I	Alive	214
6175T	N0	T3	Stage_II	Alive	0
6202T	N0	T2	Stage_II	#N/A	#N/A
6545T	N0	T2	Stage_I	Alive	62
6546T	N0	T2	#N/A	Alive	26
6560T	N1	T2	Stage_III	Alive	11
6561T	N0	T2	Stage_II	Alive	24
6722T	N1	T3	Stage_III	Alive	0
6723T	N0	T3	Stage_II	Alive	0
6737T	N2	T2	Stage_III	Dead	601
6738T	N2	T1	Stage_III	Alive	822
6770T	N0	T2	Stage_I	Alive	85
6771T	N0	T2	Stage_I	Dead	166
6798T	N1	T3	Stage_III	Alive	34
6837T	N0	T3	Stage_II	Alive	42
6843T	N1	T1	Stage_II	Dead	2224
6844T	N1	T3	Stage_III	Dead	2284
6845T	N0	T3	Stage_II	Dead	708
6867T	N0	T1	Stage_I	Dead	1856
7020T	N0	T1	Stage_I	#N/A	#N/A
7021T	N0	T1	Stage_I	#N/A	#N/A
7022T	N0	T1	Stage_I	#N/A	#N/A
7023T	N1	T1	Stage_II	#N/A	#N/A
7033T	N0	T2	Stage_I	Alive	87
7107T	N0	T2	Stage_II	Dead	34
7138T	N0	T2	Stage_I	Dead	340
7141T	N0	T2	Stage_I	Alive	15
7142T	N0	T2	Stage_I	Alive	1286
7221T	N0	T2	#N/A	Alive	30
7222T	N0	T2	#N/A	Alive	13
7223T	N1	T3	Stage_III	Alive	30
7335T	N2	T4	Stage_III	Dead	2133
7338T	N0	T2	Stage_I	Dead	5
7341T	N0	T2	Stage_I	Alive	106
7454T	N0	T2	Stage_I	Alive	115
7463T	N0	T2	Stage_I	Dead	1423
7545T	N0	T1	Stage_I	Alive	1324
7557T	N0	T2	Stage_I	Dead	5
7579T	N1	T3	Stage_III	Alive	44
7580T	N0	T2	Stage_I	Alive	40
7582T	N0	T2	Stage_I	Alive	26
7622T	N0	T1	Stage_I	Alive	541
7656T	N0	T1	Stage_I	Alive	212
7657T	N0	T1	Stage_I	Alive	48
7658T	N0	T1	Stage_I	Alive	2023
7696T	N0	T1	Stage_I	Alive	18
7697T	N0	T3	Stage_II	Alive	10
7698T	N0	T1	Stage_I	Alive	49
7699T	N0	T4	Stage_III	Alive	1
7710T	N0	T1	Stage_I	Alive	0
7730T	N0	T2	Stage_II	Alive	6
7731T	N0	T2	Stage_I	Alive	0
7755T	N1	T1	Stage_II	Alive	83
7756T	N1	T4	Stage_III	Alive	202
7757T	N0	T1	Stage_I	Alive	211
7766T	N0	T1	Stage_I	Alive	47
7809T	N0	T2	Stage_I	Dead	166
7810T	N0	T3	Stage_II	Alive	923
7811T	N0	T2	Stage_I	Dead	266
7812T	N2	T2	Stage_II	Dead	835
7943T	#N/A	T1	Stage_I	Alive	143
7950T	N0	T2	Stage_I	Alive	60
7964T	N0	T2	Stage_I	Alive	100
8008T	N0	T2	Stage_I	Dead	2639
8020T	N2	T2	Stage_III	Dead	84
8021T	N0	T1	Stage_I	Alive	413
8022T	N0	T1	Stage_I	Alive	224
8023T	N1	T3	Stage_III	Alive	308
8048T	N0	T1	Stage_I	Alive	26
8049T	N0	T2	Stage_I	Alive	60
8052T	N0	T3	Stage_III	Alive	16
8063T	N2	T2	Stage_III	Alive	122
8064T	N0	T2	Stage_I	Alive	160
8065T	N0	T3	Stage_II	Alive	70
8070T	N0	T2	Stage_I	Alive	43
8071T	N1	T2	Stage_III	Alive	14
8072T	N0	T1	Stage_I	Alive	36
8116T	N0	T1	Stage_I	Alive	193
8118T	N0	T1	Stage_I	Dead	89
8128T	N2	T2	Stage_III	Dead	1150
8131T	#N/A	T2	Stage_I	Dead	383
8133T	N1	T1	Stage_II	Dead	1640
8138T	N0	T2	Stage_I	Dead	539
8139T	N0	T3	Stage_II	Alive	3166
8143T	N2	T2	Stage_III	Dead	803
8144T	N0	T2	Stage_I	Alive	833
8145T	N1	T4	Stage_III	Dead	212
8146T	N0	T1	Stage_I	Alive	2183
8148T	N1	T3	Stage_III	Alive	293
8150T	N1	T3	Stage_III	Dead	1655
8153T	N0	T2	Stage_I	Alive	1684
8154T	N0	T1	Stage_I	Alive	1092
8156T	N0	T2	Stage_I	Alive	10
8169T	N0	T1	Stage_I	Alive	189
8170T	N1	T1	Stage_II	Alive	211
8250T	N0	T1	Stage_I	Alive	244
8251T	N0	T2	Stage_I	Alive	96
8276T	N1	T1	Stage_II	Alive	13
8277T	N1	T3	Stage_III	Alive	11
8287T	N0	T1	Stage_I	Alive	13
8288T	N1	T1	Stage_II	Alive	54
8350T	N0	T1	Stage_I	Alive	60
8352T	N1	T3	Stage_III	Alive	67
8353T	N1	T3	Stage_III	Alive	54
8354T	N0	T2	Stage_I	Alive	61
8355T	N0	T1	Stage_I	Alive	20
8386T	#N/A	T3	Stage_IV	Dead	1
8387T	N0	T2	Stage_II	Dead	403
8388T	N0	T2	Stage_I	Alive	378
8390T	N0	T2	Stage_II	Alive	272
8391T	N2	T2	Stage_III	Alive	1342
8392T	N0	T2	Stage_I	Dead	501
8393T	N0	T2	Stage_I	Alive	20
8479T	N0	T1	Stage_I	Alive	22
8481T	N0	T3	Stage_II	Alive	21
8503T	N0	T3	Stage_II	Alive	41
8504T	N0	T2	Stage_I	Alive	178
8580T	N0	T2	Stage_I	Alive	28
8582T	N0	T1	Stage_I	Alive	4
8624T	N0	T3	Stage_II	Alive	36
8625T	N1	T3	Stage_III	Alive	63
8626T	N0	T1	Stage_I	Alive	17
8628T	N0	T1	Stage_I	Alive	16
8629T	N0	T2	Stage_II	Alive	34
8666T	N0	T2	Stage_I	Alive	14
A446T	N0	T1	Stage_I	Alive	36
A46KT	N2	T2	Stage_III	Dead	1045
A46LT	N2	T2	Stage_III	Alive	1113
A49DT	N2	T2	Stage_III	Alive	38
A4AHT	N0	T2	Stage_II	Alive	222
A4BXT	N0	T2	Stage_II	Alive	46
A4BYT	N0	T2	Stage_I	Alive	30
A4CLT	N0	T1	Stage_I	Alive	15
A4E7T	N0	T2	Stage_I	Alive	35
A4EDT	N0	T2	Stage_I	Alive	244
A4QRT	N0	T2	Stage_I	Alive	25
A4ZJT	N0	T1	Stage_I	Alive	25
A4ZKT	N0	T2	Stage_I	Alive	4
A50MT	N0	T2	Stage_II	Alive	19
A50ZT	N0	T2	Stage_II	Alive	0
A512T	N1	T1	Stage_II	Alive	0
A513T	#N/A	T1	Stage_I	Alive	24
A522T	N0	T2	Stage_I	Alive	83
A524T	N0	T3	Stage_II	Alive	449
A53LT	N0	T2	Stage_II	Alive	13
A5C4T	N0	T2	Stage_II	Alive	29
A5DIT	N0	T1	Stage_I	Alive	979
A5GBT	#N/A	T2	Stage_I	Dead	937
A5GHT	N0	T2	Stage_I	Alive	713
A5HGT	N2	T2	Stage_III	Alive	1548
A5HIT	N0	T2	Stage_I	Alive	1135

## Sheet: PRAD
patient	N	T	vital_status	death_days_to
5494T	N0	T3	Alive	378
5495T	N1	T3	Alive	606
5496T	N0	T2	Alive	595
5497T	N0	T2	Alive	405
5498T	N0	T2	Alive	537
5499T	N0	T3	Alive	533
5501T	N0	T3	Alive	729
5502T	N0	T2	Alive	245
5503T	N0	T3	Alive	530
5504T	N1	T3	Alive	229
5505T	N0	T2	Alive	448
5506T	N1	T3	Alive	356
5507T	N1	T3	Alive	182
5508T	N0	T3	Alive	907
5509T	N0	T2	Alive	1102
5510T	N0	T2	Alive	738
5511T	N0	T3	Alive	788
5512T	N0	T2	Alive	782
5514T	N0	T2	Alive	724
5515T	N0	T3	Alive	1061
5516T	N0	T3	Alive	783
5517T	N0	T2	Alive	850
5518T	N0	T4	Alive	1195
5519T	N1	T3	Alive	1153
5521T	N0	T3	Alive	842
5522T	N0	T2	Alive	1403
5524T	N0	T3	Alive	834
5525T	N0	T2	Alive	790
5526T	N1	T3	Alive	567
5527T	N0	T3	Alive	397
5530T	N0	T2	Alive	1272
5531T	N0	T3	Alive	724
5532T	N0	T3	Alive	926
5542T	N0	T3	Alive	519
5737T	N0	T2	Alive	91
5738T	#N/A	T2	Alive	212
5739T	N0	T3	Alive	671
5740T	N0	T2	Alive	31
5741T	N1	T3	Alive	395
5743T	N0	T2	Alive	425
5744T	N0	T2	Alive	60
5745T	N0	T3	Alive	91
5746T	N0	T2	Alive	731
5748T	N0	T3	Alive	31
5750T	N0	T2	Alive	396
5751T	N1	T4	Alive	1065
5752T	N0	T3	Alive	943
5753T	N1	T3	Alive	31
5754T	N1	T3	Alive	62
5761T	N0	T3	Alive	28
5762T	N0	T3	Alive	1339
5763T	N0	T3	Alive	365
5764T	N0	T3	Alive	31
5765T	N0	T3	Alive	700
5766T	N1	T3	Alive	31
5767T	N0	T2	Alive	458
5768T	N0	T3	Alive	731
5769T	N0	T3	Alive	62
5771T	N0	T2	Alive	396
5772T	N0	T3	Alive	486
5788T	N1	T3	Alive	821
5789T	N0	T3	Alive	304
5790T	N0	T2	Alive	974
5791T	N0	T3	Alive	1004
5792T	N0	T3	Alive	91
5794T	N0	T2	Alive	882
6329T	#N/A	T2	Alive	923
6332T	N0	T3	Alive	2328
6333T	N0	T2	Alive	1925
6336T	N0	#N/A	Alive	1669
6338T	N0	T3	Alive	1649
6342T	#N/A	T3	Alive	1338
6343T	#N/A	T2	Alive	554
6348T	N0	T2	Alive	1144
6351T	#N/A	T2	Alive	1215
6353T	#N/A	T3	Alive	848
6356T	N0	T3	Alive	1000
6361T	N0	T3	Alive	1008
6362T	N0	T3	Alive	822
6363T	N0	T4	Alive	993
6364T	N0	T3	Alive	841
6365T	N0	T4	Alive	804
6366T	#N/A	T3	Alive	101
6367T	N0	T3	Alive	875
6369T	N0	T2	Alive	851
6370T	N0	T3	Alive	806
6371T	#N/A	T2	Alive	846
6373T	#N/A	T3	Alive	505
6377T	N0	T2	Alive	518
6378T	#N/A	T2	Alive	664
6384T	N0	T3	Alive	390
6385T	#N/A	T2	Alive	356
6494T	N0	T4	Alive	1442
6496T	N0	T2	Alive	1014
6499T	N0	T3	Alive	1109
7075T	#N/A	T2	Alive	63
7077T	#N/A	T3	Alive	0
7078T	N0	T3	Alive	162
7079T	N0	T3	Alive	89
7080T	N0	T2	Alive	61
7115T	N0	T3	Alive	822
7123T	N0	T2	Alive	1491
7125T	N0	T2	Alive	1860
7168T	N0	T3	Alive	2315
7169T	N0	T3	Alive	1949
7170T	N0	T2	Alive	1780
7171T	N0	T3	Dead	1329
7209T	N0	T2	Alive	41
7211T	N0	T2	Alive	24
7212T	N0	T2	Alive	41
7213T	N0	T3	Alive	60
7230T	N0	T2	Alive	51
7231T	#N/A	T2	Alive	72
7314T	N0	T3	Alive	295
7315T	N0	T3	Alive	289
7317T	N0	T2	Alive	285
7321T	N0	T3	Alive	233
7327T	N0	T3	Alive	175
7328T	N0	T3	Alive	170
7330T	N0	T3	Alive	191
7331T	N0	T2	Alive	9
7510T	N0	T3	Alive	674
7519T	#N/A	T2	Alive	457
7521T	N1	T3	Alive	487
7522T	N0	T2	Alive	452
7523T	N0	T3	Alive	324
7525T	N0	T2	Alive	512
7708T	N0	T3	Alive	32
7736T	N0	T2	Alive	22
7740T	N0	T2	Alive	53
7742T	N0	T3	Alive	45
7744T	N0	T3	Alive	51
7747T	N0	T2	Alive	57
7748T	N0	T2	Alive	62
7749T	N0	T3	Alive	60
7750T	#N/A	T2	Alive	34
7752T	N0	T2	Alive	98
7775T	#N/A	T2	Alive	44
7781T	N0	T2	Alive	169
7782T	N0	T2	Alive	350
7783T	N0	T3	Alive	172
7784T	N0	T2	Alive	167
7785T	N0	T3	Alive	259
7786T	N0	T2	Alive	79
7788T	N0	T3	Alive	52
7789T	N0	T3	Alive	70
7791T	N0	T2	Alive	217
7792T	N0	T2	Alive	526
7793T	#N/A	T2	Alive	114
7794T	N0	T2	Alive	285
7797T	N0	T2	Alive	187
7817T	#N/A	T3	Alive	32
7818T	N0	T2	Alive	45
7821T	N1	T3	Alive	56
7961T	N0	T3	Alive	70
8198T	#N/A	T3	Alive	98
8200T	N0	T2	Alive	196
8265T	N0	T3	Alive	70
8469T	N0	T3	Alive	1946
8470T	N0	T2	Alive	821
8472T	N0	T3	Alive	756
A46BT	N0	T3	Alive	162
A4ZVT	N0	T3	Alive	23

## Sheet: SKCM
patient	M	vital_status	death_days_to
A148	M1	Alive	4511
A194	M0	Dead	1354
A196	M0	Alive	477
A19A	M1	Alive	2365
A19J	M1	Dead	196
A19K	M0	Dead	469
A19T	M1	Dead	270
A1I0	M1	Dead	620
A1I5	M1	Alive	3265
A1NK	M0	Alive	16
A1PU	M0	Alive	387
A1PV	M0	Alive	14
A1PX	M0	Dead	282
A1PZ	M0	Alive	12
A1Q0	M0	Alive	17
A1Q8	M1	Dead	854
A1Z3	M1	Dead	636
A1ZH	M1	Dead	996
A1ZN	M0	Dead	730
A20I	M1	Dead	412
A24C	M0	Alive	14
A24D	M0	Alive	42
A26C	M0	Dead	821
A299	M0	Alive	0
A2C7	M0	Alive	1
A2OS	M0	Dead	368
A3DL	M0	Alive	28
A3DM	M0	Alive	14
A3DN	M0	Alive	32
A3EA	M0	Alive	524
A3HV	M0	Alive	39
A3I3	M1	Alive	6
A3PL	M1	Alive	1010
A3R1	M0	Alive	307
A3XB	M0	Alive	36
A3XC	M0	Alive	9
A3XD	M0	Alive	0
A3XE	M0	Alive	0
A3XF	M0	Alive	4
A3Y6	M0	Alive	16
A3Y7	M0	Alive	0
A3Z4	M0	Alive	119
A41A	M0	Alive	8
A41B	M0	Alive	3
A42Y	M0	Alive	6
A42Z	M0	Alive	12
A430	M0	#N/A	#N/A
A431	M0	Alive	52
A44N	M0	Alive	45
A44O	M0	Alive	5
A44P	M0	Alive	7
A4IQ	M0	Alive	4
A4IS	M0	Alive	0
A4OY	M0	#N/A	#N/A
A4OZ	M0	#N/A	#N/A
A4P0	M0	#N/A	#N/A
A4XL	M0	Alive	0
A4Z2	M0	Alive	93
A4Z3	M0	Alive	104
A4Z5	M0	Alive	141
A51B	M0	#N/A	#N/A
A51N	M1	Alive	305
A550	M0	Alive	6
A551	M0	Alive	8
A553	M0	Alive	13
A57M	M0	Alive	8
A5GS	M1	Alive	226
A5GT	M0	Alive	179
A5SE	M0	Alive	0
A5SF	M0	Alive	0
A5UM	M0	Alive	0
A5VU	M0	Alive	12
A693	M1	Alive	10
A694	M1	Alive	21
A695	M1	#N/A	#N/A
A6QY	M0	#N/A	#N/A
A6QZ	M0	#N/A	#N/A
A6R0	M0	#N/A	#N/A
A726	M0	Alive	263
A728	M0	Alive	247
A769	M0	Dead	1070
A82B	M0	Alive	14
A82C	M0	Alive	17
A85I	M0	#N/A	#N/A
A85J	M0	#N/A	#N/A

[truncated: 6 more sheets: THCA, OV, Predicted_S, Predicted_M, Predicted_N, Gene-Isoform Annotations]
