# Supplementary material for: The prognostic potential of alternative transcript isoforms across human tumors
Source: Genome Med. 2016 Aug 17;8:85. doi: 10.1186/s13073-016-0339-3 (PMC4989457; doi:10.1186/s13073-016-0339-3)
Supplement: Additional file 3: — Discriminant transcript isoforms between stages and patient groups. (XLS 4562 kb) [file 13073_2016_339_MOESM3_ESM.xls]

## Sheet: BRCA(M)
	Transcript.ID	hugo_id	GR	SU	IG	Mean(Entropy_values)	DeltaPSI(early – late)	Is_driver
1	ACTL6A|86#uc003fjw.2	ACTL6A	0.00667478	0.0113198	0.0189654	0.01232	-0.134427	No
2	ACTL6A|86#uc003fjx.2	ACTL6A	0.00218346	0.0164222	0.0164628	0.0116895	0.133699	No
3	ADHFE1|137872#uc011les.1	ADHFE1	0.0828838	0.0953953	0.0556687	0.0779826	-0.110644	No
4	ADIPOR2|79602#uc001qjn.2	ADIPOR2	0.0102631	0.00510243	0.0188297	0.0113984	0.130014	No
5	ADIPOR2|79602#uc001qjm.2	ADIPOR2	0.0102631	0.00510243	0.0188297	0.0113984	-0.130014	No
6	AGER|177#uc011dpm.1	AGER	0.0211835	0.0156003	0.0151179	0.0173006	-0.116668	No
7	AHRR|57491#uc003jaz.2	AHRR	0.015265	0.0114037	0.000360848	0.00900984	0.119879	No
8	AHRR|57491#uc010isy.2	AHRR	0.0666067	0.0436332	0.0518807	0.0540402	-0.196373	No
9	AKAP7|9465#uc003qcn.1	AKAP7	0.0475824	0.0354396	0.0355995	0.0395405	-0.126238	No
10	ALDH3A2|224#uc002gwb.1	ALDH3A2	0.0138034	0.0389991	0.0368476	0.0298834	-0.113169	No
11	ANKRD23|200539#uc002sxc.2	ANKRD23	0.0196737	0.0110821	0.0181	0.0162853	-0.108003	No
12	ARFRP1|10139#uc002ygc.2	ARFRP1	0.0227463	0.0231292	0.0115709	0.0191488	-0.102914	No
13	ARHGAP22|58504#uc001jgt.2	ARHGAP22	0.000154435	0.00365749	0.0080071	0.00393967	-0.106003	No
14	ARHGAP24|83478#uc003hpl.2	ARHGAP24	0.0328526	0.005749	0.0159075	0.0181697	0.13877	No
15	ARHGAP24|83478#uc010ikf.2	ARHGAP24	0.0198771	0.0138736	0.0148626	0.0162044	-0.107717	No
16	ARHGAP5|394#uc001wrl.2	ARHGAP5	0.0430706	0.0531422	0.051492	0.0492349	0.105276	No
17	ASRGL1|80150#uc001nte.3	ASRGL1	0.0107912	0.0197356	0.0337639	0.0214302	0.100081	No
18	ATG4A|115201#uc004enr.2	ATG4A	0.0252193	0.0696586	0.0297041	0.0415274	-0.122736	No
19	ATXN7L2|127002#uc001dxr.2	ATXN7L2	0.00479324	0.0231418	0.0229086	0.0169479	-0.101578	No
20	BBS5|129880#uc002uet.2	BBS5	0.000301923	0.0146332	0.0103984	0.00844451	-0.102088	No
21	BBS5|129880#uc010fpw.2	BBS5	0.000301923	0.0146332	0.0103984	0.00844451	0.102088	No
22	C11orf45|219833#uc001qev.2	C11orf45	0.154354	0.128942	0.137412	0.140236	0.208245	No
23	C11orf45|219833#uc009zcl.2	C11orf45	0.0207127	0.0202688	0.00921265	0.0167314	-0.143662	No
24	C13orf18|80183#uc001vbh.3	KIAA0226L	0.0686894	0.0892533	0.106513	0.0881518	0.151824	No
25	C14orf167|55449#uc001wkz.2	DHRS4-AS1	0.0317687	0.00420791	0.0287281	0.0215682	0.113799	No
26	C15orf27|123591#uc002bbs.2	C15orf27	0.038181	0.0239435	0.0290384	0.0303876	-0.129203	No
27	C19orf57|79173#uc002mxl.1	C19orf57	0.00995495	0.0336909	0.0232571	0.022301	-0.114677	No
28	C1orf109|54955#uc001cbo.2	C1orf109	0.032623	0.0359913	0.0247549	0.0311231	-0.10941	No
29	C1orf26|54823#uc001grh.3	SWT1	0.0147473	0.0206301	0.0282705	0.021216	-0.14317	No
30	C1orf26|54823#uc001grg.3	SWT1	0.0147473	0.0206301	0.0282705	0.021216	0.14317	No
31	C1orf69|200205#uc010pvw.1	IBA57	0.00800409	0.0170998	0.0039881	0.00969733	0.167273	No
32	C1orf69|200205#uc001hsl.3	IBA57	0.00800409	0.0170998	0.0039881	0.00969733	-0.167273	No
33	C22orf29|79680#uc002zqh.2	C22orf29	0.0400471	0.0409682	0.0418131	0.0409428	-0.100382	No
34	C6orf162|57150#uc003plp.1	SMIM8	0.0331797	0.00932419	0.0150172	0.0191737	-0.254065	No
35	C6orf162|57150#uc003plq.1	SMIM8	0.0331797	0.00932419	0.0150172	0.0191737	0.254065	No
36	C7orf46|340277#uc003swo.3	FAM221A	0.0169459	0.0480891	0.0295881	0.031541	-0.106847	No
37	C9orf25|203259#uc003zuj.2	FAM219A	0.0380132	0.00695429	0.0331585	0.026042	0.120118	No
38	C9orf25|203259#uc003zuk.2	FAM219A	0.0413202	0.00951796	0.0584305	0.0364229	-0.132117	No
39	C9orf68|55064#uc011llz.1	SPATA6L	0.089035	0.0802881	0.0713177	0.0802136	0.109958	No
40	C9orf9|11092#uc004cbx.1	C9orf9	0.0612678	0.0148498	0.0231098	0.0330758	-0.102187	No
41	CACNB2|783#uc009xjz.1	CACNB2	0.0568537	0.0412162	0.0229235	0.0403311	-0.149245	No
42	CBWD3|445571#uc004age.2	CBWD3	0.0719296	0.043446	0.0318309	0.0490688	-0.132223	No
43	CCDC152|100129792#uc011cpr.1	CCDC152	0.000136766	0.0234855	0.0212128	0.014945	0.179174	No
44	CCDC152|100129792#uc003jmx.3	CCDC152	0.000136766	0.0234855	0.0212128	0.014945	-0.179174	No
45	CD200|4345#uc003dyz.2	CD200	0.0204261	0.012183	0.0307341	0.0211144	0.102589	No
46	CDH23|64072#uc001jry.2	CDH23	0.125672	0.186515	0.167175	0.159787	-0.101796	No
47	CDK11B|984#uc001agt.1	CDK11B	0.0662732	0.0380916	0.0543992	0.0529213	-0.112498	No
48	CENPP|401541#uc004arz.2	CENPP	0.0255281	0.00618977	0.0276532	0.0197904	-0.113289	No
49	CEP68|23177#uc010yqc.1	CEP68	0.0312519	0.026142	0.0119194	0.0231044	0.136293	No
50	CHN2|1124#uc010kvk.2	CHN2	0.0991164	0.0640914	0.0832779	0.0821619	0.158446	No
51	CHN2|1124#uc011jzv.1	CHN2	0.0441636	0.0241456	0.0104488	0.0262526	-0.13363	No
52	CHST12|55501#uc003smd.2	CHST12	0.0512246	0.0378712	0.00889238	0.0326627	0.142295	No
53	CHST12|55501#uc003smc.2	CHST12	0.0512246	0.0378712	0.00889238	0.0326627	-0.142295	No
54	CLK2|1196#uc001fjy.2	CLK2	0.0234855	0.00398753	0.0128655	0.0134462	-0.106793	No
55	CLPTM1|1209#uc002pai.2	CLPTM1	0.0722821	0.0457149	0.0304005	0.0494658	-0.20492	No
56	CLPTM1|1209#uc010xxg.1	CLPTM1	0.0621087	0.0329783	0.0185111	0.0378661	0.202202	No
57	COL13A1|1305#uc001jpx.1	COL13A1	0.0372865	0.0382251	0.0199215	0.031811	-0.14622	No
58	COL24A1|255631#uc001dli.2	COL24A1	0.0309775	0.0100812	0.00490429	0.015321	0.186619	No
59	COL24A1|255631#uc001dlj.2	COL24A1	0.0887686	0.0473656	0.0140461	0.0500601	-0.230823	No
60	COL27A1|85301#uc011lxl.1	COL27A1	0.0605742	0.0458503	0.0578892	0.0547712	-0.123156	No
61	CPLX1|10815#uc003gbj.2	CPLX1	0.0515294	0.0213935	0.0298498	0.0342576	0.267037	No
62	CPLX1|10815#uc003gbi.2	CPLX1	0.0515294	0.0213935	0.0298498	0.0342576	-0.267037	No
63	CTH|1491#uc001dfd.2	CTH	0.0115107	0.0129538	0.0172846	0.0139163	-0.12936	No
64	CXXC5|51523#uc003let.2	CXXC5	0.0475131	0.0283405	0.00260295	0.0261522	0.145596	No
65	CXXC5|51523#uc010jfg.1	CXXC5	0.0475131	0.0283405	0.00260295	0.0261522	-0.145596	No
66	CYB5RL|606495#uc001cwx.3	CYB5RL	0.0705585	0.0497412	0.0194249	0.0465749	-0.143121	No
67	CYFIP2|26999#uc003lwq.2	CYFIP2	0.0718363	0.0938837	0.101879	0.0891995	-0.175697	No
68	CYP26B1|56603#uc002sih.1	CYP26B1	0.0466548	0.0260326	0.0264827	0.0330567	-0.22318	No
69	CYP26B1|56603#uc010yrb.1	CYP26B1	0.0573571	0.100875	0.111119	0.0897836	0.212884	No
70	DCAF4|26094#uc001xnh.2	DCAF4	0.0120061	0.0394436	0.0208975	0.0241158	-0.12803	No
71	DCAF4|26094#uc001xng.2	DCAF4	0.017476	0.0465517	0.0372719	0.0337666	0.140006	No
72	DEDD|9191#uc001fxz.2	DEDD	0.0250601	0.0303629	0.0339576	0.0297936	0.163214	No
73	DEDD|9191#uc001fya.2	DEDD	0.0375618	0.0436478	0.0412028	0.0408041	-0.170303	No
74	DEF6|50619#uc003okk.2	DEF6	0.022336	0.0126237	0.0258906	0.0202835	-0.149409	No
75	DEF6|50619#uc010jvs.2	DEF6	0.0203389	0.00841583	0.00097607	0.00991025	0.122983	No
76	DENND1C|79958#uc002mfe.2	DENND1C	0.0347843	0.0151934	0.0406295	0.0302024	0.10163	No
77	DHRS4L2|317749#uc010alb.2	DHRS4L2	0.00109034	0.0182766	0.0168237	0.0120635	0.111971	No
78	DHRS7|51635#uc001xes.2	DHRS7	0.00740024	0.00931035	0.0401484	0.018953	-0.100116	No
79	DIS3|22894#uc001vix.3	DIS3	0.0938397	0.049623	0.067875	0.0704459	-0.104994	Yes
80	DSE|29940#uc003pwt.2	DSE	0.0210643	0.0226082	0.0198058	0.0211594	-0.117857	No
81	E2F5|1875#uc003ycz.3	E2F5	0.0153583	0.01209	0.0168237	0.0147573	-0.105398	No
82	EFCAB2|84288#uc010pyo.1	EFCAB2	0.0255533	0.0395843	0.0119194	0.0256857	0.105422	No
83	EIF4E3|317649#uc011bgc.1	EIF4E3	0.0365344	0.0226082	0.0249133	0.0280186	-0.10466	No
84	EIF5|1983#uc001yms.2	EIF5	0.0444239	0.0274773	0.0158177	0.0292396	-0.113126	No
85	ELMO3|79767#uc002esa.2	ELMO3	0.0797821	0.073409	0.0732356	0.0754756	-0.14463	No
86	ELMO3|79767#uc002esc.2	ELMO3	0.0839239	0.0865703	0.0696259	0.0800401	0.13491	No
87	EME1|146956#uc002iqs.1	EME1	0.0243409	0.0438812	0.0396154	0.0359458	-0.108536	No
88	EPB49|2039#uc011kyu.1	DMTN	0.0742131	0.0626947	0.0560764	0.064328	-0.193415	No
89	FADS2|9415#uc001nsj.2	FADS2	0.0219031	0.0518287	0.0464241	0.040052	0.103752	No
90	FADS2|9415#uc001nsl.1	FADS2	0.0246247	0.0225807	0.012567	0.0199241	-0.118633	No
91	FAM122C|159091#uc004exy.1	FAM122C	0.0110756	0.0383032	0.0208091	0.023396	-0.159819	No
92	FAM122C|159091#uc004exz.1	FAM122C	0.027732	0.0325389	0.0616325	0.0406344	0.159315	No
93	FAM131B|9715#uc003wcu.3	FAM131B	0.016002	0.0082095	0.00807859	0.0107634	-0.156857	No
94	FAM161A|84140#uc002sbn.3	FAM161A	0.0366604	0.0339205	0.0261234	0.0322348	0.13425	No
95	FAM161A|84140#uc010ypo.1	FAM161A	0.0548297	0.0727276	0.0804106	0.0693226	-0.199846	No
96	FAM18A|780776#uc010buo.1	TVP23A	0.0513203	0.0178499	0.00624053	0.0251369	-0.123854	No
97	FAM49A|81553#uc010exm.1	FAM49A	0.0283559	0.020526	0.0237307	0.0242042	-0.108887	No
98	FAM49A|81553#uc002rck.1	FAM49A	0.0283559	0.020526	0.0237307	0.0242042	0.108887	No
99	FAM57A|79850#uc002frp.2	FAM57A	0.0538923	0.0155906	0.0178386	0.0291072	-0.120902	No
100	FAM57A|79850#uc002frr.2	FAM57A	0.0267434	0.0228158	0.0319441	0.0271678	0.104852	No
101	FAM65B|9750#uc011djs.1	FAM65B	0.0751776	0.0702749	0.0673555	0.070936	0.140772	No
102	FAM82A2|55177#uc001zmo.1	RMDN3	0.0247924	0.0557078	0.0465294	0.0423432	0.10534	No
103	FAM82A2|55177#uc001zmp.1	RMDN3	0.0194154	0.037064	0.0393556	0.031945	-0.104566	No
104	FCGR2A|2212#uc001gam.2	FCGR2A	0.0805544	0.0328094	0.0854097	0.0662578	0.145531	No
105	FCGR2A|2212#uc001gan.2	FCGR2A	0.0890478	0.034984	0.0903439	0.0714586	-0.14507	No
106	FCGR2C|9103#uc001gav.2	FCGR2C	0.0623164	0.0245625	0.0168536	0.0345775	0.117752	No
107	FCGR2C|9103#uc009wuk.2	FCGR2C	0.0700398	0.0152797	0.0178147	0.0343781	-0.118866	No
108	FGFR4|2264#uc003mfm.2	FGFR4	0.0160082	0.0439834	0.02344	0.0278105	-0.117649	Yes
109	FKRP|79147#uc002pfp.2	FKRP	0.0436079	0.0438812	0.0356477	0.0410456	-0.138661	No
110	FKRP|79147#uc002pfn.2	FKRP	0.0436079	0.0438812	0.0356477	0.0410456	0.138661	No
111	FLYWCH1|84256#uc002cse.2	FLYWCH1	0.0799333	0.0926965	0.0697061	0.0807787	0.128725	No
112	FLYWCH1|84256#uc002csd.2	FLYWCH1	0.0514974	0.0404069	0.0209564	0.0376203	-0.128548	No
113	FZD3|7976#uc003xgx.2	FZD3	0.0172824	0.00199217	0.00311278	0.00746246	0.113236	No
114	FZD3|7976#uc010lvb.2	FZD3	0.0172824	0.00199217	0.00311278	0.00746246	-0.113236	No
115	GGT1|2678#uc003aav.1	GGT1	0.0528496	0.0949199	0.0640599	0.0706098	-0.11911	No
116	GGT1|2678#uc003aan.1	GGT1	0.0184971	0.00775468	0.00890735	0.0117197	0.114117	No
117	GLS2|27165#uc009zot.2	GLS2	0.041482	0.0277205	0.0430006	0.037401	0.119109	No
118	GMEB1|10691#uc001bqz.2	GMEB1	0.00670231	0.0163909	0.00299706	0.00869675	-0.157259	No
119	GORAB|92344#uc001gha.2	GORAB	0.0863095	0.0910665	0.0933932	0.0902564	-0.132806	No
120	GPR155|151556#uc002uit.2	GPR155	0.0132866	0.0212729	0.00627114	0.0136102	0.110571	No
121	GPRASP1|9737#uc010nod.2	GPRASP1	0.0173108	0.0253682	0.000442712	0.0143739	-0.148082	No
122	GRAP2|9402#uc003ayi.2	GRAP2	0.0629095	0.043332	0.0313464	0.0458626	0.17378	No
123	GRAP2|9402#uc011aon.1	GRAP2	0.0270644	0.0269663	0.0140524	0.0226944	-0.128906	No
124	HES6|55502#uc002vya.2	HES6	0.129843	0.0760863	0.0769753	0.0943016	0.333719	No
125	HES6|55502#uc002vxz.2	HES6	0.102853	0.0848218	0.0480543	0.0785763	-0.334353	No
126	HLA-G|3135#uc003raj.3	HLA-G	0.0129847	0.00466167	0.00676564	0.00813733	-0.107334	No
127	HLA-G|3135#uc011dmb.1	HLA-G	0.00449132	0.028918	0.00397313	0.0124608	0.150613	No
128	HLF|3131#uc010dce.1	HLF	0.0130122	0.0036427	0.00429581	0.00698357	-0.132954	Yes
129	HSD17B1|3292#uc010cyi.2	HSD17B1	0.0107044	0.00797881	0.01307	0.0105844	-0.134691	No
130	HSD17B7P2|158160#uc010qex.1	HSD17B7P2	0.0428807	0.0598758	0.0522661	0.0516742	-0.116085	No
131	IFI44L|10964#uc010oro.1	IFI44L	0.0325536	0.0179338	0.0247699	0.0250858	0.142581	No
132	IFT52|51098#uc002xkw.2	IFT52	0.0081639	0.0128441	0.0131691	0.0113924	-0.10911	No
133	IGF2BP2|10644#uc003fpp.2	IGF2BP2	0.0238395	0.0443657	0.0345347	0.0342466	-0.100017	No
134	IKBKB|3551#uc003xow.1	IKBKB	0.0250646	0.0319186	0.0305239	0.029169	-0.109522	No
135	IL1RAP|3556#uc003fso.1	IL1RAP	0.0139632	0.0292793	0.0244044	0.022549	-0.14411	No
136	KEAP1|9817#uc002moq.1	KEAP1	0.0224566	0.0126237	0.00660933	0.0138966	0.146297	Yes
137	KLHDC1|122773#uc010tqg.1	KLHDC1	0.0141529	0.0153343	0.00642693	0.0119714	-0.198665	No
138	KREMEN1|83999#uc003ael.2	KREMEN1	0.0719807	0.0441016	0.0446365	0.0535729	0.120435	No
139	KREMEN1|83999#uc011akn.1	KREMEN1	0.082319	0.0398936	0.0525678	0.0582601	-0.124431	No
140	KRTCAP3|200634#uc002rks.2	KRTCAP3	0.0195752	0.00752131	0.010202	0.0124328	0.140023	No
141	KRTCAP3|200634#uc010ylr.1	KRTCAP3	0.0253194	0.00662679	0.0257011	0.0192158	-0.13507	No
142	LCOR|84458#uc001kmu.1	LCOR	0.0113464	0.00177424	0.0113745	0.00816503	-0.138726	No
143	LIMS1|3987#uc002tef.2	LIMS1	0.0575321	0.0281111	0.0180043	0.0345492	-0.116246	No
144	LOC100129387|100129387#uc001zyh.3	GABPB1-AS1	0.0508208	0.0539103	0.0615487	0.0554266	0.132524	No
145	LOC100130093|100130093#uc001hqy.3	LOC100130093	0.0211486	0.040114	0.0244064	0.0285563	0.117256	No
146	LOC100130093|100130093#uc001hqx.3	LOC100130093	0.0211486	0.040114	0.0244064	0.0285563	-0.117256	No
147	LOC100272228|100272228#uc004feb.2	LINC00894	0.0102906	0.0181672	0.0336773	0.0207117	0.118562	No
148	LOC162632|162632#uc002gqm.2	USP32P1	0.0422986	0.0407948	0.036822	0.0399718	0.100834	No
149	locus_27858#uc010los.2	#N/A	0.00525394	0.0268119	0.0213339	0.0177999	0.118048	No
150	LRRK2|120892#uc009zjw.2	LRRK2	0.0169867	0.0106456	0.0287131	0.0187818	-0.10808	Yes
151	LUC7L2|51631#uc003vux.2	LUC7L2	0.00996118	0.00420791	0.0252395	0.0131362	-0.100336	No
152	MAP2|4133#uc002vdf.1	MAP2	0.0269479	0.0265958	0.0196012	0.0243816	0.111921	No
153	MAP2|4133#uc002vdg.1	MAP2	0.0125914	0.0336948	0.0356178	0.0273013	-0.165341	No
154	MAP3K13|9175#uc010hyf.2	MAP3K13	0.0202669	0.00599321	0.0108362	0.0123654	-0.207312	No
155	MEIS1|4211#uc002sdv.2	MEIS1	0.0597574	0.0618187	0.0735003	0.0650255	-0.131953	No
156	MIAT|440823#uc003adc.1	MIAT	0.0142865	0.0303499	0.0128655	0.0191673	-0.103571	No
157	MIPOL1|145282#uc001wuc.2	MIPOL1	0.0227585	0.014826	0.0138416	0.017142	-0.143433	No
158	MKRN1|23608#uc003vvt.2	MKRN1	0.00400204	0.000220383	0.00791631	0.00404625	-0.119579	No
159	MLLT3|4300#uc011lnf.1	MLLT3	0.0245496	0.017065	0.025746	0.0224535	0.126281	Yes
160	MLLT3|4300#uc003zoe.2	MLLT3	0.0245496	0.017065	0.0247699	0.0221282	-0.127385	Yes
161	MMAB|326625#uc001tou.2	MMAB	0.0348402	0.0246011	0.029743	0.0297281	-0.106581	No
162	MMAB|326625#uc001tov.2	MMAB	0.0677725	0.0820751	0.0923749	0.0807408	0.110872	No
163	MNS1|55329#uc002adr.2	MNS1	0.00590855	0.0135055	0.00804701	0.00915368	0.130834	No
164	MNS1|55329#uc010bfo.2	MNS1	0.00590855	0.0135055	0.00804701	0.00915368	-0.130834	No
165	MSTO2P|100129405#uc010pgn.1	MSTO2P	0.0265954	0.0427533	0.0022225	0.0238571	-0.15706	No
166	NADK|65220#uc001aic.2	NADK	0.0833439	0.0529581	0.0436904	0.0599975	0.115337	No
167	NADK|65220#uc009vkw.2	NADK	0.0315333	0.000426189	0.0198357	0.0172651	-0.104026	No
168	NAGA|4668#uc003bbx.2	NAGA	0.0348486	0.0462762	0.0284218	0.0365155	0.129476	No
169	NCAM1|4684#uc001pns.2	NCAM1	0.0283429	0.0589	0.0221064	0.0364498	-0.161884	No
170	NCAM1|4684#uc001pnt.2	NCAM1	0.0515629	0.0511425	0.0426016	0.0484357	0.116239	No
171	NKIRAS2|28511#uc002hyq.2	NKIRAS2	0.0351248	0.0279574	0.0262777	0.0297867	0.106108	No
172	NME6|10201#uc003cso.2	NME6	0.0477973	0.0172854	0.00493423	0.023339	0.11852	No
173	NUPL1|9818#uc001uqi.2	NUPL1	0.0125149	0.0141794	0.0427143	0.0231362	-0.109375	No
174	NUPL1|9818#uc001uqj.2	NUPL1	0.0102631	0.0175058	0.0319872	0.0199187	0.105917	No
175	OBFC2A|64859#uc002usx.2	NABP1	0.22073	0.121647	0.11866	0.153679	-0.193688	No
176	ORC1L|4998#uc001ctu.2	ORC1	0.0289583	0.0194917	0.0195221	0.0226573	-0.161673	No
177	OSCAR|126014#uc002qda.2	OSCAR	0.0509795	0.0465517	0.0517227	0.0497513	-0.105766	No
178	OSTalpha|200931#uc003fwd.2	SLC51A	0.0461039	0.059737	0.0692484	0.0583631	0.11018	No
179	PALM|5064#uc010xfu.1	PALM	0.0513314	0.031463	0.0456874	0.0428273	0.115287	No
180	PAQR6|79957#uc001fnu.1	PAQR6	0.0227514	0.00818268	0.0169394	0.0159578	0.15086	No
181	PAQR6|79957#uc001fnv.1	PAQR6	0.0163368	0.0299705	0.0268806	0.024396	-0.113641	No
182	PCYT2|5833#uc010wva.1	PCYT2	0.020504	0.0270193	0.00994061	0.0191546	0.1131	No
183	PDE1B|5153#uc009znq.2	PDE1B	0.00462808	0.00796156	0.0101837	0.00759112	-0.101176	No
184	PDE8B|8622#uc003kfc.2	PDE8B	0.00528251	0.0287647	0.00311278	0.0123867	-0.1397	No
185	PDGFD|80310#uc001php.2	PDGFD	0.0230604	0.0189507	0.00975273	0.0172546	0.111893	No
186	PDGFD|80310#uc001phq.2	PDGFD	0.0230604	0.0189507	0.00975273	0.0172546	-0.111893	No
187	PDZD4|57595#uc011mze.1	PDZD4	0.0237584	0.0212729	0.055241	0.0334241	-0.181754	No
188	PFDN6|10471#uc010jup.1	PFDN6	0.0244311	0.0143993	0.0256369	0.0214891	0.204046	No
189	PFDN6|10471#uc003odt.1	PFDN6	0.0244311	0.0143993	0.0256369	0.0214891	-0.204046	No
190	PGBD3|267004#uc009xoe.2	PGBD3	0.0155669	0.00819545	0.00395816	0.00924017	-0.110615	No
191	PHLDB3|653583#uc002own.3	PHLDB3	0.0285053	0.00487302	0.00889238	0.0140902	-0.105039	No
192	PLK4|10733#uc011cgs.1	PLK4	0.0642273	0.0629217	0.0345542	0.0539011	-0.156893	No
193	PMEPA1|56937#uc002xyr.2	PMEPA1	0.00607371	0.029119	0.0189504	0.0180477	0.133426	No
194	PMEPA1|56937#uc002xys.2	PMEPA1	0.0201334	0.0132979	0.0236456	0.0190256	-0.101377	No
195	POU2F2|5452#uc002osp.2	POU2F2	0.0311373	0.00863621	0.0181585	0.0193107	-0.106692	Yes
196	PPAN|56342#uc002mmz.1	PPAN	0.0156574	0.0149652	0.0110441	0.0138889	-0.165447	No
197	PPAN|56342#uc002mnb.1	PPAN	0.0156574	0.0149652	0.0110441	0.0138889	0.165447	No
198	PPARG|5468#uc003bws.2	PPARG	0.0163039	0.0452135	0.0229791	0.0281655	0.216788	Yes
199	PPARG|5468#uc003bwx.2	PPARG	0.0134677	0.0159501	0.0164751	0.0152977	-0.209041	Yes
200	PRDM16|63976#uc001akc.2	PRDM16	0.0421148	0.0589551	0.0757786	0.0589495	-0.224581	Yes
201	PRDM16|63976#uc001akd.2	PRDM16	0.230198	0.21199	0.230898	0.224362	0.299493	Yes
202	PRDM16|63976#uc001ake.2	PRDM16	0.238468	0.261387	0.267484	0.25578	-0.188248	Yes
203	PRICKLE1|144165#uc001rnl.2	PRICKLE1	0.0258513	0.0624801	0.0636435	0.0506583	-0.220485	No
204	PRICKLE1|144165#uc010skw.1	PRICKLE1	0.0408093	0.0704403	0.0435308	0.0515935	0.203865	No
205	PRKACB|5567#uc010oru.1	PRKACB	0.0530585	0.0303499	0.0307191	0.0380425	-0.125893	No
206	PROCA1|147011#uc002hca.1	PROCA1	0.0106736	0.0136945	0.0124109	0.0122597	0.157413	No
207	PTK2B|2185#uc003xfp.1	PTK2B	0.193674	0.146535	0.160595	0.166934	-0.135043	No
208	PTK2B|2185#uc003xfq.1	PTK2B	0.0531262	0.0465242	0.066584	0.0554115	0.102192	No
209	PTK6|5753#uc002yfg.2	PTK6	0.0180798	0.0321114	0.0379663	0.0293859	-0.138199	No
210	PTPN22|26191#uc001eds.2	PTPN22	0.0187565	0.0163909	0.000815435	0.0119876	0.149114	No
211	RAB40B|10966#uc002kfs.2	RAB40B	0.0157724	0.0489578	0.051932	0.0388874	0.151037	No
212	RAB40B|10966#uc002kft.2	RAB40B	0.018494	0.0489578	0.0477693	0.038407	-0.152505	No
213	RASSF4|83937#uc001jbo.2	RASSF4	0.0206868	0.0228286	0.0202873	0.0212676	-0.118878	No
214	REC8|9985#uc001wmr.2	REC8	0.0100287	0.0011149	0.00380185	0.00498182	-0.109812	No
215	REC8|9985#uc001wms.2	REC8	0.0100287	0.0011149	0.00380185	0.00498182	0.109812	No
216	REV1|51455#uc002tac.2	REV1	0.02583	0.0328707	0.0336324	0.0307777	-0.110645	No
217	RGS11|8786#uc002cgj.1	RGS11	0.0419562	0.0122558	0.0162682	0.0234934	-0.119852	No
218	RGS11|8786#uc002cgk.1	RGS11	0.0326981	0.0495954	0.0140611	0.0321182	0.128699	No
219	RICH2|9912#uc010vvl.1	ARHGAP44	0.0160775	0.0407606	0.0324584	0.0297655	0.111147	No
220	RNF24|11237#uc002wki.2	RNF24	0.0535901	0.0844397	0.0520125	0.0633474	-0.104252	No
221	RNF24|11237#uc002wkj.2	RNF24	0.025851	0.0731475	0.0520125	0.050337	0.100413	No
222	RPL14|9045#uc003ckg.2	RPL14	0.0273919	0.00531004	0.0109134	0.0145384	-0.212628	No
223	RPS6KA1|6195#uc001bmr.1	RPS6KA1	0.0209888	0.034547	0.036991	0.0308423	-0.12498	No
224	RPS6KA4|8986#uc001oae.2	RPS6KA4	0.0557073	0.0538399	0.06904	0.0595291	-0.16782	No
225	RPS6KA4|8986#uc010rnl.1	RPS6KA4	0.0726142	0.0451787	0.0439684	0.0539205	0.103667	No
226	SECISBP2|79048#uc004aqj.1	SECISBP2	0.0384773	0.0190302	0.0059103	0.0211392	-0.132878	No
227	SEPSECS|51091#uc003grh.2	SEPSECS	0.00242417	0.00819545	0.014682	0.00843386	0.121663	No
228	SERTAD4|56256#uc009xcw.2	SERTAD4	0.0259126	0.025381	0.00071468	0.0173361	0.109683	No
229	SERTAD4|56256#uc001hhy.2	SERTAD4	0.0259126	0.025381	0.00071468	0.0173361	-0.109683	No
230	SH2D3C|10044#uc004bsa.2	SH2D3C	0.0228731	0.0312317	0.0488258	0.0343102	-0.131091	No
231	SH2D3C|10044#uc011mak.1	SH2D3C	0.0102631	0.0146056	0.0205823	0.0151503	0.12092	No
232	SH3RF2|153769#uc011dbl.1	SH3RF2	0.0465852	0.0863492	0.00544046	0.0461249	0.100743	No
233	SH3RF2|153769#uc011dbn.1	SH3RF2	0.11363	0.109539	0.0732802	0.0988163	-0.12927	No
234	SIGIRR|59307#uc001lpf.2	SIGIRR	0.0335322	0.0392325	0.046729	0.0398312	-0.13936	No
235	SLC12A4|6560#uc002euz.2	SLC12A4	0.0132653	0.0216802	0.0504411	0.0284622	-0.108052	No
236	SLC22A18|5002#uc001lwy.2	SLC22A18	0.0229281	0.000207611	0.00397313	0.00903629	-0.124547	No
237	SLC25A18|83733#uc002zmq.1	SLC25A18	0.0287286	0.066419	0.0633794	0.0528424	-0.193058	No
238	SLC25A18|83733#uc002zmp.1	SLC25A18	0.0505325	0.0553411	0.0662242	0.057366	0.189053	No
239	SLC25A24|29957#uc001dvn.3	SLC25A24	0.0161671	0.0410952	0.0391412	0.0321345	-0.105547	No
240	SLC25A24|29957#uc001dvm.2	SLC25A24	0.0161671	0.0410952	0.0391412	0.0321345	0.105547	No
241	SLC2A11|66035#uc002zyp.3	SLC2A11	0.135267	0.0931657	0.147367	0.125266	0.137163	No
242	SLC6A6|6533#uc003byq.2	SLC6A6	0.0307626	0.0132979	0.0429155	0.028992	-0.181453	No
243	SLC6A6|6533#uc010heg.2	SLC6A6	0.00400204	0.0100527	0.0112203	0.00842503	0.12571	No
244	SLC8A1|6546#uc002rrz.2	SLC8A1	0.0407882	0.0257153	0.0249994	0.030501	0.145623	No
245	SLC8A1|6546#uc002rsd.3	SLC8A1	0.0513652	0.0369897	0.0092409	0.0325319	-0.191941	No
246	SLC9A5|6553#uc002esm.2	SLC9A5	0.0129563	0.00764503	0.0118214	0.0108076	0.103068	No
247	SOX7|83595#uc003wtf.2	SOX7	0.042716	0.0290385	0.026593	0.0327825	-0.11525	No
248	SOX7|83595#uc011kwz.1	SOX7	0.042716	0.0290385	0.026593	0.0327825	0.11525	No
249	SPIN2B|474343#uc004duy.2	SPIN2B	0.000791196	0.0101736	0.0172145	0.00939307	0.111045	No
250	ST8SIA1|6489#uc001rfo.3	ST8SIA1	0.0168367	0.047292	0.0263972	0.0301753	-0.115491	No
251	ST8SIA1|6489#uc009zix.2	ST8SIA1	0.0168367	0.047292	0.0263972	0.0301753	0.115491	No
252	STARD5|80765#uc002bgm.2	STARD5	0.0272214	0.018497	0.0150022	0.0202402	-0.117937	No
253	STARD5|80765#uc002bgn.2	STARD5	0.0272214	0.018497	0.0150022	0.0202402	0.117937	No
254	STBD1|8987#uc003hka.2	STBD1	0.0568455	0.0551476	0.0712079	0.061067	-0.101501	No
255	SYDE1|85360#uc002nah.1	SYDE1	0.0830993	0.0303499	0.0534892	0.0556461	-0.111492	No
256	SYDE1|85360#uc002nai.1	SYDE1	0.0736274	0.0214803	0.0671773	0.054095	0.107875	No
257	TAOK1|57551#uc002hdz.1	TAOK1	0.00607371	0.00196164	0.0178147	0.00861668	0.110277	No
258	TAOK1|57551#uc010wbf.1	TAOK1	0.00607371	0.00527073	0.0217579	0.0110341	-0.109274	No
259	TBC1D10C|374403#uc001ola.2	TBC1D10C	0.0191915	0.0449557	0.0473326	0.0371599	-0.109309	No
260	TBC1D25|4943#uc011mmb.1	TBC1D25	0.0545565	0.0633458	0.0257703	0.0478909	0.127585	No
261	TFEC|22797#uc003vhj.1	TFEC	0.165626	0.114715	0.135495	0.138612	-0.194536	No
262	TFEC|22797#uc003vhk.1	TFEC	0.203584	0.164344	0.151462	0.17313	0.134033	No
263	THEM4|117145#uc001ezj.1	THEM4	0.0819304	0.120828	0.117058	0.106606	-0.125602	No
264	THEM4|117145#uc001ezk.1	THEM4	0.0819304	0.120828	0.117058	0.106606	0.125602	No
265	TM7SF2|7108#uc010rny.1	TM7SF2	0.0670226	0.0186207	0.0140461	0.0332298	0.100055	No
266	TMEM108|66000#uc003epm.2	TMEM108	0.00960867	0.00965444	0.00791631	0.00905981	-0.160315	No
267	TMEM198|130612#uc002vme.2	TMEM198	0.0285303	0.0576013	0.0814821	0.0558712	-0.201084	No
268	TMEM198|130612#uc002vmf.2	TMEM198	0.0285303	0.0576013	0.0814821	0.0558712	0.201084	No
269	TOX2|84969#uc002xlg.2	TOX2	0.0125647	0.0147776	0.0243915	0.0172446	-0.109052	No
270	TPK1|27010#uc003weo.2	TPK1	0.00800409	0.00697089	0.0207968	0.0119239	-0.15208	No
271	TPK1|27010#uc003weq.2	TPK1	0.0434266	0.0327875	0.0221636	0.0327926	0.177592	No
272	TRABD|80305#uc003bjw.1	TRABD	0.0439094	0.0168753	0.0351604	0.0319817	0.132284	No
273	TRMU|55687#uc003bhp.2	TRMU	0.0461043	0.0587129	0.0517574	0.0521915	-0.127016	No
274	TRPV4|59341#uc001tpg.1	TRPV4	0.0554329	0.041431	0.0347591	0.0438743	-0.130644	No
275	TSPAN7|7102#uc004deg.3	TSPAN7	0.014869	0.00354677	0.0187339	0.0123832	0.189935	No
276	TSPAN7|7102#uc004deh.2	TSPAN7	0.014869	0.00354677	0.0187339	0.0123832	-0.190664	No
277	TTC15|51112#uc002qxn.1	TRAPPC12	0.0195477	0.00420791	0.00202598	0.00859385	0.127127	No
278	TTC15|51112#uc002qxm.1	TRAPPC12	0.00158239	0.00398753	0.0219624	0.00917745	-0.124146	No
279	TYMP|1890#uc003bmc.3	TYMP	0.0383316	0.0190744	0.0283646	0.0285902	-0.105585	No
280	UBE2CBP|90025#uc011dyx.1	UBE3D	0.0202134	0.0385624	0.0205099	0.0264286	-0.152563	No
281	UCHL1|7345#uc003gvo.2	UCHL1	0.00416186	0.0237194	0.0300144	0.0192986	-0.137001	No
282	UCHL1|7345#uc003gvq.2	UCHL1	0.0392497	0.0132806	0.0501673	0.0342326	0.142303	No
283	UHRF1|29128#uc002mbo.2	UHRF1	0.00800409	0.00998448	0.0368703	0.0182863	-0.16197	No
284	UNKL|64718#uc002cln.2	UNKL	0.0599456	0.0623447	0.0395962	0.0539621	-0.104256	No
285	WISP2|8839#uc002xmp.2	WISP2	0.0617254	0.0567163	0.0502501	0.0562306	-0.127325	No
286	XRCC3|7517#uc001ynz.3	XRCC3	0.00783893	0.0373479	0.016693	0.0206266	-0.21643	No
287	XRCC4|7518#uc003kid.2	XRCC4	0.00593694	0.00343711	0.0133191	0.0075644	0.103658	No
288	ZNF19|7567#uc002fam.1	ZNF19	0.0184829	0.00954053	0.0164093	0.0148109	-0.185107	No
289	ZNF2|7549#uc002suf.2	ZNF2	0.0117042	0.0230362	0.0306652	0.0218019	0.131437	No
290	ZNF460|10794#uc010ygv.1	ZNF460	0.0256214	0.0033134	0.0207818	0.0165722	0.15895	No
291	ZNF460|10794#uc002qog.2	ZNF460	0.0256214	0.0033134	0.0207818	0.0165722	-0.15895	No
292	ZNF565|147929#uc002odn.2	ZNF565	0.0222692	0.0381083	0.00695521	0.0224443	0.132314	No
293	ZNF565|147929#uc010ees.2	ZNF565	0.0436355	0.0383287	0.0238088	0.0352577	-0.147318	No
294	ZNF595|152687#uc003fzv.1	ZNF595	0.00302972	0.0199156	0.0207968	0.0145807	0.103171	No

## Sheet: BRCA(N)
	Transcript.ID	hugo_id	GR	SU	IG	Mean(Entropy_values)	DeltaPSI(early – late)	Is_driver
1	C17orf108|201229#uc002gzv.2	LYRM9	0.00276329	0.00212763	0.000666537	0.00185249	0.110521	No
2	C17orf108|201229#uc002gzx.2	LYRM9	0.00432657	0.00298921	0.00126771	0.00286116	-0.117708	No
3	CACNB4|785#uc010fnz.2	CACNB4	0.00188056	0.00351575	0.00348958	0.00296196	0.111937	No
4	RASA3|22821#uc010tkk.1	RASA3	0.00118966	2.45538e-05	0.000171502	0.000461905	0.102375	No
5	SH2D2A|9047#uc001fqc.1	SH2D2A	0.0290003	0.0157376	0.0149196	0.0198858	0.132637	No
6	SH2D2A|9047#uc001fqd.2	SH2D2A	0.00896134	0.00937422	0.00442559	0.00758705	-0.134166	No
7	SHE|126669#uc001ffb.2	SHE	0.00412836	0.00402383	0.000568625	0.00290694	-0.11804	No
8	SHE|126669#uc001ffc.2	SHE	0.00412836	0.00402383	0.000568625	0.00290694	0.11804	No
9	SYN1|6853#uc004did.2	SYN1	0.00393378	0.00641642	0.00370227	0.00468416	0.103022	No
10	SYN1|6853#uc004die.2	SYN1	0.00393378	0.00641642	0.00370227	0.00468416	-0.103022	No

## Sheet: BRCA(S)
	Transcript.ID	hugo_id	GR	SU	IG	Mean(Entropy_values)	DeltaPSI(early – late)	Is_driver
1	ABCA2|20#uc004ckm.1	ABCA2	0.00949321	0.0322584	0.0561868	0.0326461	0.137863	No
2	ACER3|55331#uc010rsh.1	ACER3	0.0116758	0.0246004	0.0182307	0.018169	0.167439	No
3	ACSS3|79611#uc001szl.1	ACSS3	0.0110543	0.00841583	0.00850159	0.00932391	-0.105887	No
4	ADIPOR2|79602#uc001qjn.2	ADIPOR2	0.0300194	0.00464868	0.00493423	0.0132008	0.134242	No
5	ADIPOR2|79602#uc001qjm.2	ADIPOR2	0.0300194	0.00464868	0.00493423	0.0132008	-0.134242	No
6	AGAP8|728404#uc001jij.2	AGAP8	0.00465647	0.0196217	0.00889238	0.0110568	-0.14662	No
7	AGER|177#uc011dpm.1	AGER	0.0365198	0.00687422	0.00453481	0.0159763	-0.102558	No
8	AHRR|57491#uc010isy.2	AHRR	0.0268812	0.0212594	0.0271687	0.0251031	-0.141152	No
9	AKAP7|9465#uc003qcn.1	AKAP7	0.0124741	0.0252475	0.0118745	0.016532	-0.110613	No
10	ALDH3A2|224#uc002gwb.1	ALDH3A2	0.0307626	0.0653615	0.00793128	0.0346851	-0.12449	No
11	ALPK1|80216#uc003iap.3	ALPK1	0.0182672	0.0281239	0.00925323	0.0185481	-0.10289	No
12	ANK3|288#uc001jkw.2	ANK3	0.0530798	0.0295125	0.0822775	0.0549566	-0.103792	Yes
13	ANKRD23|200539#uc002sxa.2	ANKRD23	0.0342692	0.012063	0.0141568	0.020163	0.105886	No
14	ANKRD23|200539#uc002sxc.2	ANKRD23	0.0364669	0.0282579	0.0214406	0.0287218	-0.118663	No
15	ANKRD6|22881#uc003pnh.3	ANKRD6	0.00930586	0.0327855	0.00609487	0.0160621	-0.13916	No
16	ANKS3|124401#uc010uxs.1	ANKS3	0.0732561	0.0914385	0.0623774	0.0756907	-0.103079	No
17	ARFRP1|10139#uc002ygc.2	ARFRP1	0.0258095	0.0299674	0.0119343	0.0225704	-0.10947	No
18	ARHGAP24|83478#uc003hpl.2	ARHGAP24	0.0266487	0.0124034	0.0313766	0.0234762	0.122179	No
19	ARHGEF1|9138#uc002osa.2	ARHGEF1	0.0445598	0.0786504	0.0631072	0.0621058	-0.102633	No
20	ARHGEF6|9459#uc004fab.2	ARHGEF6	0.0839393	0.0863139	0.0462933	0.0721822	0.121384	Yes
21	ARHGEF6|9459#uc011mwe.1	ARHGEF6	0.073908	0.0710349	0.0227878	0.0559102	-0.130172	Yes
22	ASRGL1|80150#uc001nte.3	ASRGL1	0.0226943	0.0150612	0.0216652	0.0198069	0.101497	No
23	ATG4A|115201#uc004enr.2	ATG4A	0.0277817	0.0579964	0.00515374	0.0303106	-0.130151	No
24	ATXN7L2|127002#uc001dxr.2	ATXN7L2	0.0569008	0.0623061	0.0430213	0.054076	-0.1001	No
25	BAALC|79870#uc003ylg.2	BAALC	0.00946482	0.0165146	0.0172294	0.0144029	-0.121555	No
26	BAG4|9530#uc003xky.1	BAG4	0.0695986	0.0863865	0.0775123	0.0778325	-0.100321	No
27	BAG4|9530#uc003xkz.1	BAG4	0.0695986	0.0863865	0.0775123	0.0778325	0.100321	No
28	BBS5|129880#uc002uet.2	BBS5	0.0584588	0.0862944	0.0242295	0.0563276	-0.132404	No
29	BBS5|129880#uc010fpw.2	BBS5	0.0584588	0.0862944	0.0242295	0.0563276	0.132404	No
30	BLNK|29760#uc001klx.3	BLNK	0.0127973	0.0245625	0.0189953	0.0187851	-0.100966	No
31	BTBD9|114781#uc010jwx.2	BTBD9	0.00276959	0.00532282	0.00493423	0.00434221	-0.125439	No
32	BTN2A1|11120#uc003nib.1	BTN2A1	0.0111936	0.045422	0.0369397	0.0311851	-0.108248	No
33	C11orf45|219833#uc001qev.2	C11orf45	0.101273	0.146451	0.109118	0.118947	0.217691	No
34	C11orf68|83638#uc001ogi.2	C11orf68	0.0142651	0.0101773	0.00986845	0.011437	0.116525	No
35	C11orf68|83638#uc009yqv.2	C11orf68	0.0142651	0.0101773	0.00986845	0.011437	-0.116525	No
36	C12orf4|57102#uc001qms.2	C12orf4	0.0227301	0.0148633	0.0151179	0.0175705	0.166899	No
37	C12orf4|57102#uc001qmt.2	C12orf4	0.0227301	0.0148633	0.0151179	0.0175705	-0.166899	No
38	C13orf18|80183#uc001vbh.3	KIAA0226L	0.147993	0.124325	0.173895	0.148737	0.181889	No
39	C14orf101|54916#uc001xcm.2	TMEM260	0.0133975	0.0391957	0.0118745	0.0214892	-0.120308	No
40	C14orf167|55449#uc001wkz.2	DHRS4-AS1	0.000301923	0.012183	0.0385816	0.0170222	0.120648	No
41	C15orf27|123591#uc002bbs.2	C15orf27	0.0253407	0.00820822	0.0194352	0.0176614	-0.134888	No
42	C17orf56|146705#uc002jzu.1	ENTHD2	0.139027	0.157043	0.122568	0.139546	-0.106403	No
43	C17orf72|92340#uc002jdt.3	C17orf72	0.00767377	0.00420791	0.000240792	0.00404083	0.108708	No
44	C19orf57|79173#uc002mxl.1	C19orf57	0.0277391	0.00953073	0.0639777	0.0337492	-0.121155	No
45	C1orf109|54955#uc001cbo.2	C1orf109	0.083344	0.0694014	0.0387172	0.0638209	-0.108797	No
46	C1orf26|54823#uc001grh.3	SWT1	0.0245771	0.0142027	0.0441563	0.0276454	-0.147248	No
47	C1orf26|54823#uc001grg.3	SWT1	0.0245771	0.0142027	0.0441563	0.0276454	0.147248	No
48	C1orf69|200205#uc001hsl.3	IBA57	0.0294608	0.0434274	0.00533998	0.0260761	-0.200459	No
49	C1orf69|200205#uc010pvw.1	IBA57	0.0294608	0.0434274	0.00533998	0.0260761	0.200459	No
50	C22orf29|79680#uc002zqh.2	C22orf29	0.0571508	0.0493931	0.0785905	0.0617115	-0.11546	No
51	C3orf18|51161#uc010hlp.2	C3orf18	0.0105445	0.0542258	0.0426787	0.0358163	-0.10862	No
52	C7orf46|340277#uc003swo.3	FAM221A	0.070831	0.0585291	0.0634793	0.0642798	-0.124797	No
53	CACNB2|783#uc009xjz.1	CACNB2	0.0185904	0.0319058	0.0211453	0.0238805	-0.171348	No
54	CBWD3|445571#uc004age.2	CBWD3	0.0295645	0.0385454	0.0118894	0.0266664	-0.129277	No
55	CCDC138|165055#uc002ten.1	CCDC138	0.00400204	0.0137386	0.00791631	0.00855233	-0.105949	No
56	CCDC77|84318#uc010sdq.1	CCDC77	0.0208236	0.0655742	0.0288321	0.03841	-0.155374	No
57	CCNE1|898#uc002nso.2	CCNE1	0.112452	0.14352	0.146507	0.13416	-0.100228	Yes
58	CD200|4345#uc003dyz.2	CD200	0.0116078	0.0360899	0.00794625	0.018548	0.104493	No
59	CD46|4179#uc001hgp.2	CD46	0.0260174	0.0511731	0.0123034	0.0298313	-0.111852	No
60	CDH23|64072#uc001jry.2	CDH23	0.169604	0.161578	0.160339	0.16384	-0.114606	No
61	CDK11B|984#uc001agt.1	CDK11B	0.0456768	0.0467721	0.0603634	0.0509374	-0.102451	No
62	CENPP|401541#uc004arz.2	CENPP	0.0591996	0.0540603	0.0221337	0.0451312	-0.124519	No
63	CENPP|401541#uc004asj.2	CENPP	0.0219673	0.0135183	0.028988	0.0214912	0.105938	No
64	CEP68|23177#uc002sdl.3	CEP68	0.0272498	0.040968	0.0108296	0.0263491	-0.125581	No
65	CEP68|23177#uc010yqc.1	CEP68	0.0398598	0.0890601	0.0725232	0.0671477	0.170447	No
66	CEP97|79598#uc003dvk.1	CEP97	0.00372143	0.0257279	0.0119044	0.0137846	-0.11231	No
67	CHMP5|51510#uc003zsm.3	CHMP5	0.0582915	0.0550805	0.0653944	0.0595888	-0.10139	No
68	CHN2|1124#uc010kvk.2	CHN2	0.115568	0.0894504	0.0436904	0.082903	0.186878	No
69	CHN2|1124#uc011jzv.1	CHN2	0.0133141	0.0082844	0.00301203	0.00820352	-0.12965	No
70	CHST12|55501#uc003smc.2	CHST12	0.00819144	0.0177262	0.0365995	0.020839	-0.116391	No
71	CHST12|55501#uc003smd.2	CHST12	0.00819144	0.0177262	0.0365995	0.020839	0.116391	No
72	CIT|11113#uc001txj.1	CIT	0.0135015	0.0141796	0.0109433	0.0128748	-0.173275	No
73	CIT|11113#uc001txi.1	CIT	0.0311401	0.0325614	0.0400083	0.0345699	0.162807	No
74	CLDN15|24146#uc003uyg.1	CLDN15	0.0397452	0.0338967	0.0205956	0.0314125	0.133148	No
75	CLDN15|24146#uc003uyh.1	CLDN15	0.0422794	0.0389991	0.0427442	0.0413409	-0.119819	No
76	CLK1|1195#uc002uwe.2	CLK1	0.0392559	0.045413	0.0189654	0.0345448	-0.104578	No
77	CLK4|57396#uc003mjf.1	CLK4	0.0256214	0.0259216	0.028743	0.026762	-0.109649	No
78	CLPTM1|1209#uc002pai.2	CLPTM1	0.0621175	0.0447259	0.036834	0.0478925	-0.217393	No
79	CLPTM1|1209#uc010xxg.1	CLPTM1	0.0486436	0.0338877	0.0359736	0.0395016	0.215666	No
80	CMIP|80790#uc002fgq.1	CMIP	0.0340215	0.0226082	0.0429754	0.0332017	-0.103846	No
81	COL13A1|1305#uc001jpx.1	COL13A1	0.0119999	0.0213935	0.008478	0.0139571	-0.125858	No
82	COL24A1|255631#uc001dlj.2	COL24A1	0.0923264	0.0778174	0.0996812	0.0899417	-0.226088	No
83	COL24A1|255631#uc001dli.2	COL24A1	0.0439254	0.0324382	0.0583723	0.044912	0.203872	No
84	COL27A1|85301#uc011lxl.1	COL27A1	0.0559497	0.0436756	0.0667264	0.0554506	-0.119189	No
85	COX10|1352#uc002gof.3	COX10	0.031425	0.0414321	0.0515831	0.0414801	-0.106612	No
86	COX10|1352#uc010vvt.1	COX10	0.0561681	0.0688097	0.0694144	0.0647974	0.102374	No
87	COX18|285521#uc003hgm.1	COX18	0.0177779	0.0283535	0.0128655	0.0196656	-0.106656	No
88	CPLX1|10815#uc003gbi.2	CPLX1	0.10683	0.119052	0.139731	0.121871	-0.324132	No
89	CPLX1|10815#uc003gbj.2	CPLX1	0.10683	0.119052	0.139731	0.121871	0.324132	No
90	CPSF4|10898#uc003uqi.2	CPSF4	0.0252927	0.00199665	0.0127195	0.0133363	-0.103476	No
91	CSTF1|1477#uc002xxl.1	CSTF1	0.0965314	0.0735609	0.114311	0.094801	-0.103931	No
92	CXXC5|51523#uc003let.2	CXXC5	0.00618928	0.0421234	0.0128655	0.0203927	0.12874	No
93	CXXC5|51523#uc010jfg.1	CXXC5	0.00618928	0.0421234	0.0128655	0.0203927	-0.12874	No
94	CYB5RL|606495#uc001cwx.3	CYB5RL	0.025639	0.0530983	0.0493585	0.0426986	-0.148817	No
95	CYFIP2|26999#uc003lwq.2	CYFIP2	0.0988589	0.115671	0.164946	0.126492	-0.181472	No
96	CYP26B1|56603#uc002sih.1	CYP26B1	0.0507361	0.0212729	0.0274438	0.0331509	-0.214782	No
97	CYP26B1|56603#uc010yrb.1	CYP26B1	0.1802	0.155243	0.15335	0.162931	0.239235	No
98	DCAF4|26094#uc001xng.2	DCAF4	0.0205475	0.0250271	0.00890735	0.0181607	0.130869	No
99	DCAF4|26094#uc001xnh.2	DCAF4	0.0277595	0.0229523	0.00397313	0.0182283	-0.112009	No
100	DEDD|9191#uc001fya.2	DEDD	0.053618	0.0673195	0.0446515	0.0551963	-0.197746	No
101	DEDD|9191#uc001fxz.2	DEDD	0.0531825	0.0387144	0.0555948	0.0491639	0.190434	No
102	DEF6|50619#uc003okk.2	DEF6	0.00977383	0.0352595	0.00298209	0.0160051	-0.122625	No
103	DENND1C|79958#uc002mfb.2	DENND1C	0.0272036	0.0580388	0.0525977	0.0459467	-0.160838	No
104	DENND1C|79958#uc002mfe.2	DENND1C	0.0845616	0.0647242	0.0363358	0.0618739	0.120805	No
105	DIS3|22894#uc001vix.3	DIS3	0.0758919	0.108033	0.10304	0.0956548	-0.112915	Yes
106	DPH1|1801#uc002fts.2	DPH1	0.195296	0.16064	0.185304	0.180413	-0.106318	No
107	DSE|29940#uc003pwt.2	DSE	0.0493264	0.0613502	0.0266472	0.0457746	-0.129582	No
108	DUSP19|142679#uc010frp.2	DUSP19	0.00371852	0.0347853	0.0199464	0.0194834	0.116773	No
109	EGFLAM|133584#uc003jlg.1	EGFLAM	0.0940603	0.0600517	0.0541815	0.0694311	0.129672	No
110	EGFR|1956#uc011kco.1	EGFR	0.0475733	0.0352192	0.0272725	0.0366883	-0.102957	Yes
111	ELMO3|79767#uc002esa.2	ELMO3	0.0965969	0.0893953	0.0944954	0.0934958	-0.133599	No
112	ELMO3|79767#uc002esc.2	ELMO3	0.0692325	0.075258	0.0923687	0.078953	0.127689	No
113	EME1|146956#uc002iqs.1	EME1	0.124988	0.129629	0.119485	0.1247	-0.163752	No
114	EPB49|2039#uc011kyu.1	DMTN	0.0644156	0.0532492	0.0358602	0.051175	-0.190174	No
115	EPOR|2057#uc002mrj.1	EPOR	0.0392827	0.0395625	0.0397322	0.0395258	-0.102616	No
116	EPS15L1|58513#uc002nec.1	EPS15L1	0.115984	0.132047	0.0717943	0.106609	-0.113982	No
117	FADS2|9415#uc001nsl.1	FADS2	0.00607371	0.0247977	0.0298488	0.0202401	-0.113738	No
118	FAIM3|9214#uc001hey.2	FAIM3	0.0197563	0.00618977	0.0142024	0.0133828	0.139526	No
119	FAM107A|11170#uc003dkn.2	FAM107A	0.0435866	0.0567123	0.0207669	0.0403553	0.111251	No
120	FAM122C|159091#uc004exy.1	FAM122C	0.0685774	0.0265978	0.0465401	0.0472385	-0.174591	No
121	FAM122C|159091#uc004exz.1	FAM122C	0.114031	0.13016	0.11827	0.12082	0.188625	No
122	FAM131B|9715#uc003wcu.3	FAM131B	0.0255493	0.000450561	0.0186767	0.0148922	-0.146666	No
123	FAM131B|9715#uc010loz.2	FAM131B	0.0333137	0.0177487	0.0179453	0.0230026	0.202812	No
124	FAM161A|84140#uc010ypo.1	FAM161A	0.0660432	0.071386	0.0583873	0.0652722	-0.209709	No
125	FAM161A|84140#uc002sbn.3	FAM161A	0.0259952	0.0492138	0.011525	0.0289113	0.149155	No
126	FAM40B|57464#uc011koz.1	STRIP2	0.0158475	0.0497517	0.032777	0.0327921	0.103162	No
127	FAM49A|81553#uc010exm.1	FAM49A	0.0236757	0.00976091	0.00538019	0.0129389	-0.110754	No
128	FAM49A|81553#uc002rck.1	FAM49A	0.0236757	0.00976091	0.00538019	0.0129389	0.110754	No
129	FAM55C|91775#uc003dvn.2	NXPE3	0.0983528	0.113221	0.0613023	0.0909588	0.179409	No
130	FAM55C|91775#uc010hpn.2	NXPE3	0.0983528	0.113221	0.0613023	0.0909588	-0.179409	No
131	FAM57A|79850#uc002frp.2	FAM57A	0.00659051	0.0498248	0.0219292	0.0261148	-0.12419	No
132	FAM64A|54478#uc002gct.1	FAM64A	0.0675323	0.0330059	0.0346084	0.0450489	-0.139279	No
133	FAM65B|9750#uc011djs.1	FAM65B	0.0591322	0.0680744	0.0890592	0.0720886	0.131889	No
134	FCGR2A|2212#uc001gam.2	FCGR2A	0.0588737	0.0754039	0.0767236	0.0703337	0.155404	No
135	FCGR2A|2212#uc001gan.2	FCGR2A	0.0726496	0.0738538	0.0886429	0.0783821	-0.155927	No
136	FCGR2C|9103#uc001gav.2	FCGR2C	0.0412634	0.0429867	0.0308316	0.0383605	0.119582	No
137	FCGR2C|9103#uc009wuk.2	FCGR2C	0.0306233	0.0389991	0.027915	0.0325125	-0.121215	No
138	FDXACB1|91893#uc001pmc.3	FDXACB1	0.00141357	0.014998	0.00609987	0.0075038	0.121285	No
139	FDXACB1|91893#uc009yyi.2	FDXACB1	0.00141357	0.014998	0.00609987	0.0075038	-0.121285	No
140	FGFR4|2264#uc003mfm.2	FGFR4	0.0206584	0.0244897	0.0473875	0.0308452	-0.135845	Yes
141	FIGNL1|63979#uc010kyy.2	FIGNL1	0.058991	0.0414127	0.0188297	0.0397444	0.109223	No
142	FKRP|79147#uc002pfn.2	FKRP	0.0741832	0.0908185	0.0856541	0.083552	0.172072	No
143	FKRP|79147#uc002pfp.2	FKRP	0.0741832	0.0908185	0.0856541	0.083552	-0.172072	No
144	FLJ43663|378805#uc011kpk.1	LINC-PINT	0.0344448	0.0459808	0.0405876	0.0403377	0.133809	No
145	FLYWCH1|84256#uc002csd.2	FLYWCH1	0.0159875	0.0168317	0.0603245	0.0310479	-0.114769	No
146	FLYWCH1|84256#uc002cse.2	FLYWCH1	0.122042	0.105891	0.132338	0.12009	0.11743	No
147	FOLH1|2346#uc001ngx.2	FOLH1	0.0677746	0.0559197	0.0497214	0.0578052	0.111094	No
148	FTO|79068#uc002ehr.2	FTO	0.00819144	0.0160847	0.00793128	0.0107358	-0.116853	No
149	GALK2|2585#uc001zxj.1	GALK2	0.033825	0.0412162	0.0320354	0.0356922	-0.112622	No
150	GGT1|2678#uc003aan.1	GGT1	0.0258058	0.0124034	0.0225018	0.020237	0.12977	No
151	GGT1|2678#uc003aav.1	GGT1	0.0890282	0.0976197	0.087899	0.0915156	-0.133778	No
152	GMEB1|10691#uc001bqz.2	GMEB1	0.0114956	0.0214933	0.0110996	0.0146962	-0.187018	No
153	GON4L|54856#uc009wrh.1	GON4L	0.0272498	0.00420791	0.0211726	0.0175434	-0.108005	No
154	GORAB|92344#uc001gha.2	GORAB	0.0476437	0.0743163	0.0664311	0.062797	-0.151785	No
155	GPR126|57211#uc010khc.2	GPR126	0.0481534	0.130123	0.0874676	0.0885814	-0.141426	No
156	GPR180|160897#uc001vly.2	GPR180	0.0173162	0.0205988	0.035789	0.024568	-0.115122	No
157	GRAP2|9402#uc003ayi.2	GRAP2	0.0545201	0.0354133	0.00522455	0.0317193	0.175869	No
158	GRAP2|9402#uc011aon.1	GRAP2	0.00318245	0.0138285	0.00259234	0.00653444	-0.122929	No
159	GUCY1B3|2983#uc003ipc.2	GUCY1B3	0.0540797	0.0330335	0.00212674	0.0297466	-0.146699	No
160	HES6|55502#uc002vxz.2	HES6	0.0679505	0.0443833	0.0445068	0.0522802	-0.265249	No
161	HES6|55502#uc002vya.2	HES6	0.0622764	0.0395458	0.030363	0.0440617	0.263163	No
162	HEY2|23493#uc003qad.2	HEY2	0.0269479	0.0450981	0.0175699	0.029872	-0.134104	No
163	HEY2|23493#uc011ebr.1	HEY2	0.0269479	0.0450981	0.0175699	0.029872	0.134104	No
164	HLA-G|3135#uc011dmb.1	HLA-G	0.0865427	0.031891	0.0646584	0.0610307	0.19827	No
165	HLA-G|3135#uc003raj.3	HLA-G	0.0050019	0.00572879	0.0208118	0.0105141	-0.129654	No
166	HNRNPUL1|11100#uc002opz.3	HNRNPUL1	0.0153401	0.0347784	0.0128356	0.0209847	-0.1156	No
167	HSD17B7P2|158160#uc010qex.1	HSD17B7P2	0.08469	0.0935027	0.0875464	0.0885797	-0.123349	No
168	HSPH1|10808#uc001utj.2	HSPH1	0.0219673	0.00841583	0.00395816	0.0114471	-0.109573	No
169	HVCN1|84329#uc010syd.1	HVCN1	0.0375242	0.0206061	0.0102064	0.0227789	0.117769	No
170	IFFO1|25900#uc001qoz.1	IFFO1	0.0142651	0.0436478	0.0173202	0.0250777	0.107817	No
171	IGF2BP2|10644#uc003fpp.2	IGF2BP2	0.036471	0.0275052	0.031785	0.0319204	-0.103765	No
172	IKBKB|3551#uc003xow.1	IKBKB	0.0948754	0.0850342	0.0437203	0.0745433	-0.130779	No
173	IL1RAP|3556#uc003fso.1	IL1RAP	0.0517994	0.0368097	0.039426	0.0426783	-0.150133	No
174	IL34|146433#uc002ezh.1	IL34	0.0110756	0.0181672	0.0289626	0.0194018	0.100941	No
175	IL34|146433#uc002ezi.1	IL34	0.0110756	0.0181672	0.0289626	0.0194018	-0.100941	No
176	IRF5|3663#uc003voi.2	IRF5	0.0351572	0.0496011	0.0532403	0.0459995	0.131835	No
177	KCNAB1|7881#uc003fas.2	KCNAB1	0.0821848	0.0703392	0.0781289	0.0768843	0.123858	No
178	KEAP1|9817#uc002mor.1	KEAP1	0.0120124	0.00420791	0.0109134	0.00904455	-0.13724	Yes
179	KEAP1|9817#uc002moq.1	KEAP1	0.00624057	0.00841583	0.000742113	0.00513284	0.129821	Yes
180	KIAA1211|57482#uc010iha.2	KIAA1211	0.0392551	0.0318187	0.0315176	0.0341971	0.202584	No
181	KIAA1211|57482#uc003hbk.2	KIAA1211	0.043092	0.0352558	0.0346304	0.0376594	-0.205104	No
182	KLHDC1|122773#uc001www.2	KLHDC1	0.0189367	0.0426561	0.0228555	0.0281495	0.225003	No
183	KLHDC1|122773#uc010tqg.1	KLHDC1	0.0278351	0.0348042	0.036376	0.0330051	-0.235602	No
184	KREMEN1|83999#uc003ael.2	KREMEN1	0.029164	0.027931	0.0366294	0.0312415	0.109718	No
185	KREMEN1|83999#uc011akn.1	KREMEN1	0.0381466	0.0361265	0.0324817	0.0355849	-0.111758	No
186	KRTCAP3|200634#uc002rks.2	KRTCAP3	0.0189438	0.0356452	0.0187608	0.0244499	0.161267	No
187	KRTCAP3|200634#uc010ylr.1	KRTCAP3	0.00542907	0.0146056	0.0404888	0.0201745	-0.153695	No
188	LAMA2|3908#uc003qbn.2	LAMA2	0.0336255	0.00398753	0.00579457	0.0144692	0.234147	No
189	LAMA2|3908#uc003qbo.2	LAMA2	0.0336255	0.00398753	0.00579457	0.0144692	-0.234147	No
190	LEPR|3953#uc001dck.2	LEPR	0.0269167	0.0350593	0.0331977	0.0317246	0.100027	Yes
191	LIMS1|3987#uc002tef.2	LIMS1	0.0278812	0.0416238	0.0119044	0.0271365	-0.111337	No
192	LIMS3-LOC440895|100271835#uc010yww.1	LIMS3-LOC440895	0.0371826	0.0186207	0.0158476	0.0238836	0.102519	No
193	LOC100125556|100125556#uc003eie.3	FAM86JP	0.000791196	0.00546724	0.00097607	0.0024115	-0.117553	No
194	LOC100129387|100129387#uc001zyh.3	GABPB1-AS1	0.0563658	0.0876904	0.0687406	0.0709323	0.151438	No
195	LOC100129387|100129387#uc001zyj.2	GABPB1-AS1	0.0542703	0.110535	0.0454011	0.0700689	-0.114257	No
196	LOC100130093|100130093#uc001hqx.3	LOC100130093	0.0142651	0.00975111	0.0207669	0.0149277	-0.120922	No
197	LOC100130093|100130093#uc001hqy.3	LOC100130093	0.0142651	0.00975111	0.0207669	0.0149277	0.120922	No
198	LOC100272228|100272228#uc004feb.2	LINC00894	0.0381168	0.0237194	0.0194748	0.0271037	0.122888	No
199	LOC147804|147804#uc002qbo.2	TPM3P9	0.00977383	0.000585186	0.0138266	0.00806187	0.1577	No
200	LOC162632|162632#uc002gqm.2	USP32P1	0.090251	0.0692399	0.0548249	0.0714386	0.102993	No
201	LOC162632|162632#uc010cpk.1	USP32P1	0.0195752	0.0132979	0.0138266	0.0155666	-0.106852	No
202	LOC339524|339524#uc001dmf.2	LINC01140	0.0200369	0.0217137	0.00888005	0.0168769	0.12201	No
203	locus_1460#uc001ele.2	#N/A	0.0470124	0.0153073	0.0260919	0.0294705	-0.112304	No
204	locus_23645#uc003mtv.2	#N/A	0.0798191	0.122039	0.0793915	0.0937499	0.129951	No
205	locus_23645#uc003mts.1	#N/A	0.0607607	0.0691048	0.0399334	0.0565997	-0.120242	No
206	locus_27858#uc010los.2	#N/A	0.0312723	0.0273279	0.0162986	0.0249662	0.147234	No
207	LRDD|55367#uc001lro.1	PIDD	0.0368843	0.0456387	0.0389424	0.0404885	-0.103126	No
208	LRP2BP|55805#uc003ixk.1	LRP2BP	0.0407859	0.0330297	0.034083	0.0359662	0.113022	No
209	LRRK2|120892#uc009zjw.2	LRRK2	0.0389327	0.0394399	0.00558503	0.0279859	-0.105777	Yes
210	LYSMD4|145748#uc002bvk.2	LYSMD4	0.000329455	0.019708	0.0207279	0.0135885	-0.114947	No
211	LZIC|84328#uc009vmr.2	LZIC	0.0193496	0.0291248	0.0132965	0.0205903	0.118785	No
212	MAD1L1|8379#uc003slf.1	MAD1L1	0.00128047	0.000903548	0.00695521	0.00304641	-0.108101	No
213	MAGED2|10916#uc004dtk.1	MAGED2	0.0322304	0.0163909	0.0376178	0.0287464	0.116894	No
214	MALAT1|378938#uc010roh.1	MALAT1	0.0213662	0.020693	0.0308548	0.0243047	-0.107636	Yes
215	MALAT1|378938#uc001odz.2	MALAT1	0.0213662	0.020693	0.0308548	0.0243047	0.107636	Yes
216	MAP2|4133#uc002vdf.1	MAP2	0.0343021	0.0179466	0.00097607	0.0177416	0.112369	No
217	MAP2|4133#uc002vdg.1	MAP2	0.0358853	0.023049	0.0122653	0.0237332	-0.151289	No
218	MAP3K13|9175#uc011brt.1	MAP3K13	0.0219673	0.0130775	0.0138266	0.0162905	0.140607	No
219	MAPRE2|10982#uc002kyg.2	MAPRE2	0.0253407	0.0328131	0.0655798	0.0412446	0.114126	No
220	MEIS1|4211#uc002sdv.2	MEIS1	0.0410257	0.0319148	0.0559856	0.0429754	-0.124353	No
221	MKRN1|23608#uc003vvt.2	MKRN1	0.00528251	0.0011149	0.00211177	0.00283639	-0.130277	No
222	MLLT3|4300#uc003zoe.2	MLLT3	0.00787217	0.0453965	0.0172444	0.0235044	-0.125775	Yes
223	MLLT3|4300#uc011lnf.1	MLLT3	0.00708098	0.0453965	0.0182205	0.023566	0.125271	Yes
224	MMAB|326625#uc001tou.2	MMAB	0.0864034	0.0635725	0.0900995	0.0800251	-0.106804	No
225	MMAB|326625#uc001tov.2	MMAB	0.0973584	0.0977025	0.153572	0.116211	0.106172	No
226	MRO|83876#uc010dpc.2	MRO	0.00465647	0.018472	0.0121209	0.0117498	0.125707	No
227	MS4A7|58475#uc001npg.2	MS4A7	0.103668	0.0846629	0.0856694	0.0913334	0.117268	No
228	NADK|65220#uc001aic.2	NADK	0.0430792	0.0600387	0.0401552	0.0477577	0.107837	No
229	NAGA|4668#uc003bbx.2	NAGA	0.0463041	0.0388677	0.034113	0.0397616	0.165243	No
230	NAT9|26151#uc002jlq.2	NAT9	0.0718914	0.0919986	0.0936818	0.0858573	0.103426	No
231	NAT9|26151#uc002jlr.2	NAT9	0.0718914	0.0919986	0.0936818	0.0858573	-0.103426	No
232	NCAM1|4684#uc001pns.2	NCAM1	0.0115231	0.00686391	0.0356833	0.0180234	-0.156257	No
233	NCAM1|4684#uc001pnt.2	NCAM1	0.0451051	0.0399273	0.0458342	0.0436222	0.101222	No
234	NCEH1|57552#uc003fig.2	NCEH1	0.010565	0.0124034	0.00791631	0.0102949	-0.10421	No
235	NFKBID|84807#uc002ocj.1	NFKBID	0.000819588	0.00775468	0.00099104	0.00318844	0.106519	No
236	NLGN3|54413#uc004dze.2	NLGN3	0.000489273	0.00189225	0.0162084	0.00619666	0.138952	No
237	NME6|10201#uc003cso.2	NME6	0.0322357	0.0330059	0.0215989	0.0289469	0.120687	No
238	NR4A1|3164#uc001rzt.2	NR4A1	0.194985	0.202939	0.156519	0.184814	-0.139902	No
239	NR4A1|3164#uc009zmc.2	NR4A1	0.162993	0.178104	0.151134	0.164077	0.104682	No
240	NRXN2|9379#uc001oaq.2	NRXN2	0.0113562	0.028372	0.038117	0.0259484	-0.15813	No
241	NUPL1|9818#uc001uqi.2	NUPL1	0.0144738	0.033928	0.0250503	0.024484	-0.118121	No
242	NUPL1|9818#uc001uqj.2	NUPL1	0.0189471	0.0334557	0.0410691	0.0311573	0.109774	No
243	OBFC2A|64859#uc002usx.2	NABP1	0.210654	0.180193	0.202458	0.197768	-0.218109	No
244	ORC1L|4998#uc001ctu.2	ORC1	0.00767377	0.00995744	0.00622556	0.00795226	-0.122649	No
245	OSCAR|126014#uc002qda.2	OSCAR	0.0333235	0.0496172	0.022704	0.0352149	-0.121193	No
246	OSTalpha|200931#uc003fwd.2	SLC51A	0.0791032	0.092632	0.0932455	0.0883269	0.128507	No
247	PALM|5064#uc010xfu.1	PALM	0.073757	0.0437205	0.04845	0.0553092	0.1145	No
248	PAQR6|79957#uc001fnu.1	PAQR6	0.00686038	0.0166113	0.0229485	0.0154734	0.136494	No
249	PARP3|10039#uc003dby.2	PARP3	0.0400489	0.0596165	0.0480543	0.0492399	0.153383	No
250	PARP3|10039#uc003dbz.2	PARP3	0.0400489	0.0596165	0.0480543	0.0492399	-0.153383	No
251	PARVB|29780#uc003beo.2	PARVB	0.00895424	0.0137259	0.00301566	0.00856526	0.100018	No
252	PCYT2|5833#uc010wva.1	PCYT2	0.0464342	0.0663797	0.0486196	0.0538112	0.147531	No
253	PDE4A|5141#uc002mol.2	PDE4A	0.0302373	0.00155192	0.0316652	0.0211515	-0.103491	No
254	PDE5A|8654#uc003idh.2	PDE5A	0.015265	0.012183	0.00985348	0.0124338	-0.122363	No
255	PDE7B|27115#uc003qgp.2	PDE7B	0.00457386	0.0155104	0.0282435	0.0161093	-0.128848	No
256	PDE7B|27115#uc003qgr.2	PDE7B	0.00457386	0.0155104	0.0282435	0.0161093	0.128848	No
257	PDGFD|80310#uc001phq.2	PDGFD	0.0221041	0.00807173	0.0230642	0.0177467	-0.10694	No
258	PDGFD|80310#uc001php.2	PDGFD	0.0221041	0.00807173	0.0230642	0.0177467	0.10694	No
259	PDZD4|57595#uc011mze.1	PDZD4	0.00944351	0.0116326	0.0251859	0.0154207	-0.182156	No
260	PFDN6|10471#uc003odt.1	PFDN6	0.0760257	0.0559835	0.0472501	0.0597531	-0.275921	No
261	PFDN6|10471#uc010jup.1	PFDN6	0.0760257	0.0559835	0.0472501	0.0597531	0.275921	No
262	PGBD3|267004#uc009xoe.2	PGBD3	0.00785269	0.0191321	0.0198656	0.0156168	-0.125352	No
263	PHF7|51533#uc003ddy.2	PHF7	0.0428044	0.0638948	0.0548948	0.0538647	0.116025	No
264	PHF7|51533#uc003ddz.2	PHF7	0.0428044	0.0638948	0.0548948	0.0538647	-0.116025	No
265	PLK4|10733#uc011cgs.1	PLK4	0.0266105	0.0211859	0.00849297	0.0187631	-0.124448	No
266	POLL|27343#uc001ktm.2	POLL	0.177038	0.22326	0.193047	0.197782	-0.11826	No
267	PPAN|56342#uc002mmz.1	PPAN	0.0267322	0.00840306	0.0255867	0.0202406	-0.176284	No
268	PPAN|56342#uc002mnb.1	PPAN	0.0267322	0.00840306	0.0255867	0.0202406	0.176284	No
269	PPARG|5468#uc003bws.2	PPARG	0.0186126	0.0236815	0.00794625	0.0167468	0.163039	Yes
270	PPARG|5468#uc003bwx.2	PPARG	0.017476	0.0440522	0.0109134	0.0241472	-0.207715	Yes
271	PPIG|9360#uc002ufb.2	PPIG	0.0476437	0.0436515	0.0565982	0.0492978	-0.107724	No
272	PPP4R1L|55370#uc002xyw.2	PPP4R1L	0.0631343	0.0886476	0.0513872	0.067723	0.104083	No
273	PPP4R1L|55370#uc002xyy.1	PPP4R1L	0.0741886	0.0926351	0.0602796	0.0757011	-0.101754	No
274	PRDM16|63976#uc001akc.2	PRDM16	0.0378424	0.063591	0.0753473	0.0589269	-0.277089	Yes
275	PRDM16|63976#uc001akd.2	PRDM16	0.286901	0.264375	0.221395	0.257557	0.323312	Yes
276	PRDM16|63976#uc001ake.2	PRDM16	0.278052	0.277065	0.292245	0.282454	-0.183942	Yes
277	PRICKLE1|144165#uc001rnl.2	PRICKLE1	0.0662342	0.0544844	0.0571525	0.0592904	-0.204123	No
278	PRICKLE1|144165#uc010skw.1	PRICKLE1	0.0570047	0.0452465	0.0689196	0.0570569	0.182914	No
279	PRKACB|5567#uc010oru.1	PRKACB	0.00467867	0.0281239	0.0128356	0.0152127	-0.104659	No
280	PRMT3|10196#uc001mqc.2	PRMT3	0.042838	0.0157316	0.0539666	0.0375121	-0.10354	No
281	PROCA1|147011#uc002hca.1	PROCA1	0.03888	0.0367751	0.0342926	0.0366492	0.16718	No
282	PRPF39|55015#uc001wvz.3	PRPF39	0.0638055	0.0797743	0.0926034	0.0787277	-0.102424	No
283	PRR19|284338#uc002oth.1	PRR19	0.0120541	0.0389586	0.0237489	0.0249206	0.100442	No
284	PRR19|284338#uc002oti.2	PRR19	0.0332303	0.0473744	0.0286832	0.0364293	-0.106201	No
285	PRX|57716#uc002onr.2	PRX	0.0728361	0.0386857	0.0356899	0.0490706	0.100053	No
286	PSD3|23362#uc003wyx.3	PSD3	0.0124954	0.0317924	0.0349992	0.026429	0.133524	No
287	PTK2B|2185#uc003xfp.1	PTK2B	0.140791	0.112358	0.171896	0.141681	-0.13645	No
288	PTK2B|2185#uc003xfq.1	PTK2B	0.0710451	0.0438719	0.0672497	0.0607223	0.107213	No
289	PUF60|22827#uc003yzq.2	PUF60	0.0542556	0.0346691	0.0331528	0.0406925	0.10056	No
290	RAB40B|10966#uc002kfs.2	RAB40B	0.0276015	0.030694	0.0140162	0.0241039	0.139331	No
291	RAB40B|10966#uc002kft.2	RAB40B	0.0150839	0.035232	0.0118894	0.0207351	-0.140839	No
292	RAD1|5810#uc003jiy.2	RAD1	0.0132866	0.043635	0.0157016	0.0242077	-0.108644	No
293	RAD54L|8438#uc001cpm.1	RAD54L	0.0330216	0.00931035	0.0118745	0.0180688	0.106285	No
294	RBMXL1|494115#uc001dms.2	RBMXL1	0.0484648	0.0272296	0.00659436	0.0274296	0.106798	No
295	RBMXL1|494115#uc009wcx.2	RBMXL1	0.0484648	0.0272296	0.00659436	0.0274296	-0.106798	No
296	RBPJ|3516#uc003gsb.1	RBPJ	0.0439245	0.0290385	0.0208975	0.0312868	-0.114576	No
297	RELL2|285613#uc003llh.2	RELL2	0.0124954	0.0371617	0.0407921	0.0301498	0.123527	No
298	RELL2|285613#uc003lli.2	RELL2	0.00628236	0.0230362	0.0425397	0.0239528	-0.119812	No
299	REV1|51455#uc002tac.2	REV1	0.0185966	0.0381174	0.0535888	0.0367676	-0.113144	No
300	RNF24|11237#uc002wki.2	RNF24	0.152593	0.1158	0.0815762	0.116656	-0.143866	No
301	RNF24|11237#uc002wkj.2	RNF24	0.128626	0.106989	0.0707284	0.102115	0.139419	No
302	RNFT1|51136#uc002iya.2	RNFT1	0.119144	0.139115	0.0657519	0.108004	-0.108792	No
303	RNMT|8731#uc002ksl.1	RNMT	0.0179653	0.0210396	0.00487435	0.0146264	-0.106357	No
304	RNMT|8731#uc002ksm.1	RNMT	0.0187565	0.0168317	0.00648061	0.0140229	0.109069	No
305	RNPC3|55599#uc010oun.1	RNPC3	0.045867	0.029235	0.015658	0.0302533	-0.102765	No
306	RPL14|9045#uc003ckg.2	RPL14	0.00449132	0.0265958	0.00531268	0.0121333	-0.233386	No
307	RPL14|9045#uc003cki.2	RPL14	0.0317411	0.0416421	0.035365	0.0362494	0.218442	No
308	RPL3|6122#uc003axi.2	RPL3	0.0305752	0.000883674	0.00177586	0.0110783	-0.177713	No
309	RPL9|6133#uc003gub.2	RPL9	0.017327	0.00442474	0.0118745	0.0112088	-0.106174	No
310	RPS6KA1|6195#uc001bmr.1	RPS6KA1	0.0325812	0.0285739	0.025602	0.028919	-0.125917	No
311	RPS6KA4|8986#uc001oae.2	RPS6KA4	0.0607391	0.0393639	0.0590154	0.0530395	-0.156616	No
312	RTKN2|219790#uc001jlv.2	RTKN2	0.0403935	0.0214946	0.0414881	0.0344587	0.102394	No
313	SBDSP1|155370#uc003twh.2	SBDSP1	0.111748	0.0955379	0.0842511	0.097179	-0.10431	No
314	SBNO2|22904#uc002lrk.3	SBNO2	0.0269479	0.0789767	0.00791631	0.037947	-0.117261	No
315	SCML1|6322#uc004cyd.2	SCML1	0.0174118	0.0172892	0.00974773	0.0148162	-0.191538	No
316	SCML1|6322#uc004cye.2	SCML1	0.0206843	0.0110718	0.0158476	0.0158679	0.174219	No
317	SEPHS1|22929#uc001imk.2	SEPHS1	0.0716276	0.072005	0.0318459	0.0584928	-0.105459	No
318	SEPSECS|51091#uc003grg.2	SEPSECS	0.00400204	0.0163909	0.00893729	0.00977674	-0.107129	No
319	SEPSECS|51091#uc003grh.2	SEPSECS	0.0341147	0.0587072	0.0497753	0.0475324	0.140424	No
320	SERPINB8|5271#uc002lju.2	SERPINB8	0.0152437	0.0149704	0.0118745	0.0140295	-0.134873	No
321	SERTAD4|56256#uc001hhy.2	SERTAD4	0.0477636	0.052524	0.0326004	0.044296	-0.160021	No
322	SERTAD4|56256#uc009xcw.2	SERTAD4	0.0477636	0.052524	0.0326004	0.044296	0.160021	No
323	SGMS2|166929#uc003hyl.3	SGMS2	0.00928456	0.00420791	0.00790134	0.00713127	-0.100187	No
324	SGMS2|166929#uc003hyn.2	SGMS2	0.0137759	0.00420791	0.00790134	0.00862838	0.103425	No
325	SH2D3C|10044#uc004bsa.2	SH2D3C	0.0440972	0.0403381	0.0253825	0.036606	-0.124997	No
326	SH2D3C|10044#uc011mak.1	SH2D3C	0.021478	0.00841583	0.0306802	0.0201914	0.113292	No
327	SH3RF2|153769#uc011dbl.1	SH3RF2	0.099245	0.129373	0.0874459	0.105355	0.102244	No
328	SH3RF2|153769#uc011dbn.1	SH3RF2	0.0927583	0.110452	0.0746609	0.0926239	-0.133747	No
329	SH3YL1|26751#uc002qvx.2	SH3YL1	0.0574389	0.0732141	0.0902032	0.0736187	-0.112339	No
330	SHF|90525#uc010ueo.1	SHF	0.0411616	0.0127199	0.0298049	0.0278955	0.100386	No
331	SIGIRR|59307#uc001lpd.2	SIGIRR	0.0480779	0.055377	0.0336623	0.0457058	0.104555	No
332	SIGIRR|59307#uc001lpf.2	SIGIRR	0.0448703	0.0666842	0.0525219	0.0546921	-0.139119	No
333	SLC11A1|6556#uc010fvr.2	SLC11A1	0.0547591	0.0112885	0.0386115	0.0348863	0.101734	No
334	SLC22A18|5002#uc001lwx.2	SLC22A18	0.0863563	0.10138	0.15025	0.112662	0.113878	No
335	SLC25A18|83733#uc002zmp.1	SLC25A18	0.130551	0.110001	0.0880481	0.109534	0.205258	No
336	SLC25A18|83733#uc002zmq.1	SLC25A18	0.113823	0.0793031	0.0526656	0.0819304	-0.204592	No
337	SLC25A24|29957#uc001dvm.2	SLC25A24	0.0464884	0.0459939	0.0197648	0.0374157	0.11604	No
338	SLC25A24|29957#uc001dvn.3	SLC25A24	0.0464884	0.0459939	0.0197648	0.0374157	-0.11604	No
339	SLC2A11|66035#uc002zyp.3	SLC2A11	0.247049	0.239107	0.219297	0.235151	0.17375	No
340	SLC2A11|66035#uc011ajd.1	SLC2A11	0.0557282	0.105537	0.141501	0.100922	-0.100123	No
341	SLC44A2|57153#uc002mpf.2	SLC44A2	0.00958648	0.0533586	0.0237639	0.028903	-0.117547	No
342	SLC6A6|6533#uc003byq.2	SLC6A6	0.0171528	0.0290146	0.00549961	0.0172223	-0.196447	No
343	SLC8A1|6546#uc002rrz.2	SLC8A1	0.0183932	0.0520599	0.0124212	0.0276248	0.153907	No
344	SNCA|6622#uc003hsq.2	SNCA	0.00846497	0.00863493	0.0189454	0.0120151	-0.123086	No
345	SOX7|83595#uc003wtf.2	SOX7	0.0212303	0.012063	0.021548	0.0182804	-0.12509	No
346	SOX7|83595#uc011kwz.1	SOX7	0.0212303	0.012063	0.021548	0.0182804	0.12509	No
347	SP1|6667#uc001scw.2	SP1	0.0161313	0.0266085	0.00790134	0.0168804	-0.144285	No
348	SP1|6667#uc010sog.1	SP1	0.0161313	0.0266085	0.00790134	0.0168804	0.144285	No
349	SPIN2B|474343#uc004duy.2	SPIN2B	0.0476117	0.0213929	0.0132264	0.0274103	0.120006	No
350	ST8SIA1|6489#uc009zix.2	ST8SIA1	0.0217738	0.0532845	0.0356384	0.0368989	0.128543	No
351	ST8SIA1|6489#uc001rfo.3	ST8SIA1	0.0217738	0.0532845	0.0356384	0.0368989	-0.128543	No
352	STARD5|80765#uc002bgm.2	STARD5	0.016002	0.0355859	0.00266682	0.0180849	-0.117592	No
353	STARD5|80765#uc002bgn.2	STARD5	0.016002	0.0355859	0.00266682	0.0180849	0.117592	No
354	STMN1|3925#uc001blc.2	STMN1	0.00479324	0.00819545	0.0313616	0.0147834	-0.156303	No
355	STMN1|3925#uc001bla.2	STMN1	0.000301923	0.0161705	0.0393079	0.0185934	0.154216	No
356	STOML2|30968#uc003zwi.2	STOML2	0.0262713	0.017932	0.00491926	0.0163742	-0.104366	No
357	SYBU|55638#uc003ynj.3	SYBU	0.0387667	0.0382882	0.0158476	0.0309675	-0.105796	No
358	SYT15|83849#uc001jea.2	SYT15	0.0169583	0.00896625	0.0440389	0.0233212	0.10406	No
359	TAF1A|9015#uc001hnj.2	TAF1A	0.0277391	0.0303499	0.0388736	0.0323209	0.131684	No
360	TAOK1|57551#uc002hdz.1	TAOK1	0.00498059	0.0141924	0.0207818	0.0133183	0.130808	No
361	TAOK1|57551#uc010wbf.1	TAOK1	0.00498059	0.00599695	0.0168237	0.00926707	-0.130358	No
362	TBC1D10C|374403#uc001ola.2	TBC1D10C	0.0788717	0.056337	0.0371559	0.0574549	-0.103654	No
363	TBC1D25|4943#uc011mmb.1	TBC1D25	0.0622711	0.0945037	0.0782825	0.0783524	0.135801	No
364	TCP11L1|55346#uc001mue.2	TCP11L1	0.0317411	0.0214933	0.02474	0.0259915	-0.122212	No
365	TFEC|22797#uc003vhj.1	TFEC	0.125801	0.109912	0.131316	0.122343	-0.189404	No
366	TFEC|22797#uc003vhk.1	TFEC	0.165336	0.124843	0.134805	0.141662	0.126624	No
367	TGFA|7039#uc002sgt.3	TGFA	0.0232478	0.0270365	0.0164329	0.0222391	0.119488	No
368	TGFA|7039#uc002sgs.3	TGFA	0.0138973	0.0330335	0.0352626	0.0273978	-0.124926	No
369	THEM4|117145#uc001ezk.1	THEM4	0.181388	0.189784	0.113696	0.161622	0.139332	No
370	THEM4|117145#uc001ezj.1	THEM4	0.181388	0.189784	0.113696	0.161622	-0.139332	No
371	TIAM2|26230#uc003qqh.2	TIAM2	0.0452151	0.0250271	0.0477646	0.0393356	0.103587	No
372	TMEM198|130612#uc002vmf.2	TMEM198	0.079218	0.0627979	0.0772572	0.073091	0.206647	No
373	TMEM198|130612#uc002vme.2	TMEM198	0.079218	0.0627979	0.0772572	0.073091	-0.206647	No
374	TMPPE|643853#uc011axl.1	TMPPE	0.0191072	0.00198186	0.00791631	0.00966846	0.109396	No
375	TMPPE|643853#uc003cfk.2	TMPPE	0.0191072	0.00198186	0.00791631	0.00966846	-0.109396	No
376	TMPRSS13|84000#uc001pru.1	TMPRSS13	0.00849336	0.0218451	0.0326263	0.0209883	-0.111301	No
377	TOP1MT|116447#uc003yxz.2	TOP1MT	0.0181279	0.00841583	0.0158476	0.0141304	-0.100385	No
378	TOX2|84969#uc002xlg.2	TOX2	0.0259694	0.027931	0.0277221	0.0272075	-0.122905	No
379	TPK1|27010#uc003weo.2	TPK1	0.0200645	0.00931035	0.0217429	0.0170392	-0.180475	No
380	TPK1|27010#uc003weq.2	TPK1	0.0790125	0.0231252	0.057688	0.0532752	0.214156	No
381	TPRG1|285386#uc003frw.1	TPRG1	0.0359023	0.0533716	0.0342749	0.0411829	0.227235	No
382	TPRG1|285386#uc003frv.1	TPRG1	0.0359023	0.0533716	0.0342749	0.0411829	-0.227235	No
383	TRABD|80305#uc003bjw.1	TRABD	0.0446378	0.0400406	0.0466116	0.0437633	0.147388	No
384	TRIM13|10206#uc001vdq.1	TRIM13	0.00898263	0.0600572	0.0466725	0.0385708	-0.121067	No
385	TRMU|55687#uc003bhp.2	TRMU	0.0719114	0.0926652	0.10931	0.0912955	-0.141882	No
386	TRPV4|59341#uc001tpg.1	TRPV4	0.0200858	0.00819545	0.0162384	0.0148399	-0.116355	No
387	TSPAN7|7102#uc004deg.3	TSPAN7	0.0334887	0.0189507	0.0371092	0.0298496	0.239264	No
388	TSPAN7|7102#uc004deh.2	TSPAN7	0.0334887	0.0240532	0.0420435	0.0331951	-0.24197	No
389	TTC15|51112#uc002qxn.1	TRAPPC12	0.00980136	0.016624	0.00382746	0.0100843	0.142758	No
390	TTC15|51112#uc002qxm.1	TRAPPC12	0.0182672	0.016624	0.0151131	0.0166681	-0.13848	No
391	UBE2CBP|90025#uc011dyx.1	UBE3D	0.0691554	0.0624019	0.0133936	0.0483169	-0.160914	No
392	UCHL1|7345#uc003gvq.2	UCHL1	0.0306125	0.0313785	0.0299895	0.0306602	0.140955	No
393	UHRF1|29128#uc002mbo.2	UHRF1	0.0440767	0.0294812	0.0219624	0.0318401	-0.17628	No
394	UNKL|64718#uc002cln.2	UNKL	0.115919	0.0988304	0.0704846	0.095078	-0.122255	No
395	USP31|57478#uc002dll.2	USP31	0.0190584	0.0405272	0.027737	0.0291075	-0.129757	No
396	VAMP1|6843#uc001qoj.2	VAMP1	0.18478	0.179285	0.14207	0.168712	-0.105697	No
397	VAMP1|6843#uc001qol.2	VAMP1	0.0526607	0.110868	0.0561087	0.0732123	0.100076	No
398	WASH2P|375260#uc002tkh.2	WASH2P	0.0444634	0.0232824	0.0369696	0.0349052	-0.123246	No
399	WISP2|8839#uc002xmp.2	WISP2	0.0200645	0.0706735	0.0512881	0.047342	-0.114158	No
400	WSB1|26118#uc002gzd.1	WSB1	0.0339947	0.10445	0.0899063	0.076117	-0.105593	No
401	XG|7499#uc010ndb.2	XG	0.107686	0.126771	0.0845571	0.106338	-0.104733	No
402	XRCC4|7518#uc003kid.2	XRCC4	0.0356096	0.0414757	0.00543202	0.0275058	0.119527	No
403	XRCC4|7518#uc003kib.2	XRCC4	0.0304607	0.0312078	0.0355546	0.0324077	-0.132127	No
404	ZBTB37|84614#uc009wwp.1	ZBTB37	0.0576208	0.00896625	0.0265378	0.0310416	-0.180291	No
405	ZFP2|80108#uc003mjn.1	ZFP2	0.0139348	0.0147293	0.022734	0.0171327	0.159927	No
406	ZNF146|7705#uc002odq.3	ZNF146	0.00797655	0.0219341	0.0318009	0.0205705	-0.117992	No
407	ZNF2|7549#uc002suf.2	ZNF2	0.0138401	0.0175058	0.012517	0.014621	0.140428	No
408	ZNF473|25888#uc002prm.2	ZNF473	0.00879528	0.0268648	0.0288029	0.0214877	-0.100722	No
409	ZNF484|83744#uc004asv.1	ZNF484	0.0412343	0.000686906	0.00531004	0.0157438	-0.123849	No
410	ZNF565|147929#uc010ees.2	ZNF565	0.0121659	0.00951796	0.0132264	0.0116368	-0.148326	No
411	ZNF566|84924#uc010xtf.1	ZNF566	0.0185913	0.0330388	0.00697018	0.0195334	-0.100828	No
412	ZNF583|147949#uc010ygm.1	ZNF583	0.0231036	0.0249456	0.0172547	0.0217679	-0.140817	No
413	ZNF714|148206#uc002npo.3	ZNF714	0.0795385	0.058898	0.0508169	0.0630845	0.109974	No
414	ZNF763|284390#uc010xmg.1	ZNF763	0.0610143	0.058157	0.0387924	0.0526546	-0.100046	No
415	ZSCAN5A|79149#uc002qmq.2	ZSCAN5A	0.0303213	0.0276831	0.0455517	0.0345187	-0.115839	No

## Sheet: BRCA(T)
	Transcript.ID	hugo_id	GR	SU	IG	Mean(Entropy_values)	DeltaPSI(early – late)	Is_driver
1	C1orf69|200205#uc001hsl.3	IBA57	0.018289	0.0209301	0.0212642	0.0201611	-0.156795	No
2	C1orf69|200205#uc010pvw.1	IBA57	0.018289	0.0209301	0.0212642	0.0201611	0.156795	No
3	CHIC1|53344#uc011mql.1	CHIC1	0.00183005	0.0023486	0.00151398	0.00189754	-0.113725	No
4	COL24A1|255631#uc001dli.2	COL24A1	0.00265204	0.00301866	0.00134204	0.00233758	-0.121564	No
5	FMO3|2328#uc001ghh.2	FMO3	0.00353989	0.00377685	0.00303605	0.00345093	-0.110619	No
6	FMO3|2328#uc001ghi.2	FMO3	0.0131999	0.00604603	0.00698992	0.00874529	0.162144	No
7	LOC100132247|100132247#uc010bxi.2	NPIPB5	0.00564647	0.00182742	0.00331033	0.00359474	-0.122921	No
8	LRRC8D|55144#uc001dnm.2	LRRC8D	0.0159748	0.0115739	0.00767244	0.0117404	-0.10356	No
9	LRRC8D|55144#uc001dnn.2	LRRC8D	0.0159748	0.0115739	0.00767244	0.0117404	0.10356	No
10	NCRNA00176|284739#uc011abq.1	LINC00176	0.000829365	0.00208768	0.00286443	0.00192716	0.104717	No
11	NEGR1|257194#uc001dfw.2	NEGR1	0.00459812	0.00653684	0.00434199	0.00515898	0.138008	No
12	PRR16|51334#uc003ksr.2	PRR16	0.0071272	0.00827967	0.0103876	0.00859816	-0.109114	No
13	RIMS3|9783#uc001cfu.1	RIMS3	0.0135896	0.0146897	0.0169927	0.0150907	-0.121313	No
14	RIMS3|9783#uc001cfv.1	RIMS3	0.0135896	0.0146897	0.0169927	0.0150907	0.121313	No
15	SLC16A3|9123#uc002keb.2	SLC16A3	0.00194135	0.00361344	0.0042202	0.00325833	-0.122022	No
16	TPRG1|285386#uc003frv.1	TPRG1	0.00479009	0.00195775	0.0021936	0.00298048	-0.102899	No
17	TPRG1|285386#uc003frw.1	TPRG1	0.00479009	0.00195775	0.0021936	0.00298048	0.102899	No

## Sheet: COAD(M)
	Transcript.ID	hugo_id	GR	SU	IG	Mean(Entropy_values)	DeltaPSI(early – late)	Is_driver
1	AMICA1|120425#uc001psh.2	AMICA1	0.0287914	0.0287756	0.0204507	0.0260059	-0.142144	No
2	ANK1|286#uc003xoc.2	ANK1	0.00286739	0.0102186	0.00717051	0.00675216	0.120359	No
3	ANKRD6|22881#uc003pne.3	ANKRD6	0.0295938	0.00987737	0.0152198	0.0182303	-0.110376	No
4	AOAH|313#uc003tfh.3	AOAH	0.00080902	0.0114244	0.00598298	0.00607212	0.115716	No
5	APOM|55937#uc003nvl.2	APOM	0.0323452	0.0220216	0.0152937	0.0232202	-0.163013	No
6	APOM|55937#uc003nvk.2	APOM	0.0323452	0.0220216	0.0152937	0.0232202	0.163013	No
7	ARHGAP15|55843#uc002tvm.3	ARHGAP15	0.00345429	0.00830357	0.00209272	0.00461686	0.139464	No
8	ARHGAP15|55843#uc002tvn.2	ARHGAP15	0.00300199	0.0116203	0.00216631	0.00559619	-0.141646	No
9	ASB2|51676#uc001ycd.2	ASB2	0.0145841	0.015722	0.0121381	0.0141481	-0.157851	No
10	ATP8B3|148229#uc002ltz.1	ATP8B3	0.0905406	0.0719593	0.0706293	0.0777098	0.145842	No
11	C11orf45|219833#uc001qev.2	C11orf45	0.00310348	0.00108046	0.00183767	0.00200721	-0.157779	No
12	C11orf45|219833#uc009zcl.2	C11orf45	0.0159143	0.0263401	0.0263404	0.0228649	0.258081	No
13	C11orf45|219833#uc001qeu.2	C11orf45	0.0178414	0.0124043	0.000966553	0.0104041	-0.100302	No
14	C15orf21|283651#uc010bej.1	HMGN2P46	0.00940438	0.00357304	0.00380154	0.00559299	0.113467	Yes
15	C18orf1|753#uc002ksg.1	LDLRAD4	0.0194455	0.00223316	0.0122657	0.0113148	-0.125286	No
16	C19orf44|84167#uc002neh.1	C19orf44	0.085132	0.0530751	0.0670904	0.0684325	0.134594	No
17	C19orf44|84167#uc010eai.1	C19orf44	0.0807953	0.0534097	0.0648097	0.0663383	-0.120487	No
18	CA9|768#uc003zxp.3	CA9	0.111232	0.0702914	0.0505713	0.0773648	-0.158049	No
19	CAPS2|84698#uc001sxm.3	CAPS2	0.0129103	0.00365132	0.0047594	0.007107	-0.125636	No
20	CASP1|834#uc010rve.1	CASP1	0.0371639	0.0379922	0.0508715	0.0420092	-0.174534	No
21	CASP1|834#uc010rvj.1	CASP1	0.0168617	0.00537313	0.00690139	0.00971206	0.132229	No
22	CBS|875#uc002zcu.2	CBS	0.00475985	0.00134996	0.0105306	0.00554681	-0.170912	No
23	CCDC46|201134#uc002jfm.2	CEP112	0.0145908	0.0103044	0.00684176	0.010579	0.106107	No
24	CCRL1|51554#uc003eox.2	ACKR4	0.00888301	0.00722367	0.00127814	0.00579494	-0.121107	No
25	CCRL1|51554#uc003eow.2	ACKR4	0.00888301	0.00722367	0.00127814	0.00579494	0.121107	No
26	CCT6B|10693#uc010ctg.2	CCT6B	0.0203844	0.0363419	0.0219998	0.026242	-0.127613	No
27	CDNF|441549#uc001inb.1	CDNF	0.00461854	0.00265899	0.00384407	0.0037072	-0.192036	No
28	CDNF|441549#uc010qbv.1	CDNF	0.00686226	0.00696219	0.0118859	0.00857013	0.20269	No
29	CHST12|55501#uc003smc.2	CHST12	0.00245937	0.00176728	0.0057054	0.00331068	0.163294	No
30	CHST12|55501#uc003smd.2	CHST12	0.00245937	0.00176728	0.0057054	0.00331068	-0.163294	No
31	CXorf57|55086#uc004emi.3	CXorf57	0.0152042	0.0200072	0.015002	0.0167378	-0.122715	No
32	CXorf57|55086#uc004emj.3	CXorf57	0.0194686	0.0194359	0.0197084	0.0195376	0.117955	No
33	CYB5RL|606495#uc001cwx.3	CYB5RL	0.0212578	0.0179188	0.0185189	0.0192318	-0.121551	No
34	DCLK2|166614#uc003iln.3	DCLK2	0.00356471	0.00231825	0.00670631	0.00419642	-0.171054	No
35	DENND2C|163259#uc001eez.2	DENND2C	0.0499783	0.0275591	0.0371433	0.0382269	0.103877	No
36	FAM169A|26049#uc003kdl.2	FAM169A	0.00232212	0.00204402	0.00332976	0.0025653	-0.112859	No
37	FCRLB|127943#uc001gbl.2	FCRLB	0.0181509	0.0113855	0.00258334	0.0107066	0.132978	No
38	FOLR2|2350#uc009ytd.2	FOLR2	0.0156205	0.00811056	0.0176157	0.0137822	-0.182631	No
39	FSD1|79187#uc002lzy.2	FSD1	0.0275664	0.0115403	0.0117251	0.0169439	-0.149983	No
40	GHR|2690#uc003jmt.2	GHR	0.00467129	0.0103662	0.00867349	0.00790365	0.114007	No
41	GHR|2690#uc011cpq.1	GHR	0.00467129	0.0103662	0.00867349	0.00790365	-0.114007	No
42	HSPA12B|116835#uc010zqi.1	HSPA12B	0.00573966	0.0135321	0.0124771	0.010583	-0.116365	No
43	IL10RA|3587#uc001prv.2	IL10RA	0.00800607	0.00013261	0.00296378	0.00370082	0.100002	No
44	IL21R|50615#uc002dos.1	IL21R	0.00169202	0.00192613	0.00854401	0.00405405	-0.164067	Yes
45	IL21R|50615#uc002doq.1	IL21R	0.003609	0.00170141	0.00389489	0.00306843	0.19701	Yes
46	ITPRIPL1|150771#uc002svx.2	ITPRIPL1	0.00579955	0.00207623	0.00512665	0.00433414	-0.107352	No
47	KCNIP3|30818#uc002suq.2	KCNIP3	0.0315722	0.0216982	0.0282773	0.0271826	0.108523	No
48	KGFLP2|654466#uc004aca.3	KGFLP2	0.0141869	0.00667656	0.00376308	0.00820884	-0.112098	No
49	KGFLP2|654466#uc011lqu.1	KGFLP2	0.0141869	0.00667656	0.00376308	0.00820884	0.112098	No
50	KLHDC1|122773#uc010tqg.1	KLHDC1	0.0200796	0.021782	0.0141211	0.0186609	0.237601	No
51	KLHDC1|122773#uc001www.2	KLHDC1	0.0197989	0.0173313	0.0193734	0.0188345	-0.225727	No
52	LCK|3932#uc001buy.2	LCK	0.00767494	0.00262818	0.00213485	0.00414599	-0.146099	Yes
53	LCK|3932#uc001bux.2	LCK	0.0098799	0.0191455	0.0101265	0.0130506	0.141662	Yes
54	locus_10990#uc002ddh.2	#N/A	0.090667	0.0852722	0.0707532	0.0822308	-0.116947	No
55	locus_11174#uc010vcq.1	#N/A	0.00245381	8.55463e-05	0.00348543	0.00200826	0.11083	No
56	locus_12020#uc002gbg.1	#N/A	0.025559	0.0286475	0.0312335	0.02848	0.14237	No
57	locus_12020#uc002gbf.1	#N/A	0.025559	0.0286475	0.0312335	0.02848	-0.14237	No
58	locus_22917#uc003knd.2	#N/A	0.0071286	0.00822824	0.00787473	0.00774386	-0.145872	No
59	locus_22917#uc003kne.2	#N/A	0.0071286	0.00822824	0.00787473	0.00774386	0.145872	No
60	locus_27490#uc003uzd.1	#N/A	0.00992716	0.00589141	0.0111193	0.00897928	0.124658	No
61	locus_27490#uc003uze.1	#N/A	0.00992716	0.00589141	0.0111193	0.00897928	-0.124658	No
62	locus_9135#uc010aza.1	#N/A	0.00591636	0.0119835	0.00931146	0.00907043	0.102506	No
63	locus_9135#uc010azb.1	#N/A	0.00591636	0.0119835	0.00931146	0.00907043	-0.102506	No
64	LRRC34|151827#uc003fga.3	LRRC34	0.0341331	0.0333646	0.0168588	0.0281188	-0.147673	No
65	MAGED2|10916#uc004dtk.1	MAGED2	0.0547518	0.0522694	0.0319205	0.0463139	-0.108663	No
66	MAGED4B|81557#uc004dpt.3	MAGED4B	0.00800607	3.46967e-05	0.00148189	0.00317422	-0.122379	No
67	MAP9|79884#uc011cin.1	MAP9	0.00163903	0.00130904	0.00458999	0.00251268	0.153624	No
68	MCM8|84515#uc002wml.2	MCM8	0.0698609	0.0921056	0.0898423	0.0839363	0.103448	No
69	MIS12|79003#uc002gcd.2	MIS12	0.189469	0.174002	0.176087	0.179853	0.106417	No
70	MIS12|79003#uc002gce.2	MIS12	0.189469	0.174002	0.176087	0.179853	-0.106417	No
71	MSR1|4481#uc003wwz.2	MSR1	0.0588732	0.0625866	0.0336527	0.0517041	0.100663	No
72	MSR1|4481#uc010lsu.2	MSR1	0.110859	0.0970544	0.0783203	0.0954112	-0.114507	No
73	MYBBP1A|10514#uc002fxz.3	MYBBP1A	0.0346187	0.00744104	0.0152938	0.0191178	0.132728	No
74	NAGS|162417#uc002ies.2	NAGS	0.00588615	0.0153138	0.0113662	0.0108554	-0.104538	No
75	OSTalpha|200931#uc003fwd.2	SLC51A	0.00511955	0.017004	0.00318264	0.00843539	-0.13529	No
76	OSTalpha|200931#uc010iac.1	SLC51A	0.0101943	0.0259397	0.0197049	0.018613	0.10317	No
77	OTUD4|54726#uc003ijz.3	OTUD4	0.0249195	0.0277843	0.0177907	0.0234982	0.104583	No
78	OTUD4|54726#uc003ika.3	OTUD4	0.0359593	0.0287838	0.0216925	0.0288119	-0.107534	No
79	PCBP3|54039#uc002zhr.1	PCBP3	0.00497696	0.00563836	0.00148189	0.0040324	-0.116401	No
80	PDCD1|5133#uc010fzs.2	PDCD1	0.00976545	0.0100102	0.00326275	0.00767946	-0.108163	No
81	PDCD1LG2|80380#uc011lmd.1	PDCD1LG2	0.00147842	0.00333441	0.000413085	0.00174197	-0.176468	Yes
82	PECI|10455#uc003mwd.2	ECI2	0.00261583	0.0119819	0.0128408	0.00914616	0.133696	No
83	PECI|10455#uc003mwf.2	ECI2	0.015695	0.0164403	0.0187576	0.0169643	-0.135992	No
84	PIGW|284098#uc002hmy.1	PIGW	0.00212989	0.00853831	0.00138143	0.00401654	0.125072	No
85	PIGW|284098#uc002hmz.1	PIGW	0.00212989	0.00853831	0.00138143	0.00401654	-0.125072	No
86	PRDM16|63976#uc001akc.2	PRDM16	0.00369738	0.0143437	0.00531131	0.00778412	-0.15246	Yes
87	PRDM16|63976#uc001akd.2	PRDM16	0.00186324	0.000110746	0.00583342	0.00260247	0.142579	Yes
88	PROC|5624#uc002tol.2	PROC	0.00901668	0.00186014	0.00408353	0.00498679	0.139047	No
89	PROC|5624#uc010yzj.1	PROC	0.011747	0.00186014	0.00721397	0.00694035	-0.145996	No
90	PROM1|8842#uc003goq.3	PROM1	0.00988558	0.0181999	0.0207797	0.0162884	0.112426	No
91	PROM1|8842#uc003gos.2	PROM1	0.0369327	0.0143358	0.0349026	0.0287237	-0.108661	No
92	PSTPIP1|9051#uc002bcf.2	PSTPIP1	0.0168501	0.0153005	0.00889158	0.0136807	0.101454	No
93	PTPN22|26191#uc010owo.1	PTPN22	0.00523166	0.00154931	0.000809312	0.00253009	-0.115624	No
94	RAB19|401409#uc010lni.2	RAB19	0.00261583	0.00819872	0.00383443	0.00488299	0.108507	No
95	RAB19|401409#uc011krc.1	RAB19	0.00261583	0.00819872	0.00383443	0.00488299	-0.108507	No
96	RAPGEF4|11069#uc002uhv.3	RAPGEF4	0.010494	0.00538064	0.00776462	0.00787974	-0.100718	No
97	RASA3|22821#uc001vui.2	RASA3	0.00488668	0.0133419	0.000619576	0.00628271	-0.168973	No
98	SERPINB8|5271#uc002lju.2	SERPINB8	0.0127457	0.015478	0.0028445	0.0103561	0.102934	No
99	SERPINB9|5272#uc003muf.2	SERPINB9	0.0397487	0.041674	0.0382035	0.0398754	-0.116339	No
100	SERPINB9|5272#uc003mug.2	SERPINB9	0.0433968	0.0469381	0.0487655	0.0463668	0.115323	No
101	SH3BGR|6450#uc002yya.2	SH3BGR	0.0143357	0.012803	0.0133633	0.0135006	-0.107667	No
102	SH3BGR|6450#uc002yxz.2	SH3BGR	0.0143357	0.012803	0.0133633	0.0135006	0.107667	No
103	SLC14A1|6563#uc002lbf.3	SLC14A1	0.0545248	0.0488772	0.0346347	0.0460122	-0.222212	No
104	SLC37A2|219855#uc010sau.1	SLC37A2	0.0274702	0.0392703	0.0271343	0.0312916	-0.108899	Yes
105	SLC4A11|83959#uc002wig.2	SLC4A11	0.0463106	0.0350805	0.0286956	0.0366955	-0.128506	No
106	SLFN13|146857#uc010wch.1	SLFN13	0.0143786	0.0148944	0.0102674	0.0131801	-0.114778	No
107	SMAD9|4093#uc001uvx.2	SMAD9	0.0154438	0.0173185	0.0152955	0.0160193	-0.180809	No
108	SOX7|83595#uc003wtf.2	SOX7	0.0445953	0.00940164	0.0256515	0.0265495	-0.117924	No
109	SOX7|83595#uc011kwz.1	SOX7	0.0445953	0.00940164	0.0256515	0.0265495	0.117924	No
110	SPG20|23111#uc001uvo.2	SPG20	0.00839223	0.0104814	0.005288	0.00805389	-0.124339	No
111	ST3GAL3|6487#uc009vwy.2	ST3GAL3	0.0121891	0.0331712	0.0311921	0.0255175	-0.13779	No
112	ST6GALNAC3|256435#uc001dhh.2	ST6GALNAC3	0.00846051	0.00515133	0.0126578	0.00875653	0.133975	No
113	ST6GALNAC3|256435#uc010orh.1	ST6GALNAC3	0.0300241	0.0345746	0.0332947	0.0326311	-0.149081	No
114	SYN1|6853#uc004did.2	SYN1	0.0127435	0.0206717	0.0111315	0.0148489	0.181158	No
115	SYN1|6853#uc004die.2	SYN1	0.0127435	0.0206717	0.0111315	0.0148489	-0.181158	No
116	TNFRSF10C|8794#uc003xcx.2	TNFRSF10C	0.286166	0.216283	0.18654	0.229663	-0.127485	Yes
117	TNFRSF10C|8794#uc003xcy.2	TNFRSF10C	0.261087	0.191446	0.172522	0.208351	0.152152	Yes
118	TNFSF15|9966#uc004bjg.2	TNFSF15	0.00852159	0.0177362	0.0163579	0.0142052	-0.131938	No
119	TNFSF15|9966#uc004bjh.2	TNFSF15	0.00852159	0.0177362	0.0163579	0.0142052	0.131938	No
120	TRAF1|7185#uc004bku.1	TRAF1	0.012608	0.00953009	0.000673151	0.00760374	-0.134919	No
121	TXK|7294#uc010igj.2	TXK	0.00189141	0.00168107	0.00326497	0.00227915	-0.116379	No
122	TXK|7294#uc011bzj.1	TXK	0.16157	0.128667	0.11357	0.134602	0.192681	No
123	ULK3|25989#uc010bkf.1	ULK3	0.0180244	0.00863632	0.0168103	0.0144903	0.110313	No
124	ULK3|25989#uc010ulp.1	ULK3	0.0318868	0.0221808	0.043404	0.0324906	-0.110991	No
125	WDR31|114987#uc004bhd.2	WDR31	0.0409292	0.0212031	0.0145432	0.0255585	0.124378	No
126	ZBTB22|9278#uc003oeb.2	ZBTB22	0.0839747	0.0548377	0.0320925	0.0569683	-0.113168	No
127	ZBTB22|9278#uc010juu.2	ZBTB22	0.0839747	0.0548377	0.0320925	0.0569683	0.113168	No
128	ZNF135|7694#uc010yhr.1	ZNF135	0.00277441	0.00219228	0.00144866	0.00213845	-0.128091	No
129	ZNF385A|25946#uc001sfy.3	ZNF385A	0.00636219	0.00691735	0.0099719	0.00775048	-0.112291	No
130	ZNF461|92283#uc002oem.2	ZNF461	0.00334524	0.0172289	0.00689214	0.00915543	-0.139383	No
131	ZNF461|92283#uc010xtj.1	ZNF461	0.000102771	0.00646464	0.000210526	0.00225931	0.161502	No
132	ZNF488|118738#uc001jey.2	ZNF488	0.0122208	0.00847913	0.00540152	0.00870048	-0.152977	No
133	ZNF488|118738#uc001jex.2	ZNF488	0.0122208	0.00847913	0.00540152	0.00870048	0.152977	No
134	ZNF595|152687#uc010iay.1	ZNF595	0.0101324	0.00562072	0.00754322	0.00776546	-0.114477	No
135	ZNF596|169270#uc003wow.2	ZNF596	0.00601942	0.00965135	0.0125268	0.0093992	0.185661	No

## Sheet: COAD(N)
	Transcript.ID	hugo_id	GR	SU	IG	Mean(Entropy_values)	DeltaPSI(early – late)	Is_driver
1	ABLIM3|22885#uc003lqe.1	ABLIM3	0.0360925	0.0306625	0.0245592	0.0304381	0.103466	No
2	AGAP4|119016#uc010qfl.1	AGAP4	0.0294882	0.0177156	0.00919032	0.018798	0.104405	No
3	AGER|177#uc003oar.2	AGER	0.00742978	0.0108615	0.00936902	0.00922011	-0.111173	No
4	ALDH1L2|160428#uc009zup.2	ALDH1L2	0.0272732	0.00186462	0.0117827	0.0136402	0.10827	No
5	ALG6|29929#uc010oow.1	ALG6	0.0215451	0.0249494	0.000930033	0.0158082	0.102135	No
6	ARTN|9048#uc001ckw.2	ARTN	0.0386956	0.0302764	0.0469722	0.0386481	0.106029	No
7	B3GALT5|10317#uc002yye.2	B3GALT5	0.0238729	0.0233132	0.0189291	0.0220384	-0.173641	No
8	BAIAP3|8938#uc010uva.1	BAIAP3	0.00850576	0.00162605	0.00513239	0.00508807	0.146725	No
9	C16orf86|388284#uc002ety.2	C16orf86	0.0157438	0.0158313	0.0102257	0.0139336	0.124915	No
10	C17orf81|23587#uc002gfk.1	ELP5	0.0108506	0.0148203	0.00905791	0.0115763	0.12136	No
11	C17orf81|23587#uc002gfg.1	ELP5	0.00590332	0.0090638	0.00857467	0.00784726	-0.135831	No
12	C4BPB|725#uc001hfj.2	C4BPB	0.00390163	0.00861565	0.00271595	0.00507775	0.117582	No
13	C7orf28B|221960#uc011jxd.1	CCZ1B	0.0140382	0.00351489	0.0048784	0.00747715	-0.136052	No
14	C8orf45|157777#uc011lex.1	MCMDC2	0.0265602	0.0312185	0.0045078	0.0207622	0.134738	No
15	CAP2|10486#uc003ncb.2	CAP2	0.0308905	0.0194743	0.0189441	0.0231029	-0.154032	Yes
16	CAPS2|84698#uc001sxm.3	CAPS2	0.00989748	0.000453457	0.000516219	0.00362239	-0.108543	No
17	CASP1|834#uc010rve.1	CASP1	0.0418601	0.0474426	0.0302363	0.0398464	-0.149623	No
18	CASP1|834#uc010rvj.1	CASP1	0.00901752	0.0228046	0.0172494	0.0163572	0.121561	No
19	CCL28|56477#uc003jnu.2	CCL28	0.00047151	0.00155455	0.0157326	0.00591954	0.133971	No
20	CCL28|56477#uc010ivn.2	CCL28	0.0262472	0.0368651	0.0404298	0.034514	-0.147987	No
21	CCRL1|51554#uc003eow.2	ACKR4	0.0182125	0.00452898	0.0259371	0.0162262	0.15502	No
22	CCRL1|51554#uc003eox.2	ACKR4	0.0182125	0.00452898	0.0259371	0.0162262	-0.15502	No
23	CCT6B|10693#uc010ctg.2	CCT6B	0.0226261	0.0133512	0.0187908	0.018256	-0.101041	No
24	CD247|919#uc001gej.3	CD247	0.0142473	0.011136	0.00477133	0.0100515	-0.125516	No
25	CD247|919#uc001gei.3	CD247	0.0504877	0.0372057	0.0257898	0.0378277	0.125215	No
26	CDNF|441549#uc001inb.1	CDNF	0.00301927	0.00275202	0.00763963	0.0044703	-0.192807	No
27	CDNF|441549#uc010qbv.1	CDNF	0.0160269	0.0080803	0.0198779	0.0146617	0.21265	No
28	CFL2|1073#uc001wsh.3	CFL2	0.0257464	0.0104512	0.0137568	0.0166514	-0.119579	No
29	CFL2|1073#uc010tpn.1	CFL2	0.00496951	0.00357406	0.00966861	0.00607073	0.104472	No
30	CHRNA10|57053#uc001lyf.2	CHRNA10	0.00978885	0.000658279	0.00367729	0.00470814	-0.169182	No
31	CHRNA10|57053#uc010qxu.1	CHRNA10	0.0177834	0.0103322	0.0130947	0.0137368	0.223443	No
32	CIITA|4261#uc002dai.3	CIITA	0.000841103	0.00940537	0.00398018	0.00474222	-0.127516	Yes
33	CLCN6|1185#uc001ate.3	CLCN6	0.0283009	0.0143477	0.0106663	0.0177716	-0.128744	No
34	CLEC4A|50856#uc001qtz.1	CLEC4A	0.0147655	0.0080986	0.000407086	0.00775706	0.115337	No
35	COLEC11|78989#uc002qya.2	COLEC11	0.023282	0.00336419	0.0148763	0.0138408	-0.102883	No
36	CPEB3|22849#uc001khv.1	CPEB3	0.00339431	0.00414751	0.0124898	0.0066772	-0.188997	No
37	CPT1C|126129#uc010eng.2	CPT1C	0.00216353	0.0066491	0.00142468	0.00341244	-0.101101	No
38	DBNDD1|79007#uc002fqe.1	DBNDD1	0.00186324	0.013251	0.00538799	0.00683408	0.132397	No
39	DHRS2|10202#uc001wkv.3	DHRS2	0.0304099	0.0302301	0.00930811	0.023316	-0.145332	No
40	DUSP15|128853#uc002wwu.1	DUSP15	0.00447907	0.00903537	0.00483227	0.00611557	0.124447	No
41	EGFL8|80864#uc003oab.1	EGFL8	0.00544499	0.00728868	0.00199342	0.00490903	-0.108833	No
42	EGFL8|80864#uc003oac.1	EGFL8	0.00544499	0.00728868	0.00199342	0.00490903	0.108833	No
43	EPHB6|2051#uc011kst.1	EPHB6	0.034502	0.0384756	0.0210691	0.0313489	-0.112715	Yes
44	F10|2159#uc001vsy.2	F10	0.00463126	0.00627599	0.00881323	0.00657349	0.143913	No
45	FAIM3|9214#uc001hey.2	FAIM3	0.014456	0.0110092	0.0136924	0.0130525	0.155149	No
46	FAIM3|9214#uc010prz.1	FAIM3	0.0136416	0.0140312	0.00791261	0.0118618	-0.118888	No
47	FAM23A|653567#uc009xjx.2	TMEM236	0.00262521	9.1348e-05	0.00164258	0.00145305	0.120842	No
48	FAM3B|54097#uc002yzb.1	FAM3B	0.0391433	0.0263539	0.0227753	0.0294242	0.163219	No
49	FAM3B|54097#uc002yzd.1	FAM3B	0.0238631	0.0223605	0.0173578	0.0211938	-0.100774	No
50	FBXL2|25827#uc011axp.1	FBXL2	0.0245409	0.0205076	0.0224616	0.0225033	0.171231	No
51	FBXL2|25827#uc003cfp.2	FBXL2	0.00266443	0.00755991	0.00510319	0.00510917	-0.157195	No
52	FBXO24|26261#uc011kka.1	FBXO24	0.069464	0.0474202	0.059492	0.0587921	0.158948	No
53	FBXO36|130888#uc002vqc.2	FBXO36	0.0309419	0.0325425	0.0302277	0.0312373	-0.114167	No
54	FCRLB|127943#uc001gbn.3	FCRLB	0.0173859	0.0174481	0.0188865	0.0179069	-0.125611	No
55	FGF1|2246#uc011dbi.1	FGF1	0.00396838	0.00156056	0.00468569	0.00340488	0.153658	No
56	GARNL3|84253#uc010mxi.2	GARNL3	0.0177129	0.0061842	0.00444567	0.0094476	0.107292	No
57	GAS8|2622#uc010vps.1	GAS8	0.0567747	0.0253387	0.0242729	0.0354621	0.104542	No
58	GPR115|221393#uc003oza.1	GPR115	0.0130909	0.0106915	0.0102485	0.0113436	0.125595	No
59	GPR115|221393#uc003ozb.1	GPR115	0.020122	0.0130124	0.010465	0.0145331	-0.132918	No
60	GPR19|2842#uc001rar.3	GPR19	0.0129639	0.0193473	0.00636373	0.0128916	0.146061	No
61	GPSM1|26086#uc004che.2	GPSM1	0.00760478	0.00605304	0.0120841	0.00858064	-0.103854	No
62	GPSM1|26086#uc011mdu.1	GPSM1	0.0412991	0.036207	0.034066	0.0371907	0.116602	No
63	HSPA12B|116835#uc002wje.2	HSPA12B	0.00245604	0.0105314	0.0187495	0.010579	0.118734	No
64	IGF2BP3|10643#uc003swg.2	IGF2BP3	0.0145295	0.0173744	0.0218326	0.0179122	-0.128105	No
65	IGF2BP3|10643#uc003swf.2	IGF2BP3	0.0145295	0.0190196	0.0218326	0.0184606	0.128917	No
66	KLHDC1|122773#uc001www.2	KLHDC1	0.00852199	0.00602659	0.00468428	0.00641096	-0.215439	No
67	KLHDC1|122773#uc010tqg.1	KLHDC1	0.00798877	0.00332629	0.00874059	0.00668522	0.218238	No
68	LAMC3|10319#uc004caa.1	LAMC3	0.0170982	0.0133526	0.00315215	0.011201	-0.101219	No
69	LAMC3|10319#uc010mze.1	LAMC3	0.0170982	0.0133526	0.00315215	0.011201	0.101219	No
70	LCK|3932#uc001bux.2	LCK	0.00441902	0.00139071	0.00659153	0.00413375	0.123715	Yes
71	LIG4|3981#uc001vqn.2	LIG4	0.0209963	0.0244803	0.016505	0.0206605	-0.113941	No
72	LOC100133161|100133161#uc009ybr.2	LINC01001	0.0154542	0.00951509	0.00854363	0.011171	0.141693	No
73	LOC100286844|100286844#uc001rvg.2	BCDIN3D-AS1	0.00684044	0.00672921	0.00836427	0.0073113	-0.118424	No
74	LOC399959|399959#uc001pya.3	MIR100HG	0.00877849	0.0107896	0.00971089	0.00975966	-0.186175	No
75	LOC399959|399959#uc001pyc.1	MIR100HG	0.00208558	0.00722974	0.0106707	0.00666202	0.158934	No
76	locus_21780#uc003hlh.2	#N/A	0.000906893	0.00207083	0.00557175	0.00284982	-0.103557	No
77	locus_27858#uc003wbi.3	#N/A	0.00879673	0.01276	0.0218227	0.0144598	0.121344	No
78	LTF|4057#uc010hjh.2	LTF	0.0116572	0.00578187	0.00606957	0.00783622	-0.139472	No
79	MAP1LC3A|84557#uc002xap.1	MAP1LC3A	0.0173841	0.0156045	0.0107536	0.0145807	0.111932	No
80	MAP1LC3A|84557#uc002xaq.1	MAP1LC3A	0.0173841	0.0156045	0.0107536	0.0145807	-0.111932	No
81	MAP9|79884#uc003ios.2	MAP9	0.00633229	0.00496299	0.0051968	0.00549736	-0.199702	No
82	MAP9|79884#uc011cin.1	MAP9	0.00932061	0.00849378	0.00639508	0.00806982	0.192251	No
83	MAPK10|5602#uc003hpo.2	MAPK10	0.00561782	0.00790685	0.00494541	0.00615669	0.105077	No
84	MITF|4286#uc003dnz.2	MITF	0.0092904	0.00789097	0.00649649	0.00789262	-0.117476	Yes
85	MYL6|4637#uc001sjx.1	MYL6	0.0904534	0.0659719	0.0692545	0.0752266	0.110432	No
86	NFKBID|84807#uc002oci.1	NFKBID	0.00550151	0.00365789	0.011878	0.00701245	0.100398	No
87	NLGN3|54413#uc004dzb.2	NLGN3	0.0812525	0.0948851	0.0702748	0.0821375	-0.153624	No
88	NOX4|50507#uc001pct.2	NOX4	0.030002	0.0210227	0.00965878	0.0202278	-0.213538	No
89	NRXN2|9379#uc001oap.2	NRXN2	0.00937749	0.00966987	0.0124853	0.0105109	-0.102053	No
90	NUDT12|83594#uc003koi.2	NUDT12	0.0341949	0.0333622	0.00926616	0.0256078	0.109692	No
91	OBSCN|84033#uc001hsr.1	OBSCN	0.0137812	0.0264314	0.00549458	0.0152357	0.105728	No
92	OLR1|4973#uc001qxo.1	OLR1	0.00211816	0.0094359	0.00475597	0.00543668	-0.127675	Yes
93	P2RX7|5027#uc001tzm.2	P2RX7	0.0276312	0.0252877	0.0193156	0.0240781	-0.224584	No
94	P2RX7|5027#uc001tzq.2	P2RX7	0.0381023	0.0226457	0.0116142	0.0241207	0.163122	No
95	P4HA3|283208#uc001ouz.2	P4HA3	0.0148073	0.0122994	0.00606236	0.0110564	-0.195939	No
96	P4HA3|283208#uc010rrj.1	P4HA3	0.107886	0.0683087	0.058587	0.0782607	0.190345	No
97	PARP3|10039#uc003dby.2	PARP3	0.0334813	0.0242181	0.00913906	0.0222795	0.105809	No
98	PARP3|10039#uc003dbz.2	PARP3	0.0334813	0.0242181	0.00913906	0.0222795	-0.105809	No
99	PCBP3|54039#uc002zhq.1	PCBP3	0.00474785	0.00386793	0.00146793	0.00336124	-0.127336	No
100	PCDH7|5099#uc011bxw.1	PCDH7	0.00534697	0.00599811	0.00583678	0.00572728	0.107619	No
101	PDCD1|5133#uc010fzs.2	PDCD1	0.00754763	0.0124064	0.010335	0.0100964	-0.115873	No
102	PDE1B|5153#uc001sge.2	PDE1B	0.0147879	0.00273118	0.0132494	0.0102562	-0.188564	No
103	PDE4C|5143#uc002nil.3	PDE4C	0.00277441	0.0123785	0.00515943	0.00677078	0.11486	No
104	PLA2R1|22925#uc002ube.1	PLA2R1	0.00878698	0.00420556	0.013129	0.00870717	-0.110053	No
105	PLA2R1|22925#uc010zcp.1	PLA2R1	0.0801634	0.0433988	0.0370492	0.0535372	0.10867	No
106	PLAG1|5324#uc010lyj.2	PLAG1	0.0177978	0.0220335	0.016694	0.0188418	0.10707	Yes
107	PLEKHG5|57449#uc001anm.1	PLEKHG5	0.0842411	0.0659214	0.0538069	0.0679898	0.111491	No
108	PRAM1|84106#uc002mkc.2	PRAM1	0.0341575	0.0305582	0.0279213	0.030879	0.308503	No
109	PRAM1|84106#uc002mkd.2	PRAM1	0.0341575	0.0305582	0.0279213	0.030879	-0.308503	No
110	PROM1|8842#uc003goq.3	PROM1	0.0349302	0.0244551	0.0229754	0.0274536	0.11193	No
111	PSMC3IP|29893#uc002iaj.2	PSMC3IP	0.0233129	0.00533303	0.0118817	0.0135092	0.100927	No
112	PTGIS|5740#uc002xut.2	PTGIS	0.00599779	0.00429277	0.000338735	0.0035431	-0.111534	No
113	PTGIS|5740#uc010zyi.1	PTGIS	0.00599779	0.00429277	0.000338735	0.0035431	0.111534	No
114	PTGS1|5742#uc011lyt.1	PTGS1	0.0018851	0.00572598	0.00446946	0.00402685	0.122107	No
115	RASA3|22821#uc001vui.2	RASA3	0.00693659	0.0127068	0.0138486	0.011164	-0.211752	No
116	RASA3|22821#uc010tkk.1	RASA3	0.00212899	0.00885386	0.00712736	0.00603674	0.216301	No
117	REEP2|51308#uc003lcz.2	REEP2	0.00331911	0.00425535	0.00488933	0.00415459	0.180173	No
118	REEP2|51308#uc003lda.2	REEP2	0.00765381	0.0048624	0.0110491	0.00785511	-0.192877	No
119	RORC|6097#uc001ezh.2	RORC	0.0297004	0.0321131	0.023789	0.0285342	0.134446	No
120	RPL14|9045#uc003ckg.2	RPL14	0.00345144	0.0114926	0.0044926	0.00647889	0.138015	No
121	RPL14|9045#uc003cki.2	RPL14	0.0128743	0.00814335	0.00347925	0.00816562	-0.119136	No
122	RPL22L1|200916#uc003fhb.3	RPL22L1	0.0337026	0.0189295	0.0315561	0.0280627	-0.105524	No
123	RPL22L1|200916#uc003fhc.3	RPL22L1	0.0337026	0.0189295	0.0315561	0.0280627	0.105524	No
124	SFMBT2|57713#uc009xio.1	SFMBT2	0.0119366	0.0152217	0.00925089	0.0121364	-0.113274	No
125	SH3BGR|6450#uc002yxz.2	SH3BGR	0.00769841	0.0317044	0.00891588	0.0161062	0.133346	No
126	SH3BGR|6450#uc002yya.2	SH3BGR	0.00769841	0.0317044	0.00891588	0.0161062	-0.133346	No
127	SLC26A11|284129#uc002jyd.1	SLC26A11	0.0280256	0.0145333	0.00393009	0.0154963	0.111939	No
128	SLC4A11|83959#uc002wig.2	SLC4A11	0.0270594	0.0288327	0.0224048	0.026099	-0.155021	No
129	SLC4A11|83959#uc010zqf.1	SLC4A11	0.0289278	0.0299466	0.0312894	0.0300546	0.176038	No
130	SLC5A9|200010#uc001crp.2	SLC5A9	0.027306	0.00988015	0.0124636	0.0165499	-0.135667	No
131	SOCS6|9306#uc010dqq.2	SOCS6	0.0141218	0.00731393	0.000216796	0.0072175	-0.110452	No
132	SOCS6|9306#uc002lkr.1	SOCS6	0.0141218	0.00731393	0.000216796	0.0072175	0.110452	No
133	ST3GAL3|6487#uc009vwy.2	ST3GAL3	0.00207155	0.00374267	0.00478949	0.00353457	-0.102379	No
134	STAC3|246329#uc001snq.2	STAC3	0.00494359	0.00541832	0.00180326	0.00405506	-0.126292	No
135	SYN1|6853#uc004did.2	SYN1	0.00225041	0.0087432	0.00326316	0.00475226	0.123551	No
136	SYN1|6853#uc004die.2	SYN1	0.00225041	0.0087432	0.00326316	0.00475226	-0.123551	No
137	TCP11L1|55346#uc001mue.2	TCP11L1	0.012944	0.00136207	0.00514736	0.00648448	-0.113352	No
138	TFEC|22797#uc003vhj.1	TFEC	0.00208589	0.0077786	0.00312447	0.00432965	0.104312	No
139	TIAM1|7074#uc011adl.1	TIAM1	0.0200883	0.0196714	0.0169365	0.0188987	0.145762	No
140	TLR9|54106#uc003ddb.2	TLR9	0.00804342	0.0062969	0.00450038	0.00628023	0.151164	No
141	TMEM163|81615#uc002ttx.2	TMEM163	0.0169007	0.025237	0.0189252	0.0203543	-0.232117	No
142	TMEM163|81615#uc002tty.2	TMEM163	0.0169007	0.025237	0.0189252	0.0203543	0.232117	No
143	TMEM45A|55076#uc003dtz.1	TMEM45A	0.00347721	0.0180211	0.0129679	0.0114887	-0.118679	No
144	TMEM45A|55076#uc003dua.1	TMEM45A	0.0026435	0.0184349	0.0113794	0.0108193	0.118781	No
145	TNFRSF8|943#uc001ats.2	TNFRSF8	0.00200284	0.00184128	0.000642377	0.0014955	-0.11545	No
146	TPM1|7168#uc002alk.2	TPM1	0.0199595	0.0293685	0.0106722	0.0200001	0.106794	Yes
147	TPRG1|285386#uc003frv.1	TPRG1	0.008354	0.0088071	0.00823628	0.00846579	-0.127704	No
148	TPRG1|285386#uc003frw.1	TPRG1	0.008354	0.0088071	0.00823628	0.00846579	0.127704	No
149	TRAF1|7185#uc004bku.1	TRAF1	0.046875	0.0268689	0.0465156	0.0400865	-0.130443	No
150	TRPV4|59341#uc001tpk.1	TRPV4	0.0234279	0.026334	0.025895	0.025219	-0.106141	No
151	USP2|9099#uc001pwn.3	USP2	0.00588362	0.00523525	0.00511896	0.00541261	-0.12737	No
152	ZEB1|6935#uc010qeh.1	ZEB1	0.00712336	0.0036363	0.00148189	0.00408052	0.104927	No
153	ZFP1|162239#uc010cgt.2	ZFP1	0.00607495	0.00582397	0.00804637	0.00664843	0.113052	No
154	ZNF347|84671#uc002qbb.1	ZNF347	0.00316716	0.00174642	0.00564755	0.00352038	-0.156569	No
155	ZNF34|80778#uc003zdy.3	ZNF34	0.0165929	0.0130067	0.0167131	0.0154376	0.11994	No
156	ZNF431|170959#uc002npp.2	ZNF431	0.00378311	0.00184128	0.00366347	0.00309595	0.184389	No
157	ZNF431|170959#uc010ecr.2	ZNF431	0.00378311	0.00184128	0.00366347	0.00309595	-0.184389	No
158	ZNF461|92283#uc002oem.2	ZNF461	0.00589266	0.00253584	0.00389407	0.00410752	-0.16119	No
159	ZNF548|147694#uc002qom.2	ZNF548	0.0394368	0.0301473	0.0365645	0.0353829	0.169205	No
160	ZNF548|147694#uc002qon.2	ZNF548	0.0394368	0.0301473	0.0365645	0.0353829	-0.169205	No
161	ZNF596|169270#uc003wow.2	ZNF596	0.0216694	0.0148316	0.00566266	0.0140546	0.190093	No
162	ZNF596|169270#uc003wov.2	ZNF596	0.0072085	0.0149923	0.0121265	0.0114424	-0.205311	No
163	ZNF618|114991#uc011lxi.1	ZNF618	0.0189703	0.0372764	0.0350695	0.0304387	-0.10036	No

## Sheet: COAD(S)
	Transcript.ID	hugo_id	GR	SU	IG	Mean(Entropy_values)	DeltaPSI(early – late)	Is_driver
1	ACAN|176#uc002bna.2	ACAN	0.0458097	0.0349449	0.0308018	0.0371855	-0.129892	No
2	ADAMTS10|81794#uc002mkj.1	ADAMTS10	0.033522	0.0206962	0.0153552	0.0231911	-0.109423	No
3	ADAMTS17|170691#uc002bvv.1	ADAMTS17	0.268229	0.220885	0.183946	0.224353	-0.130351	No
4	AGAP8|728404#uc001jij.2	AGAP8	0.0034183	0.0019165	0.00951539	0.00495006	0.243824	No
5	AGAP8|728404#uc010qgy.1	AGAP8	0.00289148	0.00176275	0.00593747	0.00353057	-0.248753	No
6	ALDH3B1|221#uc010rpy.1	ALDH3B1	0.01898	0.0105433	0.0133871	0.0143035	0.128576	No
7	AMICA1|120425#uc001psh.2	AMICA1	0.0570537	0.0349777	0.028195	0.0400755	-0.173754	No
8	AMICA1|120425#uc001psk.2	AMICA1	0.0072088	0.0139195	0.00941753	0.0101819	0.135118	No
9	ANGPT2|285#uc003wqj.3	ANGPT2	0.0254358	0.017941	0.0108618	0.0180796	-0.11304	No
10	ANKRD6|22881#uc003pne.3	ANKRD6	0.00606145	0.0117134	0.00844938	0.00874141	-0.11549	No
11	APBB3|10307#uc003lge.1	APBB3	0.0265347	0.02128	0.0183761	0.0220636	0.11549	No
12	APOM|55937#uc003nvl.2	APOM	0.0195857	0.0117642	0.0116901	0.0143467	-0.156621	No
13	APOM|55937#uc003nvk.2	APOM	0.0195857	0.0117642	0.0116901	0.0143467	0.156621	No
14	ARTN|9048#uc001ckw.2	ARTN	0.107264	0.106869	0.0715544	0.0952292	0.109939	No
15	ASB2|51676#uc001ycd.2	ASB2	0.0869484	0.0551673	0.0515679	0.0645612	-0.150276	No
16	ASTN2|23245#uc011lxt.1	ASTN2	0.0940112	0.0662188	0.0496152	0.0699484	-0.118074	No
17	ATL1|51062#uc001wye.3	ATL1	0.0315485	0.0130337	0.0172783	0.0206202	-0.103461	No
18	ATP1A3|478#uc010xwg.1	ATP1A3	0.00203161	0.00162808	0.00351259	0.00239076	-0.136947	No
19	BCL2|596#uc002liu.1	BCL2	0.0803649	0.0718174	0.0482374	0.0668065	-0.113885	Yes
20	BMS1P4|729096#uc010qkm.1	BMS1P4	0.0413029	0.0324863	0.0312352	0.0350081	-0.24309	No
21	BMS1P4|729096#uc001juv.3	BMS1P4	0.0413029	0.0324863	0.0312352	0.0350081	0.24309	No
22	BUB1|699#uc002tgc.2	BUB1	0.0182676	0.0119523	0.00365508	0.0112916	0.137343	No
23	BUB1|699#uc010yxh.1	BUB1	0.0302476	0.0201551	0.0116275	0.0206767	-0.134594	No
24	BVES|11149#uc003pqy.2	BVES	0.00737812	0.00672838	0.00177699	0.0052945	0.101649	No
25	BVES|11149#uc003pqx.2	BVES	0.00737812	0.00672838	0.00177699	0.0052945	-0.101649	No
26	C12orf65|91574#uc001uen.2	C12orf65	0.0407944	0.0627982	0.0429154	0.048836	0.143918	No
27	C12orf65|91574#uc010tan.1	C12orf65	0.0248301	0.0483444	0.0406346	0.0379364	-0.144882	No
28	C14orf138|79609#uc001wxp.1	VCPKMT	0.0135691	0.00654944	0.0110263	0.0103816	0.117482	No
29	C14orf37|145407#uc001xdc.2	C14orf37	0.129244	0.143364	0.13248	0.135029	-0.143933	No
30	C14orf49|161176#uc001yei.3	SYNE3	0.0276909	0.016179	0.0112533	0.0183744	-0.108211	No
31	C16orf86|388284#uc002etz.2	C16orf86	0.0863578	0.0593928	0.0438687	0.0632064	-0.104356	No
32	C19orf44|84167#uc002neh.1	C19orf44	0.0153853	0.00363896	0.0152756	0.0114333	0.115683	No
33	C19orf44|84167#uc010eai.1	C19orf44	0.0452651	0.063464	0.0561025	0.0549439	-0.110696	No
34	C19orf47|126526#uc002oni.3	C19orf47	0.0496997	0.0450085	0.0466476	0.0471186	0.102413	No
35	C20orf160|140706#uc002wxf.2	CCM2L	0.158259	0.162822	0.160412	0.160498	0.12997	No
36	C20orf160|140706#uc002wxg.2	CCM2L	0.158259	0.162822	0.160412	0.160498	-0.12997	No
37	C7orf25|79020#uc010kxq.2	C7orf25	0.180158	0.107616	0.0951905	0.127655	0.13439	No
38	C7orf25|79020#uc003thx.3	C7orf25	0.0294084	0.0178694	0.0123491	0.0198757	-0.135382	No
39	CA9|768#uc003zxp.3	CA9	0.165105	0.0994423	0.0725646	0.112371	-0.156785	No
40	CABYR|26256#uc010xbb.1	CABYR	0.0168086	0.0206778	0.0270417	0.0215093	-0.106349	No
41	CAP2|10486#uc011dja.1	CAP2	0.0153699	0.0203751	0.00525237	0.0136658	0.110916	Yes
42	CAP2|10486#uc003ncb.2	CAP2	0.0555293	0.0420433	0.0447424	0.0474383	-0.175287	Yes
43	CAPS2|84698#uc001sxm.3	CAPS2	0.0411853	0.0201397	0.0212638	0.0275296	-0.217036	No
44	CAPS2|84698#uc009zsa.2	CAPS2	0.159309	0.126091	0.161591	0.148997	0.168708	No
45	CASC2|255082#uc009xza.2	CASC2	0.00491105	0.00958339	0.00477718	0.00642387	0.161408	No
46	CASP1|834#uc010rve.1	CASP1	0.038682	0.0157028	0.0303664	0.0282504	-0.190931	No
47	CCDC46|201134#uc002jfm.2	CEP112	0.00816809	0.00483724	0.00176245	0.00492259	0.112558	No
48	CCDC92|80212#uc001ufx.1	CCDC92	0.0993317	0.0620221	0.0544862	0.0719467	0.112883	No
49	CCR6|1235#uc010kkm.2	CCR6	0.0115896	0.0127631	0.00818981	0.0108475	0.134886	No
50	CCRL1|51554#uc003eox.2	ACKR4	0.0149127	0.00155478	0.00420644	0.0068913	-0.169512	No
51	CCRL1|51554#uc003eow.2	ACKR4	0.0149127	0.00155478	0.00420644	0.0068913	0.169512	No
52	CCT6B|10693#uc010ctg.2	CCT6B	0.0608536	0.0526679	0.0492949	0.0542721	-0.148347	No
53	CD40|958#uc002xrg.1	CD40	0.245555	0.225165	0.215901	0.228874	0.11868	No
54	CD79A|973#uc002orv.2	CD79A	0.0507381	0.0412016	0.0356386	0.0425261	0.107287	Yes
55	CD79A|973#uc002oru.2	CD79A	0.0507381	0.0412016	0.0356386	0.0425261	-0.107287	Yes
56	CD79B|974#uc002jdq.1	CD79B	0.0142882	0.0132835	0.019467	0.0156796	0.12726	Yes
57	CD84|8832#uc001fwi.3	CD84	0.0441109	0.0396341	0.0470479	0.0435976	-0.248997	No
58	CD84|8832#uc009wtn.2	CD84	0.00491875	0.0187103	0.00463748	0.00942218	0.124671	No
59	CDC7|8317#uc001doe.2	CDC7	0.0901603	0.0760204	0.0808339	0.0823382	0.143525	No
60	CDC7|8317#uc001dof.2	CDC7	0.0268617	0.0420954	0.0278683	0.0322751	-0.106316	No
61	CDNF|441549#uc001inb.1	CDNF	0.00460926	9.15363e-05	0.00184282	0.00218121	-0.249337	No
62	CDNF|441549#uc010qbv.1	CDNF	0.00806393	0.00234619	0.00669171	0.00570061	0.245974	No
63	CFL2|1073#uc001wsh.3	CFL2	0.0709222	0.0862075	0.0457876	0.0676391	-0.116361	No
64	CHRNA10|57053#uc010qxu.1	CHRNA10	0.0208574	0.0257733	0.0236211	0.0234173	0.274157	No
65	CHRNA10|57053#uc001lyf.2	CHRNA10	0.0116548	0.0187005	0.0165681	0.0156412	-0.203314	No
66	CHST12|55501#uc003smc.2	CHST12	0.00776549	0.00148561	0.00540669	0.00488593	0.19939	No
67	CHST12|55501#uc003smd.2	CHST12	0.00776549	0.00148561	0.00540669	0.00488593	-0.19939	No
68	CXorf57|55086#uc004emj.3	CXorf57	0.0201877	0.00537885	0.0119631	0.0125099	0.128645	No
69	CXorf57|55086#uc004emi.3	CXorf57	0.0161799	0.00558043	0.0179889	0.0132497	-0.128741	No
70	DCLRE1C|64421#uc001inn.2	DCLRE1C	0.23921	0.189711	0.148381	0.192434	0.128953	No
71	DENND2C|163259#uc001eez.2	DENND2C	0.0210421	0.0217747	0.0187652	0.0205273	0.140004	No
72	DENND2C|163259#uc001efc.1	DENND2C	0.0180623	0.0111486	0.0164372	0.015216	-0.126519	No
73	DGKA|1606#uc001sim.2	DGKA	0.0219325	0.0249998	0.0160769	0.0210031	-0.106194	No
74	DGKA|1606#uc001sij.2	DGKA	0.191357	0.17668	0.162478	0.176838	0.109227	No
75	DGKH|160851#uc001uym.1	DGKH	0.0703159	0.041335	0.0344236	0.0486915	-0.111066	No
76	DHRS4L2|317749#uc001wle.3	DHRS4L2	0.0127525	0.0142305	0.0121044	0.0130291	-0.126608	No
77	DHRS4L2|317749#uc001wli.3	DHRS4L2	0.0429926	0.0414583	0.0391156	0.0411889	0.100569	No
78	DLX4|1748#uc002ipv.2	DLX4	0.108638	0.101402	0.085688	0.098576	-0.10589	No
79	DLX4|1748#uc002ipw.2	DLX4	0.108638	0.101402	0.085688	0.098576	0.10589	No
80	DNAJC16|23341#uc001aws.2	DNAJC16	0.0433767	0.0378387	0.025343	0.0355195	0.15714	No
81	DNAJC16|23341#uc001awt.2	DNAJC16	0.0959561	0.0585616	0.065226	0.0732479	-0.146137	No
82	DUSP15|128853#uc002wwu.1	DUSP15	0.0429971	0.0410631	0.0307572	0.0382724	0.207006	No
83	DUSP19|142679#uc010zfr.1	DUSP19	0.183945	0.135518	0.0983063	0.139256	-0.111713	No
84	EGR3|1960#uc003xcm.1	EGR3	0.0111592	0.0171344	0.00794427	0.0120793	0.109255	No
85	ENAH|55740#uc001hpd.1	ENAH	0.0355995	0.0220016	0.0320768	0.0298926	-0.112632	Yes
86	ENAH|55740#uc001hpc.1	ENAH	0.0329837	0.0221833	0.0318905	0.0290192	0.11561	Yes
87	EPHB6|2051#uc011kst.1	EPHB6	0.294305	0.225988	0.190076	0.23679	-0.112381	Yes
88	EXOG|9941#uc003cih.2	EXOG	0.0392846	0.032967	0.0163359	0.0295292	0.134671	No
89	FAIM3|9214#uc001hey.2	FAIM3	0.0215724	0.0198261	0.0123475	0.0179153	0.128447	No
90	FANCA|2175#uc010vpn.1	FANCA	0.110153	0.0784544	0.104392	0.0976664	-0.127111	Yes
91	FBXO10|26267#uc004aab.2	FBXO10	0.00491105	0.0056759	0.00512188	0.00523628	-0.101427	No
92	FGF1|2246#uc011dbi.1	FGF1	0.0639621	0.0572188	0.0540762	0.058419	0.283721	No
93	FGF1|2246#uc003lmm.2	FGF1	0.0562701	0.0415835	0.0426356	0.0468298	-0.30558	No
94	FLJ35220|284131#uc002jyk.2	ENDOV	0.211319	0.135328	0.125085	0.157244	0.121185	No
95	FRY|10129#uc001uty.2	FRY	0.0913565	0.0671395	0.0576763	0.0720574	-0.108088	No
96	FSD1|79187#uc002lzz.2	FSD1	0.0274218	0.0271155	0.0107886	0.0217753	0.111031	No
97	FSD1|79187#uc002lzy.2	FSD1	0.0548262	0.0334016	0.0338632	0.040697	-0.143406	No
98	GJC1|10052#uc002ihl.2	GJC1	0.0150875	0.0103142	0.0107442	0.0120487	0.129288	No
99	GLS2|27165#uc001slj.2	GLS2	0.0323169	0.0180838	0.0130858	0.0211621	0.107906	No
100	GNG4|2786#uc001hxh.3	GNG4	0.00848559	0.0115843	0.00121645	0.00709544	0.149044	No
101	GPR68|8111#uc001xzg.2	GPR68	0.00505562	0.00866256	0.00881483	0.007511	-0.153862	No
102	GPR68|8111#uc001xzh.2	GPR68	0.00505562	0.00866256	0.00881483	0.007511	0.153862	No
103	GRHL3|57822#uc001biz.2	GRHL3	0.00736924	0.00558955	0.00171724	0.00489201	0.104779	No
104	HEY2|23493#uc011ebr.1	HEY2	0.0363005	0.0332851	0.0215019	0.0303625	0.181688	No
105	HEY2|23493#uc003qad.2	HEY2	0.0363005	0.0332851	0.0215019	0.0303625	-0.181688	No
106	HSD11B1|3290#uc001hhj.2	HSD11B1	0.00182942	0.0105894	0.00129815	0.00457232	-0.112654	No
107	HSD11B1|3290#uc001hhk.2	HSD11B1	0.00182942	0.0105894	0.00129815	0.00457232	0.112654	No
108	HSPB7|27129#uc001axo.2	HSPB7	0.0249064	0.0231318	0.0338956	0.0273112	-0.100225	No
109	IL10RA|3587#uc001prv.2	IL10RA	0.00245724	0.00384607	0.0055783	0.00396054	0.105648	No
110	IL11RA|3590#uc003zvl.2	IL11RA	0.00443281	0.00718452	0.00966528	0.0070942	0.103719	No
111	IL11RA|3590#uc011loq.1	IL11RA	0.0364775	0.0334611	0.0468526	0.0389304	-0.107971	No
112	IRAK4|51135#uc001rnt.3	IRAK4	0.0298681	0.0234999	0.0536568	0.0356749	0.108433	No
113	IRF4|3662#uc003mtb.3	IRF4	0.050968	0.0312764	0.0502399	0.0441614	0.116752	Yes
114	ITPRIPL1|150771#uc002svx.2	ITPRIPL1	0.0184566	0.0128915	0.0135491	0.0149658	-0.177898	No
115	KCNK7|10089#uc001oes.2	KCNK7	0.00416084	0.00375281	0.00171724	0.0032103	0.154307	No
116	KGFLP2|654466#uc004aca.3	KGFLP2	0.0313508	0.0449511	0.0413095	0.0392038	-0.136714	No
117	KGFLP2|654466#uc011lqu.1	KGFLP2	0.0313508	0.0449511	0.0413095	0.0392038	0.136714	No
118	KIAA0895|23366#uc003tfd.2	KIAA0895	0.0218946	0.0132756	0.0124791	0.0158831	-0.112468	No
119	KIAA0907|22889#uc001fmi.1	KIAA0907	0.021413	0.0167925	0.0230961	0.0204339	0.108506	No
120	KLF8|11279#uc010nkh.2	KLF8	0.0137694	0.0056759	0.00935931	0.00960154	0.100813	No
121	KLHDC1|122773#uc010tqg.1	KLHDC1	0.0343797	0.0352058	0.0379326	0.0358394	0.333872	No
122	KLHDC1|122773#uc001www.2	KLHDC1	0.0238524	0.0207084	0.0329429	0.0258346	-0.309223	No
123	LAMA2|3908#uc003qbn.2	LAMA2	0.00278936	0.00582867	0.00468628	0.00443477	-0.198031	No
124	LAMA2|3908#uc003qbo.2	LAMA2	0.00278936	0.00582867	0.00468628	0.00443477	0.198031	No
125	LANCL1|10314#uc010fuq.2	LANCL1	0.0250682	0.00255546	0.0126083	0.0134107	-0.150386	No
126	LANCL1|10314#uc010zjh.1	LANCL1	0.0139258	0.0100275	0.00344776	0.00913369	0.133429	No
127	LCORL|254251#uc003gpq.2	LCORL	0.0665926	0.0570696	0.0431418	0.0556014	0.109772	No
128	LCORL|254251#uc011bxk.1	LCORL	0.0665926	0.0570696	0.0431418	0.0556014	-0.109772	No
129	LOC100286844|100286844#uc001rvg.2	BCDIN3D-AS1	0.0166292	0.00999768	0.0134984	0.0133751	-0.101046	No
130	LOC283663|283663#uc010ugt.1	LINC00926	0.045045	0.046217	0.0390222	0.0434281	-0.113464	No
131	LOC283663|283663#uc010bfv.1	LINC00926	0.0288858	0.0129153	0.0210555	0.0209522	0.125355	No
132	locus_10990#uc002ddh.2	#N/A	0.145432	0.155007	0.143523	0.147987	-0.112354	No
133	locus_13156#uc002iwb.2	#N/A	0.00238923	0.00180544	0.00641415	0.00353627	0.120966	No
134	locus_19258#uc003abu.2	#N/A	0.101698	0.0712575	0.0663061	0.0797539	0.104122	No
135	LOX|4015#uc011cwk.1	LOX	0.015101	0.00378393	0.00467966	0.00785485	-0.105071	No
136	LRRC34|151827#uc003fga.3	LRRC34	0.0413548	0.0383443	0.0358271	0.0385087	-0.157486	No
137	LTF|4057#uc010hjh.2	LTF	0.00235363	0.00467314	0.00501337	0.00401338	-0.153886	No
138	LUC7L3|51747#uc002isr.2	LUC7L3	0.146403	0.146608	0.112514	0.135175	0.116484	No
139	MAGED4B|81557#uc004dpu.3	MAGED4B	0.00166566	0.00467835	1.51395e-05	0.00211972	0.161525	No
140	MAP4K1|11184#uc002oiw.1	MAP4K1	0.0169979	0.0194048	0.0184092	0.0182707	-0.14333	No
141	MAP4K1|11184#uc002oiy.1	MAP4K1	0.00971736	0.005465	0.00939743	0.00819326	0.151043	No
142	MATR3|9782#uc003ldt.2	MATR3	0.104865	0.107023	0.0741451	0.0953444	-0.100418	No
143	MICB|4277#uc011dnm.1	MICB	0.0231948	0.00879548	0.00147782	0.011156	0.122679	No
144	MIS12|79003#uc002gcd.2	MIS12	0.250191	0.234403	0.212635	0.23241	0.137607	No
145	MIS12|79003#uc002gce.2	MIS12	0.250191	0.234403	0.212635	0.23241	-0.137607	No
146	MOCS1|4337#uc003opd.2	MOCS1	0.0130659	0.00779592	0.00857747	0.00981308	-0.107552	No
147	MOCS1|4337#uc003ope.2	MOCS1	0.0166189	0.0092494	0.00784708	0.0112385	0.11757	No
148	MSL3|10943#uc004cuw.2	MSL3	0.078402	0.0671533	0.0574774	0.0676776	0.115405	No
149	MYEF2|50804#uc001zwh.3	MYEF2	0.223918	0.28661	0.288902	0.266476	0.136573	No
150	MYEF2|50804#uc001zwi.3	MYEF2	0.00862193	0.0208325	0.013058	0.0141708	-0.112419	No
151	N4BP2L1|90634#uc001uuc.2	N4BP2L1	0.0218235	0.0227239	0.0159748	0.0201741	0.131114	No
152	NAGS|162417#uc002ies.2	NAGS	0.053259	0.0614213	0.059467	0.0580491	-0.167818	No
153	NAGS|162417#uc002iet.2	NAGS	0.03616	0.0449536	0.033432	0.0381819	0.157608	No
154	NAIP|4671#uc011crs.1	NAIP	0.0406275	0.0290096	0.026214	0.0319504	0.113716	No
155	NFATC4|4776#uc010alt.2	NFATC4	0.115696	0.0808852	0.0732145	0.0899321	0.106008	No
156	NME6|10201#uc003cso.2	NME6	0.0140072	0.0100044	0.0113614	0.011791	-0.108991	No
157	NOX4|50507#uc001pct.2	NOX4	0.0137844	0.00336419	0.00538166	0.00751007	-0.14486	No
158	OGT|8473#uc004eaa.1	OGT	0.00696938	0.02077	0.017665	0.0151348	0.106873	No
159	OSTalpha|200931#uc010iac.1	SLC51A	0.0112551	0.00767297	0.00707781	0.00866863	0.127157	No
160	PARVB|29780#uc003beo.2	PARVB	0.0296689	0.0175668	0.0109778	0.0194045	0.165003	No
161	PDCD1|5133#uc010fzs.2	PDCD1	0.00169202	0.00370517	0.00352653	0.00297457	-0.156112	No
162	PDE11A|50940#uc002ulq.2	PDE11A	0.0439343	0.0276049	0.0245672	0.0320354	0.145246	No
163	PDE1B|5153#uc001sge.2	PDE1B	0.0154622	0.00134642	0.0113438	0.00938416	-0.196836	No
164	PIK3R5|23533#uc002glu.3	PIK3R5	0.00529799	0.00515133	0.00838741	0.00627891	-0.191621	No
165	PLA2G2A|5320#uc010oda.1	PLA2G2A	0.00409179	0.00163988	0.000442526	0.00205806	0.164548	No
166	PMEPA1|56937#uc002xyr.2	PMEPA1	0.150484	0.100589	0.0877173	0.11293	0.153531	No
167	PMEPA1|56937#uc002xys.2	PMEPA1	0.0229195	0.0219625	0.0119007	0.0189276	-0.154274	No
168	PPARD|5467#uc003okm.2	PPARD	0.0701916	0.0460082	0.0678199	0.0613399	0.101737	No
169	PPOX|5498#uc001fyj.2	PPOX	0.134138	0.109299	0.0807957	0.108078	0.110545	No
170	PPP1R16B|26051#uc010ggc.2	PPP1R16B	0.0720546	0.0540253	0.0436862	0.0565887	-0.101687	No
171	PPYR1|5540#uc001jee.2	PPYR1	0.0107252	0.00151531	0.00539387	0.00587813	-0.145431	No
172	PPYR1|5540#uc009xna.2	PPYR1	0.0107252	0.00151531	0.00539387	0.00587813	0.145431	No
173	PRH1|5554#uc001qzb.3	PRH1	0.179763	0.145502	0.0958481	0.140371	-0.141188	No
174	PRH1|5554#uc001qzc.2	PRH1	0.132911	0.115962	0.0979573	0.11561	0.103944	No
175	PROM1|8842#uc003goq.3	PROM1	0.0103552	0.0123865	0.0184184	0.01372	0.120352	No
176	PROM1|8842#uc003gos.2	PROM1	0.071004	0.0643617	0.040209	0.0585249	-0.119547	No
177	PRR5-ARHGAP8|553158#uc011aqj.1	PRR5-ARHGAP8	0.00845325	0.0019626	0.0142177	0.00821119	0.114283	No
178	PSTPIP1|9051#uc002bcf.2	PSTPIP1	0.0188403	0.0306026	0.0129331	0.020792	0.108721	No
179	RAB19|401409#uc010lni.2	RAB19	0.00476229	0.00537576	0.00134541	0.00382782	0.124349	No
180	RAB19|401409#uc011krc.1	RAB19	0.00476229	0.00537576	0.00134541	0.00382782	-0.124349	No
181	RASA3|22821#uc010tkk.1	RASA3	0.0372794	0.0326055	0.0178221	0.0292357	0.253156	No
182	RASA3|22821#uc001vui.2	RASA3	0.0121597	0.0155303	0.0014243	0.00970475	-0.25113	No
183	RASGRP1|10125#uc010bbe.2	RASGRP1	0.0141623	0.00532113	0.0149857	0.0114897	-0.146262	No
184	RET|5979#uc010qez.1	RET	0.101813	0.0712493	0.0746079	0.0825567	-0.152551	Yes
185	REV1|51455#uc002tac.2	REV1	0.046125	0.0225206	0.0507493	0.0397983	-0.148173	No
186	REV1|51455#uc002tad.2	REV1	0.0709751	0.0613512	0.0724001	0.0682421	0.147433	No
187	RTN1|6252#uc001xen.1	RTN1	0.0125472	0.0051756	0.00687406	0.00819896	0.111228	No
188	SCNN1D|6339#uc001adv.2	SCNN1D	0.00271737	0.00160719	0.00873146	0.00435201	-0.161386	No
189	SEMA6B|10501#uc010dud.2	SEMA6B	0.0300374	0.0149558	0.00794023	0.0176445	0.110894	No
190	SERPINB9|5272#uc003muf.2	SERPINB9	0.120508	0.130631	0.0855433	0.112227	-0.110126	No
191	SERPINB9|5272#uc003mug.2	SERPINB9	0.120508	0.128887	0.0871032	0.112166	0.110323	No
192	SLC11A2|4891#uc001rxj.1	SLC11A2	0.00618148	0.00711746	0.00608662	0.00646186	0.107737	No
193	SLC14A1|6563#uc002lbf.3	SLC14A1	0.210914	0.177164	0.162121	0.183399	-0.285954	No
194	SLC14A1|6563#uc002lbi.3	SLC14A1	0.0263184	0.0296683	0.0226365	0.0262078	0.316231	No
195	SLC25A19|60386#uc002jnw.3	SLC25A19	0.155732	0.144042	0.145371	0.148382	-0.164855	No
196	SLC25A19|60386#uc002jnu.3	SLC25A19	0.0975306	0.0898353	0.0822474	0.0898711	0.141396	No
197	SLC37A2|219855#uc010sau.1	SLC37A2	0.221128	0.156207	0.116955	0.164763	-0.13535	Yes
198	SLC4A11|83959#uc002wig.2	SLC4A11	0.00948919	0.0104342	0.00708398	0.00900247	-0.117161	No
199	SLC6A20|54716#uc011bai.1	SLC6A20	0.0104633	0.0166091	0.0115896	0.0128874	-0.149697	No
200	SLC6A20|54716#uc011baj.1	SLC6A20	0.0287741	0.0332152	0.019382	0.0271238	0.178336	No
201	SMARCA1|6594#uc004eun.3	SMARCA1	0.0681241	0.0552888	0.0400635	0.0544922	-0.106868	No
202	SPG20|23111#uc001uvo.2	SPG20	0.0691467	0.0683591	0.0641672	0.0672243	-0.220056	No
203	SPHK2|56848#uc002pjv.2	SPHK2	0.0479139	0.0443911	0.0273212	0.0398754	-0.124188	No
204	SRPX|8406#uc004ddz.1	SRPX	0.0133668	0.00886178	0.013717	0.0119818	0.185974	No
205	ST3GAL3|6487#uc009vwy.2	ST3GAL3	0.0143709	0.0108024	0.0035385	0.00957062	-0.155912	No
206	ST6GALNAC3|256435#uc010orh.1	ST6GALNAC3	0.0132733	0.00375309	0.0045516	0.00719266	-0.136794	No
207	SYN1|6853#uc004die.2	SYN1	0.121274	0.0979867	0.114089	0.111117	-0.264878	No
208	SYN1|6853#uc004did.2	SYN1	0.121274	0.0979867	0.114089	0.111117	0.264878	No
209	SYT2|127833#uc010pqb.1	SYT2	0.0102293	0.006435	0.017753	0.0114724	-0.111124	No
210	TMEM163|81615#uc002ttx.2	TMEM163	0.00383562	0.00299245	0.00514528	0.00399112	-0.180687	No
211	TMEM163|81615#uc002tty.2	TMEM163	0.00383562	0.00299245	0.00514528	0.00399112	0.180687	No
212	TMEM45A|55076#uc003dua.1	TMEM45A	0.0408394	0.0232651	0.0256636	0.0299227	0.192669	No
213	TMEM45A|55076#uc003dtz.1	TMEM45A	0.0375708	0.0268951	0.0244772	0.0296477	-0.191996	No
214	TNFSF15|9966#uc004bjg.2	TNFSF15	0.00494911	0.00983907	0.011507	0.00876505	-0.149863	No
215	TNFSF15|9966#uc004bjh.2	TNFSF15	0.00494911	0.00983907	0.011507	0.00876505	0.149863	No
216	TOP3B|8940#uc002zvt.3	TOP3B	0.00051807	0.00327881	0.00175817	0.00185168	0.186467	No
217	TPM1|7168#uc002alk.2	TPM1	0.0420837	0.0397793	0.0310467	0.0376366	0.120161	Yes
218	TPST1|8460#uc010laa.2	TPST1	0.0071596	0.00546214	0.00286062	0.00516079	0.109185	No
219	TRAF1|7185#uc004bku.1	TRAF1	0.010351	0.0105998	0.0129352	0.0112953	-0.137902	No
220	TRAF1|7185#uc010mvl.1	TRAF1	0.00162494	0.00342364	0.00728744	0.004112	0.115312	No
221	TRIM11|81559#uc010pvx.1	TRIM11	0.0497331	0.0216332	0.0200644	0.0304769	0.118497	No
222	TRMU|55687#uc003bhp.2	TRMU	0.020781	0.033453	0.0460991	0.0334444	0.10578	No
223	TXK|7294#uc011bzj.1	TXK	0.0216817	0.0239341	0.014039	0.0198849	0.141327	No
224	TXNDC16|57544#uc001wzs.2	TXNDC16	0.0414952	0.0460747	0.0557868	0.0477856	0.197851	No
225	TXNDC16|57544#uc010tqu.1	TXNDC16	0.0819333	0.0702124	0.0794537	0.0771998	-0.195152	No
226	USP2|9099#uc001pwl.3	USP2	0.00573855	0.00494264	0.0131397	0.00794029	-0.176721	No
227	USP2|9099#uc001pwm.3	USP2	0.114546	0.0439713	0.0468287	0.0684486	0.181302	No
228	VPS29|51699#uc001tqy.2	VPS29	0.2077	0.205159	0.176633	0.196497	-0.138484	No
229	VPS29|51699#uc001tqx.2	VPS29	0.0784919	0.0499155	0.0493486	0.059252	0.138458	No
230	WDR31|114987#uc004bhd.2	WDR31	0.00502788	0.0184102	0.0105254	0.0113212	0.114238	No
231	ZBTB43|23099#uc004bql.2	ZBTB43	0.0178132	0.0150218	0.00795237	0.0135958	0.171864	No
232	ZBTB43|23099#uc010mxf.2	ZBTB43	0.0178132	0.0150218	0.00795237	0.0135958	-0.171864	No
233	ZCCHC9|84240#uc003khj.2	ZCCHC9	0.00304958	0.00354137	0.00681476	0.00446857	0.102796	No
234	ZCCHC9|84240#uc003khi.2	ZCCHC9	0.00330609	0.00122847	0.0102832	0.00493924	-0.102236	No
235	ZFP1|162239#uc002fdq.2	ZFP1	0.0166047	0.00441651	0.00896858	0.0099966	-0.116468	No
236	ZNF274|10782#uc010eum.1	ZNF274	0.0368238	0.0214405	0.0377071	0.0319905	0.103993	No
237	ZNF548|147694#uc002qom.2	ZNF548	0.0165536	0.0115637	0.0129515	0.0136896	0.166554	No
238	ZNF548|147694#uc002qon.2	ZNF548	0.0165536	0.0115637	0.0129515	0.0136896	-0.166554	No
239	ZNF595|152687#uc010iay.1	ZNF595	0.209207	0.153674	0.124562	0.162481	-0.158914	No
240	ZNF596|169270#uc003wov.2	ZNF596	0.00917305	0.00708976	0.00296072	0.00640784	-0.248699	No
241	ZNF596|169270#uc003wow.2	ZNF596	0.0515359	0.0470257	0.0456696	0.0480771	0.287299	No
242	ZNF610|162963#uc002pza.2	ZNF610	0.0807595	0.0413382	0.0343349	0.0521442	0.18254	No
243	ZNF805|390980#uc010ygu.1	ZNF805	0.0576091	0.0496467	0.058487	0.0552476	-0.187505	No
244	ZNF805|390980#uc010ygt.1	ZNF805	0.0576091	0.0508118	0.058487	0.055636	0.187505	No

## Sheet: COAD(T)
	Transcript.ID	hugo_id	GR	SU	IG	Mean(Entropy_values)	DeltaPSI(early – late)	Is_driver
1	ACOT7|11332#uc001amr.2	ACOT7	0.0841422	0.0700744	0.0564183	0.0702116	0.145798	No
2	ACP5|54#uc002msg.3	ACP5	0.0113673	0.00011518	0.0155001	0.00899418	-0.124007	No
3	AGER|177#uc011dpm.1	AGER	0.0429861	0.0374533	0.0270922	0.0358438	0.101717	No
4	AGER|177#uc003oar.2	AGER	0.00981161	0.0023816	0.0213511	0.0111814	-0.11016	No
5	AIF1L|83543#uc004cab.1	AIF1L	0.010738	0.0238212	0.0200771	0.0182121	-0.243368	No
6	AIF1L|83543#uc004cae.1	AIF1L	0.0227905	0.0333098	0.031213	0.0291045	0.134751	No
7	ALDH18A1|5832#uc001kkz.2	ALDH18A1	0.035804	0.033271	0.0182775	0.0291175	-0.107687	No
8	ALPL|249#uc010odo.1	ALPL	0.0602352	0.0496251	0.0430169	0.050959	0.124032	No
9	ALPL|249#uc001bet.2	ALPL	0.0118272	0.0138322	0.00513808	0.0102658	-0.158479	No
10	AMN1|196394#uc001rko.3	AMN1	0.00953789	0.00838117	0.00701614	0.00831174	-0.144099	No
11	AMN1|196394#uc001rkq.3	AMN1	0.0869491	0.0426799	0.0805973	0.0700754	0.206705	No
12	ANGPT2|285#uc003wqk.3	ANGPT2	0.0078917	0.00786985	0.0249651	0.0135756	0.10455	No
13	ANGPT2|285#uc003wqj.3	ANGPT2	0.0638083	0.0556709	0.0529563	0.0574785	-0.140647	No
14	ANK1|286#uc003xoc.2	ANK1	0.0206607	0.0216246	0.009614	0.0172998	0.180436	No
15	ANKRD23|200539#uc002sxa.2	ANKRD23	0.0276842	0.0189179	0.0118415	0.0194812	-0.130817	No
16	ANKRD23|200539#uc002sxc.2	ANKRD23	0.0153787	0.000176805	0.00123789	0.00559779	0.121366	No
17	ANKRD29|147463#uc002kun.2	ANKRD29	0.00229207	0.00759634	0.00256804	0.00415215	-0.203136	No
18	ANKRD29|147463#uc002kuo.2	ANKRD29	0.00229207	0.00759634	0.00256804	0.00415215	0.203136	No
19	APBB1|322#uc001mdb.1	APBB1	0.0251584	0.0184798	0.0181195	0.0205859	-0.117415	No
20	APOBEC3A|200315#uc011aoc.1	APOBEC3A	0.0319981	0.0383122	0.02106	0.0304568	0.164377	No
21	ARHGEF15|22899#uc002glc.2	ARHGEF15	0.00264976	0.00806451	0.0108174	0.00717724	-0.142023	No
22	ARL13B|200894#uc003drf.2	ARL13B	0.0100556	0.000206385	0.00175933	0.00400709	-0.102389	No
23	ASTN2|23245#uc011lxt.1	ASTN2	0.0224738	0.0146806	0.0168649	0.0180064	-0.13528	No
24	ATP1A3|478#uc002osh.2	ATP1A3	0.0424296	0.0218202	0.020669	0.0283063	0.140389	No
25	ATP1A3|478#uc010xwg.1	ATP1A3	0.0401651	0.0332457	0.0331206	0.0355105	-0.17649	No
26	ATP5J2|9551#uc003uqm.2	ATP5J2	0.0032753	0.00242037	0.00363167	0.00310911	0.136223	No
27	AXL|558#uc010ehj.2	AXL	0.0310489	0.0158461	0.0245828	0.0238259	-0.121709	No
28	AXL|558#uc010ehk.2	AXL	0.0307271	0.0158461	0.0245828	0.0237187	0.12171	No
29	B3GNT3|10331#uc002nhl.1	B3GNT3	0.0144972	0.00384231	0.00605945	0.00813299	-0.13683	No
30	B3GNT3|10331#uc002nhk.1	B3GNT3	0.0122758	0.00342544	0.00201982	0.00590702	0.12012	No
31	BAIAP3|8938#uc002clk.1	BAIAP3	0.00596923	0.00999814	0.0147132	0.0102268	-0.115588	No
32	BCAS1|8537#uc002xws.2	BCAS1	0.00818755	0.021969	0.00716493	0.0124405	0.108591	No
33	BCL2|596#uc002lit.1	BCL2	0.0202856	0.020667	0.0192125	0.020055	0.10504	Yes
34	BCL2|596#uc002liu.1	BCL2	0.159201	0.14726	0.127723	0.144728	-0.13043	Yes
35	BCMO1|53630#uc002fgn.1	BCMO1	0.0163952	0.0313224	0.0151709	0.0209628	0.110873	No
36	BMS1P4|729096#uc001juv.3	BMS1P4	0.0318664	0.0269478	0.0316088	0.030141	0.247643	No
37	BMS1P4|729096#uc010qkm.1	BMS1P4	0.0318664	0.0269478	0.0316088	0.030141	-0.247643	No
38	BRSK1|84446#uc002qkf.2	BRSK1	0.00336687	0.00256957	0.0119509	0.00596245	-0.129806	No
39	BRSK1|84446#uc002qkh.2	BRSK1	0.054254	0.0353067	0.0394811	0.0430139	0.143033	No
40	C12orf65|91574#uc001uen.2	C12orf65	0.0276734	0.0233423	0.0120933	0.0210364	0.122557	No
41	C12orf65|91574#uc010tan.1	C12orf65	0.0205282	0.0146816	0.00445387	0.0132212	-0.116036	No
42	C16orf86|388284#uc002etz.2	C16orf86	0.0301954	0.0277487	0.0249797	0.0276413	-0.118142	No
43	C18orf45|85019#uc002kug.2	TMEM241	0.0461321	0.0452296	0.0386146	0.0433254	-0.124127	No
44	C19orf36|113177#uc010xgw.1	IZUMO4	0.00725381	0.00773534	0.00719497	0.00739471	-0.135145	No
45	C1orf201|90529#uc001bjc.2	STPG1	0.070521	0.0490998	0.0300311	0.049884	0.131307	No
46	C1orf26|54823#uc001grh.3	SWT1	0.0123549	0.0205017	0.0187491	0.0172019	-0.137126	No
47	C1orf26|54823#uc001grg.3	SWT1	0.0123549	0.0205017	0.0187491	0.0172019	0.137126	No
48	C20orf194|25943#uc002wii.2	C20orf194	0.00629438	0.00451474	0.00438435	0.00506449	-0.10093	No
49	C21orf91|54149#uc002yko.3	C21orf91	0.0329677	0.0376556	0.040669	0.0370974	0.110303	No
50	C2orf88|84281#uc002urs.2	C2orf88	0.102258	0.0964687	0.0669536	0.0885602	0.167043	No
51	C2orf88|84281#uc002urt.2	C2orf88	0.10214	0.0953255	0.0652869	0.087584	-0.184495	No
52	C4BPB|725#uc001hfj.2	C4BPB	0.00850434	0.00757792	0.00744853	0.0078436	0.117304	No
53	C7orf25|79020#uc003thx.3	C7orf25	0.0153517	0.0179206	0.0139443	0.0157389	-0.1337	No
54	C7orf25|79020#uc010kxq.2	C7orf25	0.0653141	0.0580526	0.0385815	0.0539828	0.136537	No
55	C8orf58|541565#uc003xcf.2	C8orf58	0.0700278	0.0510726	0.0580435	0.0597146	0.108695	No
56	C8orf79|57604#uc010lsq.2	KIAA1456	0.025303	0.0154543	0.015898	0.0188851	-0.159991	No
57	C9orf93|203238#uc011lmu.1	CCDC171	0.0242514	0.028326	0.0410354	0.0312043	0.174327	No
58	CAP2|10486#uc003ncb.2	CAP2	0.0269852	0.017996	0.0214354	0.0221389	-0.181562	Yes
59	CASC2|255082#uc009xza.2	CASC2	0.0147253	0.0169426	0.0205954	0.0174211	0.124292	No
60	CCDC40|55036#uc002jxm.3	CCDC40	0.104357	0.107934	0.0827942	0.0983617	-0.112456	No
61	CCDC46|201134#uc002jfl.2	CEP112	0.0242834	0.0208001	0.0133503	0.0194779	-0.121523	No
62	CCDC78|124093#uc002cjh.2	CCDC78	0.111101	0.0920814	0.0640169	0.0890664	-0.122676	No
63	CCDC82|79780#uc001pfx.3	CCDC82	0.0247297	0.0212032	0.0171629	0.0210319	0.143375	No
64	CCDC82|79780#uc009ywq.2	CCDC82	0.0227458	0.0281797	0.0148281	0.0219179	-0.125557	No
65	CCDC84|338657#uc010ryl.1	CCDC84	0.0156937	0.0227613	0.00623552	0.0148968	-0.104395	No
66	CCDC88A|55704#uc010fbw.2	CCDC88A	0.0101732	0.0107138	0.00207234	0.0076531	0.114241	No
67	CD28|940#uc010ftx.2	CD28	0.0161725	0.00228893	0.0109154	0.00979226	0.104135	No
68	CD84|8832#uc001fwi.3	CD84	0.000512414	0.0053057	0.00508423	0.00363411	-0.11952	No
69	CD84|8832#uc009wtn.2	CD84	0.0259742	0.0128852	0.0166055	0.0184883	0.149872	No
70	CDNF|441549#uc010qbv.1	CDNF	0.00506206	0.00712699	0.00387303	0.00535403	0.217618	No
71	CHRNA10|57053#uc010qxu.1	CHRNA10	0.00108525	0.00241877	0.00491063	0.00280488	0.147915	No
72	CHRNA10|57053#uc001lyf.2	CHRNA10	0.00616995	0.00943777	0.0141735	0.00992706	-0.168687	No
73	CIDEC|63924#uc003bts.2	CIDEC	0.0266216	0.0276426	0.0118405	0.0220349	0.189833	No
74	CKMT1A|548596#uc001zsn.2	CKMT1A	0.00289115	0.0075011	0.00851582	0.00630269	-0.122329	No
75	CMKLR1|1240#uc009zuw.2	CMKLR1	0.0402919	0.0242776	0.00837069	0.0243134	0.197931	No
76	CMKLR1|1240#uc009zuv.2	CMKLR1	0.0342376	0.0263846	0.0416217	0.0340813	-0.123132	No
77	CNTNAP1|8506#uc002iay.2	CNTNAP1	0.103959	0.0920242	0.0709571	0.0889802	-0.222989	No
78	CNTNAP1|8506#uc010wgs.1	CNTNAP1	0.103959	0.0920242	0.0709571	0.0889802	0.222989	No
79	COL13A1|1305#uc010qjf.1	COL13A1	0.0685536	0.0426189	0.0494302	0.0535342	-0.105401	No
80	COL16A1|1307#uc001bti.1	COL16A1	0.021211	0.0147684	0.0331689	0.0230494	0.160477	No
81	COL16A1|1307#uc001btk.1	COL16A1	0.0228557	0.0282059	0.0189327	0.0233314	-0.108703	No
82	COLEC11|78989#uc002qya.2	COLEC11	0.0213092	0.00663203	0.011288	0.0130764	-0.148786	No
83	COLQ|8292#uc003bzz.2	COLQ	0.0133358	0.00892502	0.00543573	0.00923219	-0.138847	No
84	CPT1C|126129#uc010eng.2	CPT1C	0.0146222	0.0089735	0.00996304	0.0111863	-0.134177	No
85	CPT1C|126129#uc010eni.1	CPT1C	0.0437943	0.00646802	0.000437692	0.0169	0.113952	No
86	CSF3R|1441#uc001cat.1	CSF3R	0.000271352	0.000113629	0.00511776	0.00183425	0.103861	Yes
87	CSMD2|114784#uc001bxn.1	CSMD2	0.030303	0.0307746	0.0146709	0.0252495	0.185612	No
88	CYP27B1|1594#uc001sqa.1	CYP27B1	0.292905	0.2329	0.220728	0.248844	0.13761	No
89	CYP27B1|1594#uc001spz.1	CYP27B1	0.0785677	0.0754296	0.0570371	0.0703448	-0.12737	No
90	DISC1|27185#uc001hva.2	DISC1	0.00603818	0.00406964	0.00458255	0.00489679	0.105519	No
91	DMD|1756#uc004dcp.1	DMD	0.0305441	0.0281264	0.0152623	0.0246443	-0.186484	Yes
92	DMD|1756#uc004dco.1	DMD	0.01242	0.0102947	0.00723043	0.00998171	0.128332	Yes
93	DOK7|285489#uc003ghd.2	DOK7	0.0531515	0.0555119	0.0546332	0.0544322	-0.142421	No
94	DOK7|285489#uc003ghf.2	DOK7	0.00502939	0.0015684	0.0052392	0.00394566	0.116023	No
95	DSE|29940#uc003pwt.2	DSE	0.0609704	0.0351127	0.0442668	0.0467833	-0.110719	No
96	DZIP1|22873#uc001vml.2	DZIP1	0.00742095	0.00463604	0.00505896	0.00570532	0.116183	No
97	EBF1|1879#uc011ddw.1	EBF1	0.0329948	0.0155684	0.013426	0.0206631	0.142562	Yes
98	EDA2R|60401#uc004dwr.2	EDA2R	0.010731	0.00273003	0.00368191	0.00571432	-0.132882	No
99	EGFL7|51162#uc004cih.2	EGFL7	0.0382699	0.0185882	0.0240787	0.0269789	-0.106109	No
100	EGFLAM|133584#uc003jlb.1	EGFLAM	0.0337694	0.0111739	0.0138764	0.0196066	-0.110186	No
101	ENAH|55740#uc001hpc.1	ENAH	0.0550476	0.0719502	0.0694516	0.0654832	0.130398	Yes
102	ENAH|55740#uc001hpd.1	ENAH	0.0579961	0.0719502	0.0698605	0.0666022	-0.129321	Yes
103	EPHB6|2051#uc011kst.1	EPHB6	0.0921666	0.0660022	0.0892835	0.0824841	-0.149915	Yes
104	EXOG|9941#uc003cih.2	EXOG	0.0622634	0.0400691	0.0341643	0.0454989	0.152146	No
105	EXOG|9941#uc011ayq.1	EXOG	0.0691254	0.0453457	0.0322441	0.0489051	-0.145603	No
106	FAIM3|9214#uc001hey.2	FAIM3	0.027664	0.0300224	0.0239415	0.0272093	0.11574	No
107	FAM122C|159091#uc004exz.1	FAM122C	0.00197883	0.0016893	0.00992905	0.00453239	0.10887	No
108	FAM186B|84070#uc001ruo.2	FAM186B	0.0280189	0.0448499	0.0403908	0.0377532	0.238214	No
109	FAM186B|84070#uc010smk.1	FAM186B	0.0280189	0.0448499	0.0403908	0.0377532	-0.238214	No
110	FAM21B|55747#uc009xni.2	FAM21B	0.00533339	0.00791312	0.00343571	0.00556074	0.108184	No
111	FANCA|2175#uc010vpn.1	FANCA	0.0813377	0.090107	0.0992828	0.0902425	-0.103297	Yes
112	FBXO46|23403#uc002pcy.2	FBXO46	0.0465816	0.0484556	0.018622	0.0378864	-0.168871	No
113	FBXO46|23403#uc002pcz.2	FBXO46	0.0465816	0.0484556	0.018622	0.0378864	0.168871	No
114	FGF1|2246#uc011dbi.1	FGF1	0.0212679	0.0287942	0.0287794	0.0262805	0.234942	No
115	FGF1|2246#uc003lmm.2	FGF1	0.0355396	0.0527205	0.0440041	0.0440881	-0.28524	No
116	FLJ43663|378805#uc011kpk.1	LINC-PINT	0.034957	0.0300128	0.0164597	0.0271432	-0.161456	No
117	FNIP1|96459#uc003kvs.1	FNIP1	0.0488178	0.0340613	0.0331326	0.0386706	0.110576	No
118	FNIP1|96459#uc003kvt.1	FNIP1	0.0457987	0.0340613	0.0379142	0.0392581	-0.111068	No
119	FOXP3|50943#uc011mnc.1	FOXP3	0.00242087	0.00688782	0.0053395	0.00488273	0.135566	No
120	FOXRED2|80020#uc003apn.3	FOXRED2	0.00372825	0.00620287	0.0173713	0.0091008	0.107117	No
121	FOXRED2|80020#uc003app.3	FOXRED2	0.0204497	0.00791327	0.0133117	0.0138916	-0.125092	No
122	GATA2|2624#uc003eko.2	GATA2	0.033887	0.00957913	0.025686	0.0230507	-0.147478	Yes
123	GCNT2|2651#uc003mza.2	GCNT2	0.00195886	0.00413015	0.00403964	0.00337622	0.110913	No
124	GINS3|64785#uc002enh.3	GINS3	0.0540242	0.0269173	0.0306673	0.0372029	-0.104215	No
125	GJA5|2702#uc001ept.1	GJA5	0.0161725	0.0032593	0.0105116	0.00998112	-0.101765	No
126	GJA5|2702#uc001eps.1	GJA5	0.0161725	0.0032593	0.0105116	0.00998112	0.101765	No
127	GPR115|221393#uc003ozb.1	GPR115	0.0598488	0.0362274	0.0231322	0.0397361	-0.18689	No
128	GPR115|221393#uc003oza.1	GPR115	0.0598488	0.0362274	0.0210787	0.0390516	0.186694	No
129	GPR146|115330#uc003sjx.3	GPR146	0.0307166	0.0196536	0.0177685	0.0227129	-0.134355	No
130	GPR68|8111#uc001xzh.2	GPR68	0.0173772	0.0206096	0.029546	0.0225109	0.200934	No
131	GPR68|8111#uc001xzg.2	GPR68	0.0173772	0.0206096	0.029546	0.0225109	-0.200934	No
132	GPRASP1|9737#uc004ejj.3	GPRASP1	0.01438	0.029171	0.0136853	0.0190787	-0.127351	No
133	GPSM1|26086#uc004chd.2	GPSM1	0.056468	0.0735395	0.0532585	0.0610886	-0.104913	No
134	GPSM1|26086#uc011mdu.1	GPSM1	0.0321553	0.0456786	0.0364023	0.0380787	0.174272	No
135	GZMB|3002#uc001wps.2	GZMB	0.00603818	0.0143101	0.00201982	0.00745603	-0.13209	No
136	GZMB|3002#uc010amb.2	GZMB	0.00438324	0.0143454	0.00162258	0.00678375	0.120121	No
137	HCFC2|29915#uc001tkj.3	HCFC2	0.0232572	0.00714841	0.00720896	0.0125382	-0.101482	No
138	HCFC2|29915#uc009zul.2	HCFC2	0.0232572	0.00714841	0.00720896	0.0125382	0.101482	No
139	HIF3A|64344#uc010xxy.1	HIF3A	0.0452306	0.0337565	0.038348	0.0391117	-0.199401	No
140	HIF3A|64344#uc002peh.2	HIF3A	0.0179081	0.0482802	0.0375674	0.0345852	0.156852	No
141	HLA-G|3135#uc011dmb.1	HLA-G	0.0183707	0.0103335	0.00535122	0.0113518	-0.12108	No
142	HLA-J|3137#uc003nou.3	HLA-J	0.00845819	0.00274637	0.0112383	0.00748094	-0.113775	No
143	HLA-J|3137#uc003rtl.3	HLA-J	0.019734	0.0101947	0.0123117	0.0140801	0.146708	No
144	HLF|3131#uc010dce.1	HLF	0.00534767	0.0265205	0.0286557	0.0201746	-0.119431	Yes
145	HSF2BP|11077#uc011aey.1	HSF2BP	0.00753462	0.0194418	0.00200126	0.00965921	-0.158967	No
146	HSF2BP|11077#uc002zdi.2	HSF2BP	0.00753462	0.0194418	0.00200126	0.00965921	0.158967	No
147	HSPA12B|116835#uc002wje.2	HSPA12B	0.00832324	0.00274637	0.00201982	0.00436314	0.120041	No
148	HTR2B|3357#uc002vro.2	HTR2B	0.0241926	0.0280359	0.018365	0.0235311	-0.240019	No
149	HTR2B|3357#uc010fxv.2	HTR2B	0.0241926	0.0280359	0.018365	0.0235311	0.240019	No
150	HVCN1|84329#uc001trt.1	HVCN1	0.0824903	0.0600909	0.0737786	0.0721199	-0.13706	No
151	IFT52|51098#uc002xky.2	IFT52	0.0148927	0.0137575	0.0147248	0.0144583	-0.100918	No
152	IFT52|51098#uc002xkw.2	IFT52	0.0108344	0.00333925	0.00519571	0.00645647	0.105837	No
153	IL18BP|10068#uc001orf.1	IL18BP	0.0284091	0.0444566	0.0400365	0.0376341	-0.116015	No
154	IL18BP|10068#uc001ori.2	IL18BP	0.0600392	0.042523	0.05424	0.0522674	0.112084	No
155	IL20RB|53833#uc003erj.1	IL20RB	0.0177514	0.00317473	0.00574197	0.00888937	0.11359	No
156	IL20RB|53833#uc003eri.1	IL20RB	0.0124716	0.00764523	0.00355685	0.00789123	-0.192246	No
157	ITGB7|3695#uc001scc.2	ITGB7	0.0155417	0.0237652	0.00831791	0.015875	-0.173876	Yes
158	ITGB7|3695#uc009zmv.2	ITGB7	0.0339337	0.0159175	0.00930171	0.0197176	0.185922	Yes
159	ITPRIPL1|150771#uc002svx.2	ITPRIPL1	0.060464	0.0574849	0.0568054	0.0582514	-0.140293	No
160	JAM3|83700#uc001qhb.1	JAM3	0.0183707	0.00242037	0.00640416	0.00906509	-0.118167	No
161	JAM3|83700#uc009zcz.1	JAM3	0.0183707	0.00242037	0.00640416	0.00906509	0.118167	No
162	KBTBD4|55709#uc001nfy.2	KBTBD4	0.0170721	0.0135481	0.00834531	0.0129885	0.132651	No
163	KBTBD4|55709#uc001nfz.2	KBTBD4	0.0216263	0.0398243	0.0336068	0.0316858	-0.150999	No
164	KCNIP2|30819#uc001ktx.2	KCNIP2	0.0518397	0.0476897	0.0203012	0.0399436	-0.162715	No
165	KCNK7|10089#uc001oeu.2	KCNK7	0.0488575	0.0277137	0.0212031	0.0325914	-0.188512	No
166	KCNK7|10089#uc001oes.2	KCNK7	0.0376586	0.0381389	0.0236051	0.0331342	0.136531	No
167	KCP|375616#uc011kor.1	KCP	0.0366621	0.0364007	0.032109	0.0350573	-0.100402	No
168	KCP|375616#uc003vob.1	KCP	0.121042	0.0927971	0.0637442	0.0925277	0.127666	No
169	KIF27|55582#uc004ana.2	KIF27	0.00564924	0.0133467	0.00484197	0.00794598	-0.124886	No
170	KIF27|55582#uc010mpx.2	KIF27	2.74861e-05	0.0106982	0.00443687	0.00505419	0.112326	No
171	KIF3C|3797#uc010ykr.1	KIF3C	0.00761227	0.00714841	0.00413776	0.00629948	0.101488	No
172	KLHDC1|122773#uc010tqg.1	KLHDC1	0.0402737	0.0217721	0.0133609	0.0251356	0.31645	No
173	KLHDC1|122773#uc001www.2	KLHDC1	0.0626863	0.0307004	0.0450546	0.0461471	-0.349517	No
174	KREMEN2|79412#uc002csi.2	KREMEN2	0.00629438	0.00517832	0.0174683	0.00964699	0.130315	No
175	LAMA2|3908#uc003qbn.2	LAMA2	0.0492993	0.0215411	0.0214758	0.0307721	-0.250295	No
176	LAMA2|3908#uc003qbo.2	LAMA2	0.0492993	0.0215411	0.0214758	0.0307721	0.250295	No
177	LANCL3|347404#uc004ddp.1	LANCL3	0.00564169	0.0056317	0.00640416	0.00589252	0.134069	No
178	LANCL3|347404#uc011mkd.1	LANCL3	0.00564169	0.0056317	0.00640416	0.00589252	-0.134069	No
179	LCK|3932#uc001bux.2	LCK	0.00823536	0.00485916	0.00402807	0.00570753	0.142261	Yes
180	LEPR|3953#uc009wao.2	LEPR	0.0420749	0.0367044	0.0438086	0.0408626	0.100606	Yes
181	LGI4|163175#uc002nxx.2	LGI4	0.0151534	0.0203474	0.0225653	0.0193554	-0.125138	No
182	LHX6|26468#uc004bly.3	LHX6	0.00897146	0.00484074	0.00611198	0.00664139	0.147235	No
183	LIMS2|55679#uc002tou.2	LIMS2	0.0156027	0.0212045	0.0201944	0.0190005	0.105256	No
184	LOC100286844|100286844#uc001rvg.2	BCDIN3D-AS1	0.0903211	0.119033	0.113411	0.107588	-0.122823	No
185	LOC100286844|100286844#uc010smn.1	BCDIN3D-AS1	0.00692632	0.0140009	0.00994281	0.01029	0.124693	No
186	LOC283050|283050#uc001jzy.2	ZMIZ1-AS1	0.0375101	0.0324428	0.0249272	0.0316267	0.100271	No
187	LOC283663|283663#uc010ugt.1	LINC00926	0.0229986	0.0149516	0.0202627	0.0194043	-0.123752	No
188	LOC284440|284440#uc002nof.3	LINC00663	0.0254038	0.0114383	0.0113463	0.0160628	-0.115039	No
189	LOC284440|284440#uc010ech.2	LINC00663	0.0254038	0.0114383	0.0113463	0.0160628	0.115039	No
190	LOC339524|339524#uc001dme.1	LINC01140	0.0200949	0.00452238	0.0148807	0.013166	0.129657	No
191	locus_17892#uc002wew.2	#N/A	0.00496987	1.84164e-05	0.0172988	0.00742902	0.123644	No
192	locus_17892#uc002wex.2	#N/A	0.00496987	1.84164e-05	0.0172988	0.00742902	-0.123644	No
193	locus_27858#uc003wbi.3	#N/A	0.0474612	0.0396173	0.0527807	0.0466197	0.215531	No
194	LOX|4015#uc011cwk.1	LOX	0.0405968	0.0337643	0.0187017	0.0310209	-0.10737	No
195	LOXL3|84695#uc002smp.1	LOXL3	0.081018	0.0772686	0.0584512	0.0722459	-0.133564	No
196	LOXL3|84695#uc002smo.1	LOXL3	0.0313688	0.0161168	0.0130702	0.0201853	0.124316	No
197	LPHN2|23266#uc001dis.2	LPHN2	0.0376823	0.037616	0.0261707	0.033823	0.118806	No
198	LPP|4026#uc011bsi.1	LPP	0.0445227	0.0301828	0.0197847	0.0314967	-0.11997	Yes
199	LRMP|4033#uc001rgh.2	LRMP	0.0351053	0.0271872	0.014736	0.0256761	-0.18039	No
200	LTF|4057#uc010hjh.2	LTF	0.0327325	0.0228011	0.0357941	0.0304426	-0.177411	No
201	LYVE1|10894#uc001miv.2	LYVE1	0.0482078	0.0240184	0.045825	0.0393504	-0.188103	No
202	LYVE1|10894#uc010rca.1	LYVE1	0.0482078	0.0240184	0.045825	0.0393504	0.188103	No
203	MAMLD1|10046#uc011mxv.1	MAMLD1	0.0114126	0.0124085	0.00745711	0.0104261	-0.113476	No
204	MAP9|79884#uc011cin.1	MAP9	0.0661416	0.0345398	0.0478332	0.0495049	0.300205	No
205	MAP9|79884#uc003ios.2	MAP9	0.0296968	0.0318874	0.0249231	0.0288358	-0.261434	No
206	MATK|4145#uc002lyt.2	MATK	0.0106784	0.00960281	0.00872207	0.00966776	-0.192138	Yes
207	MATK|4145#uc010dtq.2	MATK	0.068172	0.0686541	0.0598517	0.0655592	0.201555	Yes
208	MIER3|166968#uc003jrd.1	MIER3	0.00714881	0.00242037	0.000327811	0.003299	-0.111637	No
209	MPP2|4355#uc002ien.1	MPP2	0.0117842	0.0101759	0.00761102	0.00985704	0.139491	No
210	MPP2|4355#uc010wip.1	MPP2	0.0596651	0.042054	0.0226662	0.0414618	-0.117084	No
211	MRPL43|84545#uc001ksd.1	MRPL43	0.0674253	0.0520338	0.060374	0.0599444	0.107585	No
212	MTHFSD|64779#uc010vor.1	MTHFSD	0.0506907	0.0361904	0.0511221	0.0460011	0.106991	No
213	MYBBP1A|10514#uc002fyb.3	MYBBP1A	0.0176265	0.0248367	0.0179466	0.0201366	-0.188748	No
214	MYBBP1A|10514#uc002fxz.3	MYBBP1A	0.048859	0.0316039	0.0423029	0.0409219	0.221148	No
215	MYEF2|50804#uc001zwh.3	MYEF2	0.00600415	0.0085767	0.00854143	0.00770743	0.101086	No
216	MYLK4|340156#uc003mtx.3	MYLK4	0.114995	0.116198	0.073603	0.101599	-0.139712	No
217	MYLK4|340156#uc003mty.3	MYLK4	0.114995	0.116198	0.073603	0.101599	0.139712	No
218	N4BP2L1|90634#uc001uuc.2	N4BP2L1	0.102835	0.0797323	0.0613687	0.0813122	0.144256	No
219	NCKAP1L|3071#uc010soy.1	NCKAP1L	0.00707835	0.0107286	0.0100918	0.0092996	0.128031	No
220	NCKAP1L|3071#uc001sgc.3	NCKAP1L	0.00405705	0.0060335	0.00846603	0.00618553	-0.142432	No
221	NFS1|9054#uc002xdu.1	NFS1	0.0038015	0.00429845	0.00443687	0.00417894	-0.115965	No
222	NFS1|9054#uc002xdw.1	NFS1	0.00954819	0.0249499	0.0109193	0.0151391	0.124426	No
223	NLGN3|54413#uc004dze.2	NLGN3	0.0196499	0.0204195	0.0152712	0.0184468	0.140644	No
224	NOS1AP|9722#uc001gbw.2	NOS1AP	0.0379021	0.012713	0.00676571	0.0191269	-0.100056	No
225	NOX4|50507#uc001pct.2	NOX4	0.0543938	0.0342213	0.0330246	0.0405466	-0.223917	No
226	NRF1|4899#uc003voz.2	NRF1	0.0288706	0.0184107	0.0227476	0.023343	-0.108488	No
227	NRP1|8829#uc001iwx.3	NRP1	0.0043875	0.0160387	0.0140076	0.0114779	-0.105358	No
228	NTRK2|4915#uc004aob.1	NTRK2	0.00611799	0.00583406	0.0095592	0.00717042	-0.103663	Yes
229	OLFM2|93145#uc002mmo.2	OLFM2	0.0175789	0.0196618	0.011447	0.0162292	0.133381	No
230	OLFM2|93145#uc002mmp.2	OLFM2	0.0175789	0.0196618	0.011447	0.0162292	-0.133381	No
231	OLR1|4973#uc010sgz.1	OLR1	0.00846626	0.0224821	0.00261204	0.0111868	0.15708	Yes
232	OLR1|4973#uc001qxo.1	OLR1	0.0260524	0.0450379	0.0229262	0.0313389	-0.179278	Yes
233	ORAI2|80228#uc010lhz.1	ORAI2	0.00904212	0.00661691	0.0179558	0.011205	-0.154909	No
234	ORAI2|80228#uc003uzk.2	ORAI2	0.0134289	0.00710272	0.0203485	0.0136267	0.144159	No
235	P2RX7|5027#uc001tzp.2	P2RX7	0.042464	0.0531703	0.0386547	0.044763	0.312642	No
236	P2RX7|5027#uc001tzq.2	P2RX7	0.00164778	0.00585588	0.000983711	0.00282912	-0.133486	No
237	P2RX7|5027#uc001tzo.2	P2RX7	0.00604971	0.026647	0.01148	0.0147256	-0.126347	No
238	PARP3|10039#uc003dby.2	PARP3	0.0177098	0.0082507	0.00737103	0.0111105	0.128725	No
239	PARP3|10039#uc003dbz.2	PARP3	0.0177098	0.0082507	0.00737103	0.0111105	-0.128725	No
240	PAX6|5080#uc001mte.3	PAX6	0.0343302	0.0325248	0.0339527	0.0336026	0.154348	Yes
241	PCDHGB7|56099#uc003lkm.2	PCDHGB7	0.00146496	0.00655462	0.00454976	0.00418978	0.210364	No
242	PCDHGB7|56099#uc003lkn.1	PCDHGB7	0.00146496	0.00655462	0.00454976	0.00418978	-0.210364	No
243	PCYOX1L|78991#uc003lqk.2	PCYOX1L	0.087333	0.0441673	0.0576887	0.063063	0.130996	No
244	PDE11A|50940#uc010zfd.1	PDE11A	0.0146798	0.0288654	0.0123642	0.0186365	-0.142742	No
245	PDE1B|5153#uc001sge.2	PDE1B	0.031604	0.00705467	0.0224675	0.0203754	-0.182032	No
246	PEAR1|375033#uc001fqj.1	PEAR1	0.0421683	0.0577462	0.044555	0.0481565	-0.154338	No
247	PEAR1|375033#uc001fqk.1	PEAR1	0.0394257	0.0541405	0.0485946	0.0473869	0.15048	No
248	PILRA|29992#uc003uuq.1	PILRA	0.0443192	0.0366516	0.0280694	0.0363467	0.117379	No
249	PILRA|29992#uc003uup.1	PILRA	0.0154315	0.00585748	0.00472906	0.00867267	-0.103331	No
250	PKD1L1|168507#uc003tny.1	PKD1L1	0.0225903	0.0293641	0.0386621	0.0302055	-0.224237	No
251	PKD1L1|168507#uc003tob.2	PKD1L1	0.0225903	0.0293641	0.0386621	0.0302055	0.224237	No
252	PLA2G4F|255189#uc001zoz.2	PLA2G4F	0.0253193	0.0177719	0.0369304	0.0266739	0.117707	No
253	PLEKHG5|57449#uc001anm.1	PLEKHG5	0.111302	0.0914663	0.0807323	0.0945002	0.127651	No
254	PODNL1|79883#uc002mxr.2	PODNL1	0.166715	0.120999	0.100105	0.129273	-0.131897	No
255	POLR3G|10622#uc003kjq.2	POLR3G	0.00203586	0.00258798	0.0026924	0.00243875	0.105995	No
256	POLR3G|10622#uc011cuc.1	POLR3G	0.00203586	0.00258798	0.0026924	0.00243875	-0.105995	No
257	POPDC2|64091#uc003ecx.1	POPDC2	0.0100536	0.00805203	0.00397087	0.00735882	-0.111039	No
258	POPDC2|64091#uc003ecy.1	POPDC2	0.0100536	0.00805203	0.00397087	0.00735882	0.111039	No
259	POU2F2|5452#uc002osp.2	POU2F2	0.0127019	0.00308396	0.0114967	0.0090942	0.148407	Yes
260	PTPRR|5801#uc001swh.1	PTPRR	0.182396	0.185057	0.146661	0.171371	-0.163991	No
261	RAB36|9609#uc002zwv.1	RAB36	0.00422484	0.00159209	0.00307435	0.00296376	-0.111254	No
262	RAB36|9609#uc010gtw.1	RAB36	0.00422484	0.00159209	0.00307435	0.00296376	0.111254	No
263	RASA2|5922#uc003etz.1	RASA2	0.0316094	0.0289301	0.0345869	0.0317088	0.129961	No
264	RASA2|5922#uc003eua.1	RASA2	0.0916747	0.0922345	0.0581229	0.0806774	-0.145747	No
265	RASA3|22821#uc001vui.2	RASA3	0.0603959	0.0272393	0.0431391	0.0435914	-0.261913	No
266	RASA3|22821#uc010tkk.1	RASA3	0.0907662	0.0472434	0.0861363	0.0747153	0.266137	No
267	RASL12|51285#uc002aoi.1	RASL12	0.0115509	0.018082	0.00640416	0.0120124	-0.152782	No
268	RGS19|10287#uc002yhz.2	RGS19	0.0129983	0.0248798	0.0204974	0.0194585	0.104608	No
269	RIMKLB|57494#uc001quu.2	RIMKLB	0.0837771	0.0526392	0.0491779	0.0618647	0.113193	No
270	RNF24|11237#uc002wkj.2	RNF24	0.0162058	0.0187251	0.0135185	0.0161498	-0.118074	No
271	RNF24|11237#uc002wki.2	RNF24	0.0432003	0.0103063	0.00638727	0.0199646	0.118159	No
272	RPL14|9045#uc003ckg.2	RPL14	0.00666371	0.0133865	0.0117494	0.0105999	0.162231	No
273	RUNX3|864#uc009vrj.2	RUNX3	0.0427913	0.0183061	0.00443282	0.0218434	-0.103301	No
274	SAMD3|154075#uc003qbv.2	SAMD3	0.0116452	0.00495112	0.0125764	0.00972424	0.182867	No
275	SAMD3|154075#uc003qbw.2	SAMD3	0.0155115	0.0244356	0.0160807	0.0186759	-0.193878	No
276	SARDH|1757#uc011mdo.1	SARDH	0.000217588	0.00396185	0.00510761	0.00309568	0.106843	No
277	SCN4B|6330#uc001pse.2	SCN4B	0.00471208	0.012172	0.00217463	0.0063529	-0.151587	No
278	SCNN1D|6339#uc001adx.2	SCNN1D	0.00771624	0.00574637	0.00183282	0.00509848	0.128365	No
279	SFMBT2|57713#uc010qay.1	SFMBT2	0.000598222	0.0180433	0.00472906	0.00779018	0.129378	No
280	SFMBT2|57713#uc009xio.1	SFMBT2	0.0145971	0.0123534	0.0143189	0.0137565	-0.125731	No
281	SIGLEC1|6614#uc002wja.2	SIGLEC1	0.0277178	0.0333322	0.0281946	0.0297482	-0.154652	No
282	SKIL|6498#uc003fgu.2	SKIL	0.00301909	0.0125577	5.2524e-05	0.00520976	0.109042	No
283	SKIL|6498#uc003fgw.2	SKIL	0.0325999	0.0459249	0.0215862	0.0333703	-0.160492	No
284	SLC11A1|6556#uc010fvr.2	SLC11A1	0.0571616	0.00892991	0.00962024	0.0252373	0.146904	No
285	SLC12A8|84561#uc003ehu.3	SLC12A8	0.0795994	0.0549647	0.0670565	0.0672069	-0.125809	No
286	SLC12A8|84561#uc003ehv.3	SLC12A8	0.0422444	0.0220996	0.042661	0.0356684	0.127448	No
287	SLC14A1|6563#uc002lbf.3	SLC14A1	0.0295781	0.0299078	0.0134998	0.0243286	-0.140127	No
288	SLC1A3|6507#uc010iuy.2	SLC1A3	0.0826118	0.0518236	0.0509689	0.0618014	0.200122	Yes
289	SLC1A3|6507#uc003jkj.3	SLC1A3	0.0644586	0.078003	0.0547571	0.0657396	-0.174026	Yes
290	SLC2A14|144195#uc010sgg.1	SLC2A14	0.0309595	0.0113251	0.0105779	0.0176208	0.129458	No
291	SLC4A11|83959#uc002wig.2	SLC4A11	0.00968281	0.0134759	0.0221053	0.015088	-0.12834	No
292	SLC4A11|83959#uc010zqf.1	SLC4A11	0.00247336	0.00358437	0.0158755	0.00731107	0.156826	No
293	SLC5A9|200010#uc001crp.2	SLC5A9	0.0492707	0.0279281	0.018427	0.0318753	-0.105861	No
294	SLCO2B1|11309#uc001owb.2	SLCO2B1	0.0508338	0.0465278	0.0614044	0.052922	-0.105112	No
295	SLCO2B1|11309#uc001owd.2	SLCO2B1	0.0158792	0.0151445	0.019265	0.0167629	0.103767	No
296	SOCS6|9306#uc002lkr.1	SOCS6	0.00656574	0.0064415	4.62145e-05	0.00435115	0.121259	No
297	SOCS6|9306#uc010dqq.2	SOCS6	0.00656574	0.0064415	4.62145e-05	0.00435115	-0.121259	No
298	SORBS1|10580#uc001kks.2	SORBS1	0.0444964	0.0199116	0.015214	0.0265407	0.118637	No
299	SPDYE8P|389517#uc011ken.1	SPDYE8P	0.000565352	0.00670571	0.00454884	0.00393997	0.180073	No
300	SPG20|23111#uc001uvo.2	SPG20	0.00400231	0.004906	0.00827804	0.00572879	-0.115786	No
301	SRGAP3|9901#uc003brg.1	SRGAP3	0.0131301	0.00799321	0.00096572	0.00736301	-0.168927	Yes
302	SRPX|8406#uc004ddy.1	SRPX	0.00486978	0.00989878	0.000938255	0.0052356	-0.176296	No
303	ST3GAL3|6487#uc009vwy.2	ST3GAL3	0.0126163	0.00788551	0.0071462	0.00921599	-0.144942	No
304	ST3GAL6|10402#uc003dtb.2	ST3GAL6	0.012845	0.00865088	0.00369493	0.00839693	0.101554	No
305	STAG3L1|54441#uc003ucv.1	STAG3L1	0.0257228	0.0104411	0.0181449	0.018103	0.105989	No
306	SYP|6855#uc004dmz.1	SYP	0.00818258	0.00759864	0.000926855	0.00556936	-0.147346	No
307	SYT17|51760#uc002dfw.2	SYT17	0.00442865	0.0246692	0.0101613	0.0130864	-0.101713	No
308	TDRD6|221400#uc003oyj.2	TDRD6	0.00539239	0.00312215	0.00372701	0.00408052	-0.201861	No
309	TDRD6|221400#uc010jze.2	TDRD6	0.00539239	0.00312215	0.00372701	0.00408052	0.201861	No
310	TGFBR3|7049#uc001doh.2	TGFBR3	0.00877579	0.0031492	0.0025707	0.0048319	0.150558	No
311	TM6SF1|53346#uc002bjr.2	TM6SF1	0.00656574	0.00362411	0.00109296	0.00376094	0.133843	No
312	TMEM106A|113277#uc010cze.1	TMEM106A	0.00832324	0.0117911	0.00234769	0.00748735	-0.107191	No
313	TMEM20|159371#uc010qnw.1	SLC35G1	0.0741605	0.053514	0.049489	0.0590545	0.118317	No
314	TMEM45A|55076#uc003dtz.1	TMEM45A	0.0338072	0.0815522	0.0337734	0.0497109	-0.137132	No
315	TMEM45A|55076#uc003dua.1	TMEM45A	0.0314871	0.0816352	0.0337734	0.0489652	0.138688	No
316	TNFRSF8|943#uc001atr.2	TNFRSF8	0.0157742	0.000625598	0.00518875	0.00719617	0.152493	No
317	TNFSF15|9966#uc004bjg.2	TNFSF15	0.0185554	0.011094	0.0091866	0.0129453	-0.107945	No
318	TNFSF15|9966#uc004bjh.2	TNFSF15	0.0185554	0.011094	0.0091866	0.0129453	0.107945	No
319	TPBG|7162#uc010kbj.2	TPBG	0.0195198	0.0194646	0.0108738	0.0166194	-0.100983	No
320	TPBG|7162#uc003pjo.2	TPBG	0.0346353	0.0223689	0.0216236	0.0262093	0.102329	No
321	TPST1|8460#uc010laa.2	TPST1	0.0185947	0.00943233	0.0172474	0.0150915	0.137316	No
322	TRIM40|135644#uc003npm.2	TRIM40	0.00301994	0.00194397	0.00433575	0.00309989	0.126711	No
323	TRMU|55687#uc003bhp.2	TRMU	0.057989	0.0504118	0.0603452	0.0562487	0.104879	No
324	TRPC6|7225#uc009ywy.2	TRPC6	0.0303476	0.00603069	0.0360327	0.024137	0.201149	No
325	TRPC6|7225#uc001pgk.3	TRPC6	0.0593452	0.0306347	0.0514663	0.0471487	-0.214321	No
326	TRPS1|7227#uc011lhy.1	TRPS1	0.0297742	0.0251017	0.0148488	0.0232416	0.139608	No
327	TTYH2|94015#uc010wqw.1	TTYH2	0.0176642	0.00377176	0.0136207	0.0116855	0.17638	No
328	TXNDC16|57544#uc010tqu.1	TXNDC16	0.0301305	0.0491387	0.0277534	0.0356742	-0.125669	No
329	TXNDC16|57544#uc001wzs.2	TXNDC16	0.0151501	0.0318006	0.026005	0.0243186	0.124374	No
330	ULBP2|80328#uc003qno.2	ULBP2	0.0129141	0.0178553	0.0156909	0.0154868	-0.134526	No
331	USHBP1|83878#uc010xpk.1	USHBP1	0.00672519	0.0158455	0.0214235	0.0146647	0.119681	No
332	VNN1|8876#uc003qdn.2	VNN1	0.0116506	0.0154046	0.00947693	0.0121774	-0.106109	No
333	VNN1|8876#uc003qdo.2	VNN1	0.0116506	0.0154046	0.00947693	0.0121774	0.106109	No
334	VPS29|51699#uc001tqx.2	VPS29	0.0435031	0.0492382	0.0454594	0.0460669	0.153016	No
335	VPS29|51699#uc001tqy.2	VPS29	0.0348919	0.0422459	0.0352924	0.0374767	-0.151927	No
336	WDR31|114987#uc004bhd.2	WDR31	0.0077104	0.0103243	0.00115433	0.00639634	0.116426	No
337	WFIKKN1|117166#uc002cht.1	WFIKKN1	0.00179754	0.00548588	0.0150452	0.00744286	0.104614	No
338	WFIKKN1|117166#uc002chs.1	WFIKKN1	0.00179754	0.00548588	0.0150452	0.00744286	-0.104614	No
339	ZBTB43|23099#uc004bql.2	ZBTB43	0.000149753	0.00315272	0.00419113	0.00249787	0.136768	No
340	ZBTB43|23099#uc010mxf.2	ZBTB43	0.000149753	0.00315272	0.00419113	0.00249787	-0.136768	No
341	ZFP1|162239#uc010cgt.2	ZFP1	0.0159656	0.00946347	0.0128764	0.0127685	0.154076	No
342	ZNF134|7693#uc002qpn.2	ZNF134	0.0167677	0.0106711	0.022444	0.0166276	-0.1478	No
343	ZNF134|7693#uc002qpo.2	ZNF134	0.0167677	0.0106711	0.022444	0.0166276	0.1478	No
344	ZNF250|58500#uc010mgg.2	ZNF250	0.0381131	0.0430113	0.0285415	0.0365553	0.133827	No
345	ZNF2|7549#uc002sug.2	ZNF2	0.0140781	0.0083999	0.0149307	0.0124696	-0.121027	No
346	ZNF331|55422#uc002qcc.1	ZNF331	0.0860007	0.0734766	0.0559134	0.0717969	0.101833	Yes
347	ZNF436|80818#uc001bgt.2	ZNF436	0.0956649	0.0879877	0.0930328	0.0922285	0.122234	No
348	ZNF436|80818#uc001bgu.2	ZNF436	0.0956649	0.0879877	0.0930328	0.0922285	-0.122234	No
349	ZNF460|10794#uc010ygv.1	ZNF460	0.00629438	0.00791312	0.00307277	0.00576009	-0.129304	No
350	ZNF460|10794#uc002qog.2	ZNF460	0.00629438	0.00791312	0.00307277	0.00576009	0.129304	No
351	ZNF521|25925#uc002kvk.2	ZNF521	0.0032753	0.00867238	0.00272806	0.00489191	-0.116743	Yes
352	ZNF548|147694#uc002qom.2	ZNF548	0.079	0.0677757	0.0412247	0.0626668	0.182787	No
353	ZNF548|147694#uc002qon.2	ZNF548	0.079	0.0677757	0.0412247	0.0626668	-0.182787	No
354	ZNF566|84924#uc002oea.3	ZNF566	0.0225429	0.0224494	0.0104438	0.0184787	-0.115907	No
355	ZNF674|641339#uc011mlg.1	ZNF674	0.00292037	0.00525368	0.00177687	0.00331697	-0.195798	No
356	ZNF805|390980#uc010ygt.1	ZNF805	0.0690196	0.0714764	0.0661973	0.0688978	0.25258	No
357	ZNF805|390980#uc010ygu.1	ZNF805	0.0690196	0.0714764	0.0661973	0.0688978	-0.25258	No

## Sheet: HNSC(N)
	Transcript.ID	hugo_id	GR	SU	IG	Mean(Entropy_values)	DeltaPSI(early – late)	Is_driver
1	ADAMTS14|140766#uc001jrg.2	ADAMTS14	0.00242336	0.0110355	0.00831574	0.00725819	-0.114331	No
2	ADAMTS14|140766#uc001jrh.2	ADAMTS14	0.00539317	0.00476684	0.0062115	0.00545717	0.110188	No
3	ARHGAP22|58504#uc001jgs.2	ARHGAP22	0.0627166	0.0370646	0.0394474	0.0464095	0.115938	No
4	BAALC|79870#uc003ylg.2	BAALC	0.0218936	0.010825	0.00695166	0.0132234	0.100474	No
5	DHRS4L2|317749#uc001wle.3	DHRS4L2	0.0361437	0.0234213	0.0191655	0.0262435	-0.10736	No
6	FAM71D|161142#uc001xiz.2	FAM71D	0.0215639	0.00771659	0.0103502	0.0132102	-0.15231	No
7	FAM71D|161142#uc010tsv.1	FAM71D	0.009465	0.00515196	0.00605612	0.00689103	0.152427	No
8	FBXL16|146330#uc002cja.2	FBXL16	0.0210668	0.0256904	0.0107833	0.0191802	0.11386	No
9	FBXL16|146330#uc002cjb.2	FBXL16	0.0181771	0.0161631	0.00880596	0.0143821	-0.106013	No
10	GLT25D2|23127#uc001gqq.2	COLGALT2	0.00133307	0.0024137	0.00105077	0.00159918	0.11256	No
11	GLT25D2|23127#uc001gqs.2	COLGALT2	0.00606945	0.00711021	0.00556008	0.00624658	-0.120704	No
12	GPR68|8111#uc001xzg.2	GPR68	0.00564121	0.0069834	0.00690148	0.0065087	-0.130382	No
13	GPR68|8111#uc001xzh.2	GPR68	0.00564121	0.0069834	0.00690148	0.0065087	0.130382	No
14	HSPA1L|3305#uc003nxh.2	HSPA1L	0.00589769	0.00181015	0.00216717	0.00329167	-0.135512	No
15	HSPA1L|3305#uc010jte.2	HSPA1L	0.00589769	0.00181015	0.00216717	0.00329167	0.135512	No
16	LOC151009|151009#uc010yxc.1	LINC01106	0.0161277	0.00646444	0.00441065	0.00900092	-0.110773	No
17	LYNX1|66004#uc003yxa.2	LYNX1	0.0278432	0.0206855	0.019347	0.0226252	0.103749	No
18	LYPD5|284348#uc002oxm.3	LYPD5	0.00111337	0.00102338	0.0026378	0.00159152	0.119927	No
19	LYPD5|284348#uc002oxn.3	LYPD5	0.00111337	0.00102338	0.0026378	0.00159152	-0.119927	No
20	NKIRAS1|28512#uc003ccj.2	NKIRAS1	0.00355169	0.00181015	0.00470201	0.00335462	-0.13645	No
21	NKIRAS1|28512#uc003ccm.2	NKIRAS1	0.00884843	0.00805704	0.00357806	0.00682784	0.133434	No
22	NRXN2|9379#uc001oap.2	NRXN2	0.0168655	0.0198448	0.0217723	0.0194942	-0.153555	No
23	NRXN2|9379#uc001oaq.2	NRXN2	0.0232194	0.0174152	0.015941	0.0188585	0.123797	No
24	RDH5|5959#uc001shk.2	RDH5	0.00441869	0.00531332	0.00335729	0.0043631	-0.101906	No
25	RHBDL1|9028#uc002cir.1	RHBDL1	0.0247896	0.0165978	0.00865604	0.0166812	0.110953	No
26	SLC2A5|6518#uc010oab.1	SLC2A5	0.0364524	0.0271935	0.0183525	0.0273328	0.121474	No
27	ZNF256|10172#uc002qqu.2	ZNF256	0.0300806	0.016496	0.012051	0.0195425	0.108214	No
28	ZNF256|10172#uc010euj.2	ZNF256	0.0300806	0.016496	0.012051	0.0195425	-0.108214	No

## Sheet: HNSC(S)
	Transcript.ID	hugo_id	GR	SU	IG	Mean(Entropy_values)	DeltaPSI(early – late)	Is_driver
1	AP4S1|11154#uc001wqz.3	AP4S1	0.011235	0.00498086	0.00551542	0.00724375	0.106566	No
2	ARID3B|10620#uc002ayd.2	ARID3B	0.00728432	0.00720033	0.00363833	0.00604099	0.13073	No
3	ARID3B|10620#uc002aye.2	ARID3B	0.00220935	0.00269204	0.00196577	0.00228905	-0.123529	No
4	AURKC|6795#uc002qoc.2	AURKC	0.034542	0.0285911	0.0133	0.0254777	0.1138	No
5	C2orf63|130162#uc002ryj.2	CLHC1	0.0215176	0.01591	0.0197534	0.0190603	0.144884	No
6	C2orf63|130162#uc002ryi.2	CLHC1	0.0339614	0.018597	0.0314739	0.0280107	-0.169298	No
7	C2orf89|129293#uc010ysl.1	TRABD2A	0.00484872	0.00169885	0.0137252	0.00675759	0.120152	No
8	CBS|875#uc002zcu.2	CBS	0.00154471	0.00241722	0.00184853	0.00193682	-0.109391	No
9	CPNE5|57699#uc003omp.1	CPNE5	0.0177312	0.00511503	0.00775254	0.0101996	0.110116	No
10	FAM71D|161142#uc001xiz.2	FAM71D	0.0488713	0.0500864	0.0479979	0.0489852	-0.177406	No
11	FAM71D|161142#uc010tsv.1	FAM71D	0.0404216	0.0397941	0.040136	0.0401172	0.177846	No
12	FSD1|79187#uc002lzy.2	FSD1	0.00494996	0.00749628	0.00271716	0.00505446	-0.107098	No
13	GLT25D2|23127#uc001gqs.2	COLGALT2	0.0136242	0.0127982	0.0165433	0.0143219	-0.148973	No
14	GPR68|8111#uc001xzg.2	GPR68	0.0182634	0.00898733	0.0110968	0.0127825	-0.137681	No
15	GPR68|8111#uc001xzh.2	GPR68	0.0182634	0.00898733	0.0110968	0.0127825	0.137681	No
16	locus_15193#uc010ehv.2	#N/A	0.00163601	0.00712747	0.00356549	0.00410966	-0.119056	No
17	locus_15193#uc002orb.3	#N/A	0.00113011	0.00319509	0.00405134	0.00279218	0.107668	No
18	NKIRAS1|28512#uc003ccj.2	NKIRAS1	0.0077049	0.00367955	0.00308766	0.00482404	-0.124353	No
19	NRXN2|9379#uc001oaq.2	NRXN2	0.00784537	0.00965165	0.0102	0.00923234	0.117829	No
20	PKIB|5570#uc011ebq.1	PKIB	0.0271709	0.0243478	0.0162297	0.0225828	0.143804	No
21	REEP1|65055#uc002srh.3	REEP1	0.00457265	0.00960289	0.00248119	0.00555224	-0.174781	No
22	REEP1|65055#uc010yth.1	REEP1	0.00459313	0.00390029	0.00203149	0.0035083	0.132431	No
23	TP73|7161#uc010nzk.1	TP73	0.00363319	0.00948339	0.0091416	0.00741939	0.118482	Yes
24	TRIM11|81559#uc010pvx.1	TRIM11	0.0165598	0.0118683	0.00632119	0.0115831	0.108128	No
25	ZNF256|10172#uc002qqu.2	ZNF256	0.0203093	0.0177548	0.0277019	0.021922	0.12231	No
26	ZNF256|10172#uc010euj.2	ZNF256	0.0203093	0.0177548	0.0277019	0.021922	-0.12231	No
27	ZNF596|169270#uc003wov.2	ZNF596	0.00448072	0.0140286	0.00546895	0.00799276	-0.118245	No

[truncated: 35 more sheets: HNSC(T), KICH(S), KICH(T), KIRC(M), KIRC(N), KIRC(S), KIRC(T), KIRP(N), KIRP(S), KIRP(T), LUAD(M), LUAD(N), LUAD(S), LUAD(T), LUSC(N), LUSC(S), LUSC(T), OV(S), PRAD(N), PRAD(T) …]
