# Supplementary material for: The prognostic potential of alternative transcript isoforms across human tumors
Source: Genome Med. 2016 Aug 17;8:85. doi: 10.1186/s13073-016-0339-3 (PMC4989457; doi:10.1186/s13073-016-0339-3)
Supplement: Additional file 4: — Enriched cancer hallmarks. (XLS 66 kb) [file 13073_2016_339_MOESM4_ESM.xls]

## Sheet: M
Hallmark	p_value (Fisher test)	p_value_BH	Number_of_Genes_in_Hallmark	Genes_in_Hallmark
HALLMARK_MYC_TARGETS_V1	0.000329863	0.0164931	4	|RPL14|RAD23B|IARS|SMARCC1
HALLMARK_OXIDATIVE_PHOSPHORYLATION	0.00181698	0.0454246	4	|ACADSB|PDK4|OPA1|MTRR

## Sheet: T
Hallmark	p_value (Fisher test)	p_value_BH	Number_of_Genes_in_Hallmark	Genes_in_Hallmark
HALLMARK_MYC_TARGETS_V1	1.15506e-05	0.000577528	4	|RPL14|EIF4H|SRPK1|CAD
HALLMARK_OXIDATIVE_PHOSPHORYLATION	0.000476228	0.00931357	5	|ATP5J2|OGDH|ACADSB|MFN2|MTRR
HALLMARK_PROTEIN_SECRETION	0.000558814	0.00931357	1	|COPB2

## Sheet: S
Hallmark	p_value (Fisher test)	p_value_BH	Number_of_Genes_in_Hallmark	Genes_in_Hallmark
HALLMARK_MYC_TARGETS_V1	4.46671e-05	0.00223335	9	|RPL14|RAD23B|CUL1|EIF4H|SMARCC1|EIF4G2|FAM120A|IARS|SRPK1
HALLMARK_OXIDATIVE_PHOSPHORYLATION	0.00140047	0.0350119	10	|COX10|TIMM50|ACADM|ACADSB|OGDH|CASP7|MFN2|SUCLA2|PDP1|MTRR

## Sheet: N
Hallmark	p_value (Fisher test)	p_value_BH	Number_of_Genes_in_Hallmark	Genes_in_Hallmark
HALLMARK_OXIDATIVE_PHOSPHORYLATION	0.000616938	0.0308469	8	|PDHX|ATP5J2|OGDH|OPA1|RHOT1|PDP1|NDUFA9|POR
HALLMARK_MYC_TARGETS_V1	0.00191538	0.042784	11	|RPL14|PRPS2|HNRNPR|RRM1|EIF4H|IFRD1|GSPT1|XRCC6|CAD|HNRNPA3|IARS
HALLMARK_MITOTIC_SPINDLE	0.00256704	0.042784	41	|TIAM1|FGD4|PCGF5|ECT2|TUBGCP3|TUBGCP2|EPB41L2|NEK2|PDLIM5|SASS6|SPTBN1|ARHGAP5|CDC42EP4|KIF1B|FBXO5|BIN1|RACGAP1|STK38L|ARHGEF3|VCL|BUB1|CDC42BPA|ARHGEF7|ABR|SOS1|RABGAP1|TLK1|PAFAH1B1|ARHGAP10|DOCK2|KIF23|SMC4|KIF15|NUSAP1|KIF11|MID1|CCDC88A|HDAC6|RASAL2|KIF3B|KIF2C

## Sheet: SKCM
Hallmark	p_value (Fisher_test)	p_value_BH	Number_of_Genes_in_Hallmark	Genes_in_Hallmark
HALLMARK_KRAS_SIGNALING_UP	0.000732449	0.0342158	19	|IRF8|TFPI|DOCK2|IL2RG|HDAC9|IL10RA|CMKLR1|CDADC1|GUCY1A3|CLEC4A|GPR124|LCP1|LAT2|KIF5C|ITGB2|ALDH1A3|ITGA2|PDCD1LG2|TRAF1
HALLMARK_MYC_TARGETS_V1	0.00136863	0.0342158	2	|IARS|SMARCC1

## Sheet: COAD
Hallmark	p_value (Fisher_test)	p_value_BH	Number_of_Genes_in_Hallmark	Genes_in_Hallmark
HALLMARK_INFLAMMATORY_RESPONSE	0.000343229	0.0171615	15	|MSR1|TNFSF15|LCK|IL10RA|P2RX7|PCDH7|OLR1|CD40|RASGRP1|SLC11A2|PIK3R5|TPBG|CMKLR1|AXL|CSF3R

## Sheet: HNSC
Hallmark	p_value (Fisher_test)	p_value_BH	Number_of_Genes_in_Hallmark	Genes_in_Hallmark
HALLMARK_MYOGENESIS	3.27164e-06	0.000163582	10	|REEP1|LAMA2|ENO3|TNNT1|TPM2|FHL1|ATP2A1|ACHE|TNNI1|TNNI2
HALLMARK_ALLOGRAFT_REJECTION	0.00130588	0.0326471	7	|HLA-G|MAP4K1|LCK|PTPN6|TLR2|ACHE|IRF4

## Sheet: KIRP
Hallmark	p_value (Fisher_test)	p_value_BH	Number_of_Genes_in_Hallmark	Genes_in_Hallmark
HALLMARK_MYC_TARGETS_V1	0.00177753	0.0484014	3	|IFRD1|RPL14|CAD

## Sheet: PRAD
Hallmark	p_value (Fisher_test)	p_value_BH	Number_of_Genes_in_Hallmark	Genes_in_Hallmark
HALLMARK_MITOTIC_SPINDLE	5.84578e-05	0.00292289	25	|VCL|BUB1|CDC42BPA|ARHGEF7|ABR|SOS1|RABGAP1|TLK1|PAFAH1B1|ARHGAP10|DOCK2|KIF23|SMC4|KIF15|NUSAP1|KIF11|MID1|CCDC88A|HDAC6|RASAL2|TUBGCP2|KIF3B|SASS6|KIF2C|AURKA
HALLMARK_SPERMATOGENESIS	0.00168851	0.0293162	11	|BUB1|NF2|SLC2A5|IP6K1|NCAPH|DBF4|EZH2|ACE|KIF2C|CDKN3|AURKA
HALLMARK_G2M_CHECKPOINT	0.00175897	0.0293162	20	|BUB1|GSPT1|RAD54L|PAFAH1B1|KIF23|SMC4|KIF15|NUSAP1|KIF11|UPF1|DBF4|CHEK1|EZH2|RASAL2|AURKB|HMMR|KIF2C|CDKN3|AURKA|MYBL2

## Sheet: KICH_S
Hallmark	p_value (Fisher test)	p_value_BH	Number_of_Genes_in_Hallmark	Genes_in_Hallmark
HALLMARK_ADIPOGENESIS	0.00073055	0.0259884	1	|ELMOD3
HALLMARK_HEME_METABOLISM	0.00155258	0.0259884	1	|ACSL6
HALLMARK_COMPLEMENT	0.0015593	0.0259884	1	|PIK3R5

[truncated: 10 more sheets: KIRC_N, KIRC_S, KIRC_T, KIRP_N, PRAD_N, ER+_ER-, ER-, MITF+_MITF-, MITF+, MITF-]
