# Supplementary material for: The prognostic potential of alternative transcript isoforms across human tumors
Source: Genome Med. 2016 Aug 17;8:85. doi: 10.1186/s13073-016-0339-3 (PMC4989457; doi:10.1186/s13073-016-0339-3)
Supplement: Additional file 5: — Transcript signatures of tumor stage (XLS 189 kb) [file 13073_2016_339_MOESM5_ESM.xls]

## Sheet: M
Type.of.Cancer	Number	Transcript.ID	Gene_id (HUGO_ID)	Ensembl ID	GainRatio	Symmetrical	IG	Mean(Entropy_values)	DeltaPSI(early – late)	Cancer driver	DeltaPSI_Vardabasso (Just for SKCM(M))	DE analysis (adj. P)	DE analysis (logFC)
KIRC	1	ACHE|43#uc003uxi.2	ACHE	ENST00000428317	0.024	0.036	0.041	0.034	0.121209	No		1.78027e-07	0.792909
	2	ACOT11|26027#uc001cxj.1	ACOT11	ENST00000343744	0.039	0.046	0.047	0.044	-0.122177	No		7.1535e-07	-0.22103
	3	AMZ2|51321#uc002jgs.1	AMZ2	ENST00000359904	0.044	0.038	0.036	0.039	-0.114629	No		0.000235848	0.0595263
	4	AURKB|9212#uc002gkm.2	AURKB	ENST00000316199	0.019	0.018	0.029	0.022	-0.159965	No		0.000372433	0.893233
	5	BCL2L2|599#uc001wjg.3	BCL2L2	ENST00000250405	0.102	0.092	0.087	0.094	0.162942	No		0.00090425	-0.279466
	6	C22orf9|23313#uc003bfx.1	KIAA0930	ENST00000336156	0.125	0.148	0.127	0.133	0.140757	No		0.00093192	0.431144
	7	CARD14|79092#uc002jxt.1	CARD14	ENST00000573882	0.031	0.034	0.022	0.029	0.111921	No		0.00353862	0.6457
	8	CYP26B1|56603#uc010yrb.1	CYP26B1	ENST00000001146	0.014	0.027	0.004	0.015	-0.139066	No		0.0180876	-0.431201
	9	DGKA|1606#uc001sim.2	DGKA	ENST00000394147	0.025	0.012	0.027	0.021	0.104796	No		0.0188022	0.199006
	10	FNIP1|96459#uc003kvs.1	FNIP1	ENST00000307968	0.065	0.044	0.052	0.054	0.13154	No		0.0240167	-0.0924502
	11	IGF2BP3|10643#uc003swf.2	IGF2BP3	ENST00000258729	0.037	0.034	0.023	0.031	0.111929	No		4.50569e-10	1.68603
	12	IL18BP|10068#uc001ori.2	IL18BP	ENST00000497194	0.106	0.105	0.095	0.102	-0.150696	No		0.0446057	0.37658
	13	KHK|3795#uc002rim.2	KHK	ENST00000260598	0.03	0.026	0.02	0.025	0.124599	No		0.0729368	-0.490684
	14	KIAA1370|56204#uc002acg.3	FAM214A	ENST00000261844	0.064	0.05	0.065	0.06	0.118122	No		0.128396	-0.188465
	15	MBTPS2|51360#uc004dae.2	MBTPS2	ENST00000379484	0.062	0.043	0.052	0.053	0.115678	No		0.129056	-0.0938126
	16	NSUN7|79730#uc003gvj.3	NSUN7	ENST00000381782	0.032	0.023	0.036	0.03	0.16408	No		0.237172	-0.828672
	17	PLA2G15|23659#uc010vlf.1	PLA2G15	ENST00000219345	0.074	0.081	0.06	0.072	-0.107833	No		0.274455	0.110932
	18	SLK|9748#uc001kxo.1	SLK	ENST00000369755	0.087	0.054	0.074	0.072	0.112218	No		0.283169	-0.241733
	19	SYBU|55638#uc011lhw.1	SYBU	ENST00000532779	0.046	0.04	0.035	0.04	-0.107189	No		0.299197	0.341364
	20	TNFRSF10C|8794#uc003xcx.2	TNFRSF10C	ENST00000397703	0.038	0.029	0.042	0.036	-0.122542	Yes		0.34452	-0.272986
	21	VIPR1|7433#uc011azn.1	VIPR1	ENST00000325123	0.038	0.026	0.03	0.031	0.101502	No		0.378506	-0.981284
	22	ZCCHC7|84186#uc011lqi.1	ZCCHC7		0.029	0.017	0.037	0.028	-0.122989	No		0.736774	-0.0298936
COAD	1	locus_10990#uc002ddh.2	locus_10990	ENST00000605794	0.091	0.071	0.085	0.082	-0.116947	No
	2	MCM8|84515#uc002wml.2	MCM8	ENST00000378896	0.07	0.09	0.092	0.084	0.103448	No		0.849858	0.108894
	3	MIS12|79003#uc002gcd.2	MIS12	ENST00000573759	0.189	0.176	0.174	0.18	0.106417	No		0.929554	-0.0434521
	4	MSR1|4481#uc010lsu.2	MSR1	ENST00000350896	0.111	0.078	0.097	0.095	-0.114507	No		0.801964	-0.310372
	5	SERPINB9|5272#uc003mug.2	SERPINB9	ENST00000380698	0.043	0.049	0.047	0.046	0.115323	No		0.88338	-0.0965017
	6	SLC4A11|83959#uc002wig.2	SLC4A11	ENST00000380056	0.046	0.029	0.035	0.037	-0.128506	No		0.857779	0.271498
	7	TNFRSF10C|8794#uc003xcx.2	TNFRSF10C	ENST00000397703	0.286	0.187	0.216	0.23	-0.127485	Yes		0.307352	-0.614728
	8	TXK|7294#uc011bzj.1	TXK	ENST00000264316	0.162	0.114	0.129	0.135	0.192681	No		0.921814	-0.0944253
BRCA	1	PRDM16|63976#uc001ake.2	PRDM16	ENST00000442529	0.238	0.267	0.261	0.256	-0.188248	Yes		0.289608	-1.20449
	2	PTK2B|2185#uc003xfp.1	PTK2B	ENST00000346049	0.194	0.161	0.147	0.167	-0.135043	No		0.970498	0.447523
LUAD	1	FGF14|2259#uc001vpd.1	FGF14		0.036	0.028	0.032	0.032	0.11006	No		0.97913	0.0812449
	2	GPR161|23432#uc009wvo.2	GPR161	ENST00000367838	0.101	0.076	0.102	0.093	0.211297	No		0.629223	-0.539795
	3	IREB2|3658#uc010unb.1	IREB2	ENST00000258886	0.057	0.054	0.036	0.049	0.109617	No		0.791327	0.145843
	4	LOC81691|81691#uc002dhv.2	LOC81691	ENST00000261377	0.149	0.1	0.151	0.134	-0.193329	No		0.515108	0.494643
	5	MIAT|440823#uc003adc.1	MIAT	ENST00000421151	0.158	0.162	0.123	0.148	-0.152796	No		1	-0.0323163
	6	MICB|4277#uc003ntn.3	MICB	ENST00000252229	0.037	0.017	0.025	0.026	-0.18306	No		1	0.0193528
	7	MPZL3|196264#uc010rxy.1	MPZL3	ENST00000527472	0.218	0.195	0.166	0.193	0.127953	No		0.898603	0.197391
	8	SMARCA2|6595#uc003zhg.2	SMARCA2		0.07	0.086	0.113	0.09	0.159107	No		0.960059	-0.0768076
	9	WDR47|22911#uc001dwj.2	WDR47	ENST00000357672	0.058	0.094	0.068	0.073	-0.102762	No		0.95954	-0.0513658
SKCM	1	ABCC3|8714;uc002isk.3	ABCC3	ENST00000427699	0.169	0.148	0.119	0.145	0.146514	No		0.985377	0.0569323
	2	ADORA2A|135;uc003aab.2	ADORA2A	ENST00000337539	0.267	0.249	0.221	0.246	-0.189061	Yes	-0.685362	0.175476	0.683991
	3	ALG2|85365;uc004azf.2	ALG2	ENST00000238477	0.097	0.119	0.103	0.107	0.10511	No	-0.220978	0.287521	-0.291591
	4	AMPD3|272;uc001mip.1	AMPD3	ENST00000444303	0.26	0.222	0.226	0.236	-0.265991	No	-0.367876	0.740207	0.264592
	5	ARFGEF2|10564;uc002xtx.3	ARFGEF2	ENST00000371917	0.008	0.006	0.018	0.01	-0.108944	No	-0.0127772	0.849768	0.119683
	6	C10orf58|84293;uc001kce.3	FAM213A	ENST00000372187	0.304	0.275	0.263	0.281	0.181715	No	0.125884	0.990061	-0.0377112
	7	C17orf87|388325;uc002gbh.2	SCIMP	ENST00000574081	0.449	0.467	0.451	0.456	-0.412282	No	-0.168558	0.00222764	1.94325
	8	C5orf35|133383;uc003jqx.2	SETD9	ENST00000285947	0.301	0.266	0.285	0.284	-0.137055	No	-0.125452	0.930246	0.0766157
	9	C8orf46|254778;uc003xwg.2	C8orf46	ENST00000305454	0.018	0.012	0.012	0.014	-0.175279	No	0.617966	0.97867	0.0925152
	10	CD209|30835;uc002mhw.2	CD209	ENST00000315599	0.053	0.054	0.027	0.045	-0.129368	No		0.595882	0.487644
	11	CD72|971;uc003zxb.2	CD72	ENST00000259633	0.197	0.2	0.153	0.183	-0.262431	No	-0.0974163	0.00549561	1.4624
	12	CD79B|974;uc002jdo.1	CD79B		0.135	0.091	0.106	0.111	0.242241	Yes		0.171622	1.10898
	13	CLK1|1195;uc002uwe.2	CLK1	ENST00000321356	0.252	0.27	0.258	0.26	-0.217795	No	-0.00638411	0.932655	0.0963206
	14	CPT1C|126129;uc002ppj.2	CPT1C	ENST00000323446	0.101	0.132	0.072	0.102	-0.112277	No	-0.114027	0.901562	0.192943
	15	DOCK4|9732;uc003vfx.2	DOCK4	ENST00000428084	0.049	0.026	0.052	0.043	-0.114035	No	0.134971	0.104762	0.837878
	16	EBF1|1879;uc011ddx.1	EBF1	ENST00000313708	0.167	0.142	0.147	0.152	-0.166075	Yes	0.244909	0.299158	0.588807
	17	ECT2|1894;uc003fil.1	ECT2	ENST00000392692	0.183	0.164	0.156	0.167	-0.10635	No	-0.00669563	0.729786	0.284601
	18	ENTPD1|953;uc001kle.1	ENTPD1	ENST00000371206	0.177	0.203	0.152	0.177	-0.132507	No	0.573841	0.0618158	0.658646
	19	EPB41L4A|64097;uc003kpv.1	EPB41L4A	ENST00000261486	0.04	0.033	0.026	0.033	-0.163374	No	-0.249072	0.63716	0.324123
	20	FAM86C|55199;uc001oqw.3	FAM86C1	ENST00000346333	0.01	0.02	0.012	0.014	0.133728	No	-0.429224	0.355611	-0.476078
	21	FOXK1|221937;uc003sna.1	FOXK1	ENST00000328914	0.15	0.142	0.129	0.14	0.212661	No	0.254663	0.803737	0.117112
	22	HDAC9|9734;uc011jyc.1	HDAC9	ENST00000405010	0.06	0.051	0.05	0.053	-0.134765	No	0.0133281	0.113328	1.38205
	23	ITGAM|3684;uc002ebq.2	ITGAM	ENST00000544665	0.196	0.178	0.15	0.175	-0.14097	No	0.00973676	0.00996181	1.23101
	24	JAM2|58494;uc002ylr.1	JAM2		0.051	0.038	0.037	0.042	-0.155509	No	0.151787	0.565539	0.465841
	25	KCNAB1|7881;uc011boo.1	KCNAB1	ENST00000302490	0.128	0.162	0.122	0.137	0.16536	No	0.00142067	0.576089	0.487293
	26	KRT10|3858;uc002hvi.2	KRT10	ENST00000269576	0.12	0.143	0.142	0.135	0.276436	No	0.0089254	0.30244	-1.8985
	27	LAIR1|3903;uc002qfk.1	LAIR1	ENST00000391743	0.303	0.31	0.236	0.283	-0.287085	No	-0.0932998	0.0120548	1.25587
	28	LOC387647|387647;uc001ium.2	PTCHD3P1	ENST00000427063	0.288	0.264	0.221	0.257	-0.121207	No	-0.133746	0.641797	0.224056
	29	LRRK2|120892;uc001rmg.3	LRRK2	ENST00000298910	0.133	0.094	0.068	0.098	-0.100099	Yes	-0.928579	0.877404	0.247803
	30	MCF2L|23263;uc010tjs.1	MCF2L	ENST00000397030	0.132	0.141	0.133	0.135	0.232663	No	-0.0619521	0.465584	-1.00542
	31	NPLOC4|55666;uc002kat.3	NPLOC4	ENST00000331134	0.068	0.074	0.074	0.072	-0.112486	No	0.0502571	0.628072	-0.142189
	32	PEAR1|375033;uc001fqj.1	PEAR1	ENST00000292357	0.249	0.236	0.22	0.235	-0.338419	No	0.19645	0.00252191	1.29446
	33	PITPNA|5306;uc010cju.2	PITPNA		0.147	0.155	0.127	0.143	-0.178832	No	0.0139361	0.71691	-0.153601
	34	POT1|25913;uc003vlm.2	POT1	ENST00000357628	0.194	0.176	0.159	0.176	-0.14003	Yes	0.0806908	0.464937	0.368925
	35	PTK2B|2185;uc003xfp.1	PTK2B	ENST00000346049	0.015	0.01	0.011	0.012	0.173796	No	0.00774412	0.8929	0.106928
	36	PTPN6|5777;uc001qsb.2	PTPN6	ENST00000456013	0.049	0.021	0.022	0.031	-0.221766	No	0.152171	0.335309	0.661182
	37	RAGE|5891;uc001ylk.2	MOK	ENST00000517966	0.21	0.23	0.191	0.21	-0.132215	No	-0.0739263	0.599162	-0.412156
	38	RGS19|10287;uc002yib.2	RGS19	ENST00000332298	0.111	0.12	0.092	0.108	0.182051	No	-0.153048	0.856482	0.109744
	39	RNF150|57484;uc010iok.1	RNF150	ENST00000306799	0.281	0.242	0.192	0.238	0.173802	No	-0.00281424	0.821436	0.371958
	40	SEPT1|1731;uc002dxw.2	SEPT1		0.146	0.151	0.137	0.145	0.229736	No	0.416289	0.815982	0.274008
	41	SERINC4|619189:ELL3|80237;uc001zsv.1	SERINC4	ENST00000467869	0.165	0.202	0.172	0.18	-0.120366	No	-0.171724
	42	SHMT1|6470;uc002gta.2	SHMT1	ENST00000316694	0.188	0.169	0.157	0.172	-0.123306	No	-0.109947	0.380439	-0.417455
	43	SIGLEC10|89790;uc002pwo.2	SIGLEC10	ENST00000353836	0.384	0.366	0.349	0.366	-0.254064	No	-0.302128	0.00761027	1.58905
	44	SLC30A6|55676;uc002roh.1	SLC30A6	ENST00000282587	0.106	0.118	0.134	0.119	0.103677	No	0.0141519	0.286925	0.467964
	45	SLC8A1|6546;uc002rsa.2	SLC8A1	ENST00000406785	0.129	0.158	0.104	0.13	-0.11486	No	0.396588	1.77069e-05	1.85285
	46	SYK|6850;uc004arb.2	SYK	ENST00000375747	0.149	0.13	0.15	0.143	0.152884	Yes	-0.102841	0.581315	0.485684
	47	TBXAS1|6916;uc003vvi.2	TBXAS1	ENST00000436047	0.147	0.093	0.105	0.115	-0.198561	No	0.000331579	0.0894238	1.07691
	48	TCF4|6925;uc002lfv.2	TCF4		0.164	0.152	0.146	0.154	0.259116	No	-0.00973699	0.00888735	1.24222
	49	TET2|54790;uc011cez.1	TET2	ENST00000540549	0.107	0.112	0.068	0.095	0.191282	Yes	0.279486	0.576063	0.354404
	50	TIE1|7075;uc010okg.1	TIE1	ENST00000372476	0.235	0.195	0.206	0.212	0.135471	No	0.112744	0.178437	0.778303
	51	TM6SF1|53346;uc002bjp.2	TM6SF1	ENST00000322019	0.464	0.456	0.424	0.448	-0.268247	No	0.000864269	0.00169042	1.09634
	52	TMEM170A|124491;uc002fee.1	TMEM170A	ENST00000568559	0.22	0.208	0.184	0.204	-0.104917	No	-0.12193	0.685333	0.174513

## Sheet: N
Type.of.Cancer	Number	Transcript.ID	Gene_id (HUGO_ID)	Ensembl ID	GainRatio	Symmetrical	IG	Mean(Entropy_values)	DeltaPSI(early – late)	Cancer driver	DE analysis (adj. P)	DE analysis (logFC)
KIRC	1	ARMC6|93436#uc002nle.2	ARMC6		0.2	0.155	0.188	0.181	-0.132521	No	0.23366	0.239778
	2	C18orf8|29919#uc002kul.2	C18orf8		0.169	0.215	0.222	0.202	0.132137	No	0.760394	0.0729034
	3	DAXX|1616#uc003oed.2	DAXX	ENST00000374542	0.078	0.125	0.141	0.115	0.161361	Yes	0.274611	0.168109
	4	FAM115A|9747#uc003wdp.1	FAM115A	ENST00000479870	0.048	0.128	0.154	0.11	-0.137185	No	0.496962	-0.331678
	5	LOC645332|645332#uc001omt.3	FAM86C2P	ENST00000529253	0.164	0.143	0.15	0.152	0.17381	No	0.755129	-0.107426
	6	NSUN7|79730#uc003gvj.3	NSUN7	ENST00000381782	0.214	0.153	0.209	0.192	0.360333	No	0.0779725	-1.31483
	7	PBLD|64081#uc001jns.1	PBLD	ENST00000358769	0.123	0.135	0.136	0.131	0.157389	No	0.0953569	-0.935045
	8	SEC23A|10484#uc001wup.1	SEC23A	ENST00000307712	0.133	0.117	0.223	0.158	0.180387	No	0.802165	-0.0982878
	9	SLC39A14|23516#uc003xbp.3	SLC39A14	ENST00000359741	0.162	0.088	0.177	0.142	0.128476	No	0.791558	0.194359
	10	TBC1D15|64786#uc001swu.2	TBC1D15	ENST00000550746	0.157	0.099	0.141	0.132	0.15351	No	0.1133	-0.288824
	11	THEM4|117145#uc001ezj.1	THEM4	ENST00000368814	0.201	0.175	0.154	0.177	-0.131592	No	0.733935	-0.0938836
COAD	1	ARTN|9048#uc001ckw.2	ARTN	ENST00000498139	0.039	0.047	0.03	0.039	0.106029	No	0.161517	-0.537563
	2	CCL28|56477#uc010ivn.2	CCL28	ENST00000513525	0.026	0.04	0.037	0.035	-0.147987	No	0.273772	-0.582436
	3	FBXO24|26261#uc011kka.1	FBXO24	ENST00000427939	0.069	0.059	0.047	0.059	0.158948	No	0.671772	0.176798
	4	MYL6|4637#uc001sjx.1	MYL6	ENST00000550697	0.09	0.069	0.066	0.075	0.110432	No	0.763879	-0.0566562
	5	NLGN3|54413#uc004dzb.2	NLGN3	ENST00000374051	0.081	0.07	0.095	0.082	-0.153624	No	0.249745	0.301178
	6	PLEKHG5|57449#uc001anm.1	PLEKHG5	ENST00000400913	0.084	0.054	0.066	0.068	0.111491	No	0.920412	0.0408776
THCA	1	ATP2C2|9914#uc002fhx.2	ATP2C2	ENST00000416219	0.04	0.032	0.04	0.037	0.163021	No	5.23026e-09	-1.25216
	2	C3orf14|57415#uc003dlf.2	C3orf14	ENST00000494481	0.064	0.02	0.035	0.04	-0.111914	No	0.456268	0.0538891
	3	CEACAM1|634#uc002otv.2	CEACAM1	ENST00000161559	0.013	0.013	0.011	0.012	0.101642	No	0.0556956	0.380425
	4	CLCF1|23529#uc001okq.2	CLCF1	ENST00000312438	0.032	0.016	0.023	0.024	-0.102	No	3.88846e-07	0.529596
	5	FAM65C|140876#uc002xvm.2	FAM65C	ENST00000045083	0.007	0.005	0.008	0.007	0.146455	No	2.04634e-08	-0.935328
	6	FGF1|2246#uc003lmn.3	FGF1	ENST00000359370	0.037	0.023	0.025	0.029	-0.107381	No	0.362265	-0.0977142
	7	GRIN2C|2905#uc002jlt.1	GRIN2C	ENST00000293190	0.012	0.012	0.016	0.014	0.158274	No	1.13952e-06	-1.4385
	8	HLA-G|3135#uc003raj.3	HLA-G	ENST00000376828	0.043	0.034	0.036	0.038	-0.164866	No	6.08077e-07	1.09943
	9	ICAM4|3386#uc002mns.1	ICAM4	ENST00000393717	0.138	0.059	0.075	0.091	-0.104468	No	7.91108e-08	1.09504
	10	LYNX1|66004#uc003yxa.2	LYNX1	ENST00000317543	0.161	0.099	0.124	0.128	-0.10692	No	1.39595e-06	0.533091
	11	MYBL1|4603#uc003xwm.2	MYBL1	ENST00000523304	0.084	0.064	0.071	0.073	0.113238	No	0.00228043	0.228436
	12	NEB|4703#uc010zcb.1	NEB	ENST00000397337	0.067	0.061	0.06	0.063	0.179452	Yes	5.97883e-07	-1.36967
	13	PTGS2|5743#uc001gsb.2	PTGS2	ENST00000367468	0.044	0.033	0.039	0.039	-0.105136	No	8.91203e-13	1.36841
	14	SLA|6503#uc011ljd.1	SLA	ENST00000338087	0.049	0.041	0.033	0.041	-0.113499	No	0.611756	0.0705251
	15	SLC9A5|6553#uc002esm.2	SLC9A5	ENST00000299798	0.058	0.049	0.051	0.053	-0.119162	No	6.43965e-05	0.479404
	16	STAT4|6775#uc002usm.1	STAT4	ENST00000392320	0.051	0.05	0.044	0.048	-0.199749	No	4.03563e-09	0.970802
	17	TMEM79|84283#uc009wrw.2	TMEM79	ENST00000405535	0.142	0.109	0.116	0.122	-0.206591	No	6.13366e-10	0.718277
	18	TUBB3|10381#uc002fph.1	TUBB3	ENST00000315491	0.123	0.103	0.113	0.113	-0.208812	No	5.15448e-11	1.18639
	19	XKRX|402415#uc004egn.2	XKRX	ENST00000328526	0.037	0.014	0.021	0.024	-0.096108	No	9.82686e-08	1.06021
BRCA	1	SH2D2A|9047#uc001fqd.2	SH2D2A	ENST00000368199	0.009	0.004	0.009	0.008	-0.134166	No	0.267363	-0.307253
LUSC	1	C12orf24|29902#uc001tqv.3	FAM216A		0.047	0.046	0.039	0.044	-0.130218	No	0.893018	0.0989786
	2	C7orf31|136895#uc003sxm.1	C7orf31		0.108	0.046	0.082	0.078	-0.107654	No	0.452145	-0.299632
	3	EGR3|1960#uc011kzn.1	EGR3	ENST00000317216	0.129	0.092	0.109	0.11	0.11904	No	0.28918	-0.661819
	4	MLST8|64223#uc002coz.2	MLST8	ENST00000569417	0.025	0.034	0.042	0.033	-0.114149	Yes	0.998014	0.000868045
	5	ULK3|25989#uc002ayv.2	ULK3	ENST00000570276	0.04	0.021	0.042	0.034	0.100487	No	0.942746	-0.040371
HNSC	1	FAM71D|161142#uc001xiz.2	FAM71D	ENST00000524914	0.022	0.01	0.008	0.013	-0.15231	No	0.955052	-0.0203365
	2	LYNX1|66004#uc003yxa.2	LYNX1	ENST00000317543	0.028	0.019	0.021	0.023	0.103749	No	0.0801944	-0.744897
	3	SLC2A5|6518#uc010oab.1	SLC2A5		0.036	0.018	0.027	0.027	0.121474	No	0.544942	0.214804
	4	ZNF256|10172#uc002qqu.2	ZNF256	ENST00000282308	0.03	0.012	0.016	0.02	0.108214	No	0.677992	-0.171652
LUAD	1	ATP8B3|148229#uc002lty.1	ATP8B3	ENST00000533107	0.029	0.018	0.019	0.022	0.108319	No	0.0805202	0.728414
	2	AURKB|9212#uc010vuu.1	AURKB	ENST00000316199	0.013	0.019	0.012	0.014	0.121729	No	0.078501	0.676983
	3	CHEK1|1111#uc001qcg.3	CHEK1	ENST00000534070	0.01	0.028	0.025	0.021	-0.10065	Yes	0.153301	0.426013
	4	CHIC1|53344#uc004ebl.3	CHIC1	ENST00000373504	0.022	0.012	0.013	0.016	-0.14325	No	0.568839	-0.1339
	5	CLK1|1195#uc002uwe.2	CLK1	ENST00000321356	0.043	0.023	0.025	0.03	-0.113598	No	0.443749	-0.161135
KIRP	1	ACER3|55331#uc009yum.1	ACER3	ENST00000532485	0.057	0.077	0.079	0.071	0.215354	No	0.796285	0.124188
	2	AHRR|57491#uc003jaz.2	AHRR	ENST00000316418	0.139	0.158	0.136	0.144	-0.302669	No	0.189931	1.07921
	3	CCDC110|256309#uc003ixv.3	CCDC110	ENST00000307588	0.049	0.037	0.071	0.052	-0.148742	No	0.653987	-0.435486
	4	CLEC4A|50856#uc001qtz.1	CLEC4A	ENST00000229332	0.238	0.174	0.266	0.226	0.293174	No	0.289459	-0.852815
	5	FAM161A|84140#uc002sbm.3	FAM161A	ENST00000404929	0.192	0.171	0.168	0.177	-0.149499	No	0.420946	0.409889
	6	FGF13|2258#uc004fam.2	FGF13	ENST00000315930	0.194	0.211	0.155	0.187	-0.16243	No	0.731631	-0.469953
	7	GLYATL1|92292#uc001nni.1	GLYATL1	ENST00000300079	0.184	0.205	0.281	0.223	-0.159315	No	0.282966	-1.54742
	8	ITGBL1|9358#uc001vpc.3	ITGBL1	ENST00000545560	0.219	0.163	0.248	0.21	0.168599	No	0.213521	1.82164
	9	JAM2|58494#uc002ylp.1	JAM2	ENST00000480456	0.212	0.198	0.19	0.2	-0.37136	No	0.963746	-0.0755376
	10	LNX1|84708#uc003haf.3	LNX1	ENST00000306888	0.056	0.033	0.079	0.056	-0.196773	No	0.852382	0.217745
	11	MKNK1|8569#uc009vyi.2	MKNK1	ENST00000341183	0.325	0.35	0.333	0.336	-0.169412	No	0.764993	-0.126366
	12	PCGF3|10336#uc003gbe.2	PCGF3	ENST00000362003	0.204	0.274	0.252	0.243	0.16271	No	0.680964	0.19281
	13	PKMYT1|9088#uc002csn.2	PKMYT1	ENST00000262300	0.171	0.115	0.13	0.138	-0.199201	No	0.134934	1.27935
	14	PNKD|25953#uc002vhm.1	PNKD	ENST00000248451	0.235	0.22	0.289	0.248	0.140155	No	0.942752	0.066066
	15	PRRT2|112476#uc002duf.1	PRRT2	ENST00000300797	0.217	0.218	0.153	0.196	0.167583	No	0.946015	0.0983517
	16	PTPLAD2|401494#uc010mir.1	PTPLAD2	ENST00000495827	0.256	0.223	0.199	0.226	0.181358	No	0.43213	0.544801
	17	SHF|90525#uc010uen.1	SHF	ENST00000290894	0.084	0.05	0.059	0.064	-0.140832	No	0.894909	-0.143117
	18	SKA3|221150#uc001unt.2	SKA3	ENST00000314759	0.268	0.256	0.266	0.263	-0.364681	No	0.181959	0.939244
	19	SLK|9748#uc001kxo.1	SLK	ENST00000369755	0.076	0.075	0.032	0.061	0.168275	No	0.8	0.140381
	20	TAOK1|57551#uc010wbf.1	TAOK1		0.184	0.125	0.082	0.13	0.288293	No	0.767392	0.395822
	21	TBC1D15|64786#uc001swv.2	TBC1D15	ENST00000550746	0.347	0.382	0.345	0.358	-0.221537	No	0.799578	0.0898943
	22	TC2N|123036#uc001xzu.3	TC2N	ENST00000435962	0.074	0.051	0.066	0.064	-0.161497	No	0.802836	0.188091
	23	TLCD1|116238#uc002hco.2	TLCD1	ENST00000292090	0.059	0.079	0.073	0.071	-0.176357	No	0.785453	0.250994
	24	TMC5|79838#uc010vaq.1	TMC5	ENST00000396229	0.148	0.131	0.16	0.146	-0.217801	No	0.315637	-1.74076
	25	TMEM194A|23306#uc001smx.2	TMEM194A	ENST00000300128	0.077	0.06	0.088	0.075	-0.149957	No	0.251584	0.435569
	26	UHRF1|29128#uc002mbp.2	UHRF1	ENST00000398240	0.222	0.195	0.157	0.191	0.139005	No	0.173838	0.904338
	27	ZCCHC10|54819#uc003kyi.2	ZCCHC10	ENST00000504170	0.157	0.155	0.134	0.149	0.14901	No	0.270993	-0.421643
	28	ZNF239|8187#uc009xmk.2	ZNF239	ENST00000535642	0.117	0.061	0.086	0.088	0.221782	No	0.600509	0.34964
	29	ZNF673|55634#uc004dgm.3	KRBOX4	ENST00000344302	0.145	0.114	0.095	0.118	-0.171394	No	0.829761	-0.13418
PRAD	1	ANKS1B|56899#uc001tge.1	ANKS1B	ENST00000547776	0.239	0.221	0.254	0.238	-0.145837	No	0.36231	0.305783
	2	APOB48R|55911#uc002dqb.1	APOBR	ENST00000564831	0.209	0.215	0.228	0.217	-0.164976	No	0.600302	0.173446
	3	ARMC9|80210#uc002vrq.3	ARMC9	ENST00000349938	0.141	0.157	0.157	0.152	-0.232937	No	0.735332	-0.0650215
	4	C2orf56|55471#uc002rqa.3	NDUFAF7	ENST00000002125	0.328	0.241	0.266	0.278	-0.137717	No	0.624598	0.0942535
	5	CAPNS1|826#uc002odl.2	CAPNS1	ENST00000588815	0.211	0.154	0.166	0.177	0.152216	No	0.492075	-0.131102
	6	CELF2|10659#uc001iko.3	CELF2	ENST00000427450	0.311	0.267	0.282	0.287	0.198027	No	0.284209	-0.42865
	7	CHRNA2|1135#uc010lur.2	CHRNA2	ENST00000407991	0.117	0.182	0.136	0.145	-0.145182	No	0.0810103	-1.16383
	8	CUL2|8453#uc001ixw.2	CUL2	ENST00000374751	0.178	0.139	0.2	0.172	-0.145484	No	0.0766115	0.215443
	9	FBXW2|26190#uc004bkm.1	FBXW2	ENST00000373926	0.239	0.306	0.277	0.274	-0.192709	No	0.548573	0.0918878
	10	GPR89A|653519#uc001eor.2	GPR89A		0.184	0.145	0.195	0.175	0.14292	No	0.734407	-0.0770125
	11	IDO1|3620#uc003xnm.2	IDO1	ENST00000518237	0.154	0.183	0.12	0.153	-0.245117	No	0.00330793	1.50976
	12	psiTPTE22|387590#uc002zls.1	TPTEP1	ENST00000558085	0.112	0.109	0.165	0.129	-0.14179	No	0.145972	-1.201
	13	RABEPK|10244#uc004bpm.2	RABEPK		0.105	0.122	0.138	0.122	0.173102	No	0.845043	-0.0441942
	14	RNF112|7732#uc010vyv.1	RNF112		0.311	0.25	0.293	0.285	-0.219033	No	0.0404758	-1.44834
	15	SH3BP4|23677#uc002vvp.2	SH3BP4	ENST00000392011	0.113	0.114	0.119	0.115	-0.161224	No	0.109503	-0.372761
	16	SLC19A1|6573#uc002zhl.1	SLC19A1	ENST00000311124	0.157	0.223	0.134	0.171	-0.137552	No	0.143531	-0.423922
	17	SMTN|6525#uc003ajk.1	SMTN	ENST00000333137	0.229	0.275	0.201	0.235	-0.2064	No	0.0303815	-0.876693
	18	SOX15|6665#uc002ghy.1	SOX15	ENST00000538513	0.008	0	0.02	0.009	0.134506	No	0.127078	-0.703694
	19	SPIRE1|56907#uc010wzw.1	SPIRE1	ENST00000409402	0.116	0.108	0.125	0.116	-0.175731	No	0.929741	-0.0284141
	20	TARP|445347#uc003tgc.1	TARP	ENST00000443402	0.43	0.426	0.359	0.405	0.150125	No	0.9014	-0.104789
	21	TEX14|56155#uc002iws.1	TEX14	ENST00000389934	0.094	0.077	0.179	0.117	-0.215209	No	0.826308	-0.106215

## Sheet: T
Type.of.Cancer	Number	Transcript.ID	Gene_id (HUGO_ID)	Ensembl ID	GainRatio	Symmetrical	IG	Mean(Entropy_values)	DeltaPSI(early – late)	Cancer driver	DE analysis (adj. P)	DE analysis (logFC)
KIRC	1	ACOT11|26027#uc001cxl.1	ACOT11	ENST00000343744	0.058	0.048	0.052	0.053	0.129346	No	0.00331149	-0.353288
	2	AMZ2|51321#uc002jgs.1	AMZ2	ENST00000359904	0.083	0.063	0.066	0.071	-0.146873	No	0.0591316	0.0761577
	3	AP2A1|160#uc002ppo.2	AP2A1	ENST00000354293	0.104	0.087	0.091	0.094	0.124748	No	1.48145e-06	0.197995
	4	C17orf108|201229#uc002gzv.2	LYRM9		0.045	0.048	0.046	0.046	-0.176502	No	1.00295e-06	-0.31985
	5	C22orf9|23313#uc003bfx.1	KIAA0930	ENST00000336156	0.119	0.095	0.103	0.106	0.139257	No	1.50455e-09	0.3666
	6	CPM|1368#uc001sup.2	CPM	ENST00000551568	0.056	0.052	0.05	0.053	0.265163	No	5.01115e-05	-0.415078
	7	FANCE|2178#uc003oko.1	FANCE	ENST00000229769	0.04	0.025	0.022	0.029	0.124736	Yes	0.0515371	-0.138045
	8	GPR77|27202#uc002pgk.1	C5AR2	ENST00000600626	0.016	0.019	0.015	0.017	-0.153665	No	2.36444e-07	-0.703717
	9	IL18BP|10068#uc001ori.2	IL18BP	ENST00000497194	0.099	0.086	0.093	0.093	-0.13106	No	6.37467e-05	0.315181
	10	ISPD|729920#uc010ktx.2	ISPD	ENST00000407010	0.07	0.048	0.054	0.057	0.132732	No	9.63385e-07	-0.412135
	11	KCNN3|3782#uc001ffo.2	KCNN3	ENST00000361147	0.077	0.048	0.054	0.06	-0.117549	No	4.07133e-06	-0.601287
	12	LNX1|84708#uc003haf.3	LNX1	ENST00000306888	0.063	0.05	0.058	0.057	-0.129683	No	4.03516e-06	-0.497097
	13	MGC3771|81854#uc010btd.2	ZNF205-AS1	ENST00000576943	0.108	0.064	0.086	0.086	0.128311	No	0.010107	-0.229553
	14	MVK|4598#uc009zvk.2	MVK	ENST00000228510	0.095	0.081	0.08	0.086	0.14898	No	0.014902	0.242082
	15	NSUN7|79730#uc003gvj.3	NSUN7	ENST00000381782	0.086	0.05	0.067	0.068	0.155933	No	1.46004e-07	-0.80555
	16	PCDHGB5|56101#uc003lkf.1	PCDHGB5	ENST00000519479	0.031	0.036	0.029	0.032	0.16933	No	1.64258e-05	-0.889317
	17	PIH1D2|120379#uc001pmq.3	PIH1D2		0.017	0.017	0.017	0.017	-0.118883	No	0.00153032	-0.272844
	18	PIP5K1B|8395#uc004agu.2	PIP5K1B	ENST00000265382	0.077	0.043	0.052	0.057	0.121398	No	4.54283e-07	-0.776537
	19	RAD52|5893#uc001qis.1	RAD52	ENST00000358495	0.054	0.051	0.051	0.052	0.13532	No	0.137486	0.112449
	20	SLC8A1|6546#uc002rsa.2	SLC8A1	ENST00000406785	0.038	0.034	0.037	0.036	0.126008	No	0.471429	-0.0850245
	21	SLK|9748#uc001kxo.1	SLK	ENST00000369755	0.138	0.106	0.115	0.12	0.1202	No	8.83049e-07	-0.354873
	22	SULT1A3|6818#uc002dtb.2	SULT1A3	ENST00000360423	0.052	0.048	0.042	0.047	0.127532	No	0.0632941	0.195252
	23	TCF12|6938#uc002aed.2	TCF12	ENST00000267811	0.1	0.095	0.09	0.095	0.131634	Yes	0.569965	0.0384791
	24	TSSC4|10078#uc001lwl.2	TSSC4	ENST00000333256	0.055	0.031	0.034	0.04	-0.119659	No	0.00406674	0.171898
	25	VIPR1|7433#uc011azn.1	VIPR1	ENST00000325123	0.094	0.089	0.09	0.091	0.119395	No	3.06811e-10	-1.13539
	26	ZNF772|400720#uc002qou.2	ZNF772	ENST00000427512	0.082	0.045	0.054	0.06	-0.169078	No	1.58921e-08	-0.5091
COAD	1	BCL2|596#uc002liu.1	BCL2	ENST00000398117	0.159	0.128	0.147	0.145	-0.13043	Yes	0.771908	-0.22555
	2	C2orf88|84281#uc002urs.2	C2orf88	ENST00000340623	0.102	0.067	0.096	0.089	0.167043	No	0.565818	-0.430543
	3	CYP27B1|1594#uc001sqa.1	CYP27B1	ENST00000228606	0.293	0.221	0.233	0.249	0.13761	No	0.746967	-0.164892
	4	ENAH|55740#uc001hpc.1	ENAH	ENST00000366844	0.055	0.069	0.072	0.065	0.130398	Yes	0.308279	0.347156
	5	EPHB6|2051#uc011kst.1	EPHB6	ENST00000392957	0.092	0.089	0.066	0.082	-0.149915	Yes	0.184152	1.3054
	6	KCP|375616#uc003vob.1	KCP	ENST00000492679	0.121	0.064	0.093	0.093	0.127666	No	0.978219	0.0505198
	7	MYLK4|340156#uc003mtx.3	MYLK4	ENST00000268446	0.115	0.074	0.116	0.102	-0.139712	No	0.994778	-0.00457876
	8	N4BP2L1|90634#uc001uuc.2	N4BP2L1	ENST00000380130	0.103	0.061	0.08	0.081	0.144256	No	0.961773	-0.0654763
	9	PODNL1|79883#uc002mxr.2	PODNL1	ENST00000538517	0.167	0.1	0.121	0.129	-0.131897	No	0.543312	0.398033
	10	PTPRR|5801#uc001swh.1	PTPRR	ENST00000440835	0.182	0.147	0.185	0.171	-0.163991	No	0.978219	0.0640607
	11	SLC1A3|6507#uc010iuy.2	SLC1A3	ENST00000265113	0.083	0.051	0.052	0.062	0.200122	Yes	0.371042	0.769754
	12	VPS29|51699#uc001tqx.2	VPS29	ENST00000360579	0.044	0.045	0.049	0.046	0.153016	No	0.760354	-0.0888699
	13	ZNF805|390980#uc010ygt.1	ZNF805	ENST00000354309	0.069	0.066	0.071	0.069	0.25258	No	0.885827	-0.0573944
THCA	1	COLEC11|78989#uc002qya.2	COLEC11	ENST00000487365	0.032	0.028	0.027	0.029	0.12398	No	0.00258854	-0.766515
	2	DHODH|1723#uc002fbp.2	DHODH	ENST00000219240	0.052	0.027	0.035	0.038	0.134967	No	0.569092	-0.0593069
	3	FCRLB|127943#uc001gbn.3	FCRLB	ENST00000495397	0.022	0.022	0.03	0.025	0.10198	No	0.00119559	0.63933
	4	NEXN|91624#uc001dib.3	NEXN	ENST00000330010	0.013	0.015	0.028	0.018	0.10433	No	0.0531345	-0.3367
	5	TMEM79|84283#uc010phi.1	TMEM79	ENST00000295694	0.041	0.053	0.048	0.047	0.134428	No	0.00068741	0.555845
	6	USP6|9098#uc002gau.1	USP6	ENST00000574788	0.025	0.019	0.024	0.023	0.13241	Yes	0.117976	-0.2208
	7	VIPR1|7433#uc011azn.1	VIPR1	ENST00000325123	0.015	0.021	0.031	0.023	0.113947	No	4.91479e-05	-1.02607
	8	ZIK1|284307#uc002qpg.2	ZIK1	ENST00000597850	0.022	0.021	0.03	0.024	0.106708	No	0.171944	-0.132591
BRCA	1	C1orf69|200205#uc001hsl.3	IBA57	ENST00000366711	0.018	0.021	0.021	0.02	-0.159968	No	0.337152	0.13323
	2	RIMS3|9783#uc001cfu.1	RIMS3	ENST00000372684	0.014	0.017	0.015	0.015	-0.119338	No	0.370478	-0.217824
LUSC	1	AGBL2|79841#uc001ngf.2	AGBL2	ENST00000525123	0.035	0.052	0.052	0.046	0.104189	No	0.465338	-0.401995
	2	ANK1|286#uc003xoc.2	ANK1	ENST00000457297	0.05	0.052	0.055	0.052	0.169499	No	0.814161	-0.22043
	3	B4GALNT1|2583#uc001spg.1	B4GALNT1	ENST00000341156	0.069	0.067	0.063	0.066	-0.103903	No	0.0972465	1.12499
	4	FAM21A|387680#uc001jjb.2	FAM21A	ENST00000351071	0.055	0.031	0.028	0.038	-0.180592	No	0.671903	0.196462
	5	GBP3|2635#uc001dmt.2	GBP3	ENST00000370481	0.043	0.029	0.044	0.039	-0.111737	No	0.670927	0.264522
	6	GEN1|348654#uc002rct.2	GEN1	ENST00000381254	0.075	0.087	0.095	0.086	0.115235	No	0.713643	0.131006
	7	HMMR|3161#uc011dem.1	HMMR	ENST00000393915	0.079	0.046	0.046	0.057	0.10523	No	0.236968	0.415592
	8	MCTP2|55784#uc002btj.2	MCTP2	ENST00000456504	0.072	0.029	0.038	0.046	-0.118803	No	0.719689	-0.160718
	9	NADK|65220#uc001aic.2	NADK	ENST00000341426	0.041	0.038	0.038	0.039	-0.127252	No	0.885944	0.0438188
	10	RCAN2|10231#uc003oyb.1	RCAN2	ENST00000330430	0.041	0.049	0.047	0.046	-0.186061	No	0.962769	-0.0534819
	11	XRCC4|7518#uc003kib.2	XRCC4	ENST00000282268	0.05	0.019	0.036	0.035	0.128861	No	0.949233	0.0365778
HNSC	1	ADC|113451#uc001bws.2	ADC	ENST00000294517	0.159	0.148	0.164	0.157	0.151834	No	0.888238	-0.0896217
	2	ADPRHL1|113622#uc001vtp.1	ADPRHL1	ENST00000356501	0.048	0.043	0.067	0.052	-0.165375	No	0.973535	-0.0527722
	3	ARID3B|10620#uc002ayd.2	ARID3B	ENST00000346246	0.085	0.043	0.056	0.061	0.148019	No	0.78738	-0.116748
	4	BCL2|596#uc002lit.1	BCL2	ENST00000398117	0.089	0.068	0.097	0.085	0.123034	Yes	0.35996	-0.409154
	5	C16orf45|89927#uc002ddo.2	C16orf45	ENST00000300006	0.077	0.055	0.075	0.069	0.140924	No	0.998448	0.00119305
	6	C2orf63|130162#uc002ryi.2	CLHC1	ENST00000401408	0.176	0.152	0.148	0.158	-0.271622	No	0.865291	0.0945786
	7	C9orf116|138162#uc004cft.1	C9orf116	ENST00000429260	0.208	0.173	0.196	0.192	-0.126693	No	0.0202479	0.839336
	8	EFCAB2|84288#uc001ibc.2	EFCAB2	ENST00000366523	0.004	0.01	0.007	0.007	0.104546	No	0.364152	0.319258
	9	ENO3|2027#uc002gac.3	ENO3	ENST00000323997	0.048	0.036	0.063	0.049	0.116691	No	0.0740795	-1.40326
	10	GRIN2C|2905#uc002jlv.1	GRIN2C	ENST00000584176	0.168	0.098	0.133	0.133	-0.139713	No	0.981419	-0.0486673
	11	HLA-G|3135#uc003raj.3	HLA-G	ENST00000376828	0.158	0.093	0.131	0.127	-0.130789	No	0.888066	-0.170133
	12	LAMA2|3908#uc003qbn.2	LAMA2	ENST00000421865	0.061	0.062	0.048	0.057	0.25676	No	0.168405	-0.700144
	13	locus_8930#uc001ytg.2	locus_8930	ENST00000428453	0.035	0.058	0.045	0.046	0.102944	No
	14	MAP4K1|11184#uc002oiy.1	MAP4K1	ENST00000396857	0.084	0.046	0.07	0.067	0.102241	No	0.283873	-0.48946
	15	SEPT1|1731#uc002dxw.2	SEPT1		0.083	0.056	0.079	0.073	-0.111171	No	0.117928	-0.631718
	16	SPDYE8P|389517#uc011keo.1	SPDYE8P	ENST00000448019	0.041	0.031	0.047	0.039	-0.192075	No	0.62286	0.197839
	17	SYTL3|94120#uc003qrq.2	SYTL3		0.149	0.077	0.097	0.108	-0.102786	No	0.849729	-0.103935
	18	TNNT1|7138#uc002qje.3	TNNT1	ENST00000588981	0.076	0.071	0.094	0.08	0.170332	No	0.526465	-0.566317
	19	TRERF1|55809#uc003osd.2	TRERF1	ENST00000541110	0.205	0.15	0.155	0.17	-0.102083	No	0.988496	0.0224788
	20	ZNF496|84838#uc001ico.2	ZNF496	ENST00000294753	0.056	0.05	0.056	0.054	0.127916	No	0.589042	0.164468
LUAD	1	ACOT7|11332#uc001amq.2	ACOT7	ENST00000377842	0.039	0.037	0.046	0.041	0.100086	No	0.245353	0.270453
	2	C15orf27|123591#uc002bbs.2	C15orf27	ENST00000558249	0.071	0.07	0.072	0.071	-0.168233	No	0.861493	-0.0614153
	3	CD300LF|146722#uc002jlg.2	CD300LF	ENST00000326165	0.053	0.03	0.034	0.039	0.114722	No	0.368045	-0.319128
	4	CLK1|1195#uc002uwe.2	CLK1	ENST00000321356	0.024	0.032	0.042	0.033	-0.108176	No	0.324731	-0.204273
	5	DENND2C|163259#uc001eez.2	DENND2C	ENST00000393274	0.102	0.118	0.116	0.112	-0.166871	No	0.390247	0.245388
	6	DNASE1L1|1774#uc004fks.1	DNASE1L1	ENST00000369809	0.035	0.027	0.055	0.039	-0.125821	No	0.220633	0.207384
	7	FAM125B|89853#uc011lzy.1	MVB12B	ENST00000361171	0.028	0.037	0.043	0.036	0.104758	No	0.00507921	-0.626854
	8	FCRL2|79368#uc001fre.2	FCRL2	ENST00000361516	0.021	0.024	0.03	0.025	0.136296	No	0.0427996	-0.975071
	9	IRF4|3662#uc003mtb.3	IRF4	ENST00000380956	0.044	0.045	0.049	0.046	-0.171852	Yes	0.0211449	-0.891407
	10	LETM2|137994#uc003xll.1	LETM2	ENST00000297720	0.136	0.089	0.104	0.11	-0.183847	No	0.0372348	0.624285
	11	LRMP|4033#uc001rgh.2	LRMP	ENST00000361433	0.024	0.027	0.024	0.025	0.123452	No	0.0415357	-0.648396
	12	MICB|4277#uc003ntn.3	MICB	ENST00000252229	0.023	0.029	0.033	0.028	-0.10431	No	0.357959	0.269498
	13	SCN4B|6330#uc010rxu.1	SCN4B	ENST00000415030	0.063	0.073	0.069	0.069	0.102018	No	0.452424	-0.344902
	14	SPIB|6689#uc010ycc.1	SPIB	ENST00000595883	0.056	0.04	0.023	0.04	-0.138915	No	0.0302619	-1.01285
	15	WDR73|84942#uc002bkw.2	WDR73	ENST00000434634	0.034	0.02	0.034	0.029	-0.111976	No	0.868006	0.0384871
	16	ZBP1|81030#uc002xyp.2	ZBP1	ENST00000395822	0.058	0.045	0.064	0.055	-0.114437	No	0.172985	-0.491267
	17	ZNF606|80095#uc010yhp.1	ZNF606	ENST00000341164	0.048	0.03	0.039	0.039	-0.115949	No	0.0878468	-0.304621
	18	ZNF793|390927#uc010efm.2	ZNF793	ENST00000445217	0.058	0.039	0.045	0.047	0.174735	No	0.224142	-0.418775
KICH	1	ACSL6|23305#uc003kvw.1	ACSL6	ENST00000379264	0.248	0.198	0.198	0.215	0.177473	Yes	0.577872	1.12973
	2	ADAP1|11033#uc010ksc.2	ADAP1	ENST00000265846	0.168	0.198	0.215	0.193	-0.273314	No	0.69896	-0.452814
	3	ANKRD12|23253#uc002knv.2	ANKRD12	ENST00000383440	0.283	0.227	0.289	0.266	0.152746	Yes	0.839183	-0.139294
	4	ARHGEF10L|55160#uc001bap.2	ARHGEF10L	ENST00000452522	0.085	0.067	0.075	0.076	-0.178682	No	0.504642	-0.641531
	5	C17orf108|201229#uc002gzv.2	LYRM9		0.234	0.227	0.252	0.237	0.226288	No	1	-0.0534586
	6	C19orf47|126526#uc002oni.3	C19orf47	ENST00000582783	0.402	0.345	0.375	0.374	0.190099	No	1	-0.0267165
	7	C1orf84|149469#uc001cjh.2	C1orf84	ENST00000372450	0.41	0.345	0.399	0.385	-0.161011	No	0.527917	-0.603547
	8	CD27|939#uc001qod.2	CD27	ENST00000266557	0.361	0.284	0.281	0.309	0.236458	No	0.97348	-0.0834672
	9	CEACAM1|634#uc002otv.2	CEACAM1	ENST00000161559	0.206	0.164	0.168	0.179	0.2413	No	0.759227	-0.664003
	10	CPNE5|57699#uc003omr.1	CPNE5	ENST00000244751	0.282	0.225	0.214	0.24	0.21076	No	0.49792	-1.13864
	11	CSTF1|1477#uc002xxl.1	CSTF1	ENST00000217109	0.129	0.112	0.144	0.128	-0.146353	No	0.82591	-0.106368
	12	DPEP2|64174#uc002eve.2	DPEP2	ENST00000412757	0.178	0.1	0.117	0.132	0.237858	No	0.764453	-0.455539
	13	FGFR4|2264#uc003mfm.2	FGFR4	ENST00000292408	0.334	0.252	0.282	0.289	-0.159744	Yes	0.83035	0.549986
	14	GSTT2|2953#uc002zyw.3	GSTT2	ENST00000290765	0.287	0.256	0.271	0.271	0.251086	No	1	-0.133643
	15	HEYL|26508#uc001cdp.2	HEYL	ENST00000372852	0.289	0.264	0.257	0.27	-0.194598	No	0.711425	0.444206
	16	HSPA6|3310#uc001gap.2	HSPA6		0.167	0.124	0.159	0.15	0.148692	No	0.897109	0.304488
	17	locus_8048#uc010tno.1	locus_8048	ENST00000419474	0.291	0.278	0.287	0.285	0.178289	No
	18	LRRC8D|55144#uc001dnm.2	LRRC8D	ENST00000337338	0.27	0.236	0.255	0.254	0.254402	No	0.592909	-0.313181
	19	MAMLD1|10046#uc011mxw.1	MAMLD1	ENST00000426613	0.159	0.146	0.146	0.15	0.242216	No	0.940804	0.171078
	20	MIPOL1|145282#uc001wue.2	MIPOL1	ENST00000327441	0.187	0.212	0.216	0.205	-0.238799	No	0.697315	0.478074
	21	PUS10|150962#uc002saq.1	PUS10	ENST00000398658	0.404	0.393	0.409	0.402	-0.188821	No	0.791638	-0.249163
	22	SAMD13|148418#uc001djr.2	SAMD13	ENST00000370673	0.412	0.348	0.379	0.379	0.192399	No	0.732053	-0.420174
	23	TMCC1|23023#uc011blc.1	TMCC1	ENST00000432054	0.255	0.202	0.205	0.221	-0.172104	No	0.753177	0.158455
	24	TMEM48|55706#uc001cvs.2	NDC1	ENST00000371429	0.029	0.024	0.07	0.041	-0.149302	No	0.940804	0.115924
	25	TTLL9|164395#uc002wwz.1	TTLL9	ENST00000375921	0.207	0.177	0.192	0.192	0.271556	Yes	0.682914	0.446337
	26	ZAP70|7535#uc002syd.1	ZAP70	ENST00000264972	0.166	0.145	0.135	0.149	0.181413	No	0.507588	-0.855305
	27	ZBTB7C|201501#uc002lda.2	ZBTB7C		0.193	0.172	0.226	0.197	0.153673	No	0.839452	0.42918
KIRP	1	ALPL|249#uc001beu.3	ALPL	ENST00000374840	0.199	0.129	0.148	0.159	0.213305	No	0.157474	0.62712
	2	ASB2|51676#uc001ycc.1	ASB2	ENST00000315988	0.039	0.046	0.057	0.048	0.187604	No	0.616144	0.256369
	3	BCAR3|8412#uc001dpx.3	BCAR3	ENST00000539242	0.072	0.052	0.054	0.059	0.135336	Yes	0.214148	0.286149
	4	BRSK1|84446#uc002qkf.2	BRSK1	ENST00000590333	0.202	0.196	0.21	0.203	0.286402	No	0.214668	-0.542743
	5	BUB1|699#uc002tgc.2	BUB1	ENST00000302759	0.045	0.054	0.022	0.041	-0.246686	No	1.77712e-07	1.96195
	6	C7orf10|79783#uc003thn.1	SUGCT	ENST00000335693	0.106	0.069	0.098	0.091	0.132954	No	0.0645338	-0.672173
	7	CAMK2B|816#uc003tku.2	CAMK2B	ENST00000457475	0.164	0.171	0.164	0.166	0.250335	No	0.0018653	-2.35809
	8	CAPS2|84698#uc001sxm.3	CAPS2	ENST00000328705	0.227	0.186	0.207	0.207	-0.191797	No	0.00248628	-0.922408
	9	CLDN7|1366#uc002gfm.3	CLDN7	ENST00000538261	0.078	0.057	0.068	0.068	0.134788	No	0.000220724	-2.00312
	10	CLK4|57396#uc003mjf.1	CLK4	ENST00000316308	0.141	0.106	0.096	0.114	-0.131001	No	0.165814	-0.310786
	11	DPF3|8110#uc001xnf.2	DPF3	ENST00000381216	0.131	0.143	0.143	0.139	0.279757	No	0.177209	-0.68973
	12	EFCAB4A|283229#uc001lrw.2	EFCAB4A	ENST00000527763	0.264	0.243	0.258	0.255	-0.181108	No	0.0349795	-0.835763
	13	EGFLAM|133584#uc003jlg.1	EGFLAM	ENST00000322350	0.138	0.117	0.141	0.132	0.169789	No	0.340872	0.451918
	14	ENAH|55740#uc001hpc.1	ENAH	ENST00000366844	0.118	0.088	0.095	0.1	0.17426	Yes	0.0387288	0.332748
	15	EXO1|9156#uc001hzj.2	EXO1		0.164	0.139	0.157	0.153	-0.253538	No	8.18755e-07	1.74622
	16	FBXL13|222235#uc010lir.1	FBXL13	ENST00000379308	0.06	0.03	0.048	0.046	0.152655	No	0.00485333	-0.813476
	17	FBXL16|146330#uc002cja.2	FBXL16	ENST00000562648	0.089	0.051	0.067	0.069	0.184255	No	0.210811	-0.771713
	18	FHL1|2273#uc011mvz.1	FHL1		0.15	0.143	0.141	0.145	-0.16638	No	1.27946e-05	-2.43437
	19	HJURP|55355#uc002vvg.2	HJURP	ENST00000411486	0.106	0.096	0.095	0.099	-0.321633	No	1.71071e-06	1.87358
	20	IKBKG|8517#uc011mzr.1	IKBKG	ENST00000369609	0.179	0.172	0.186	0.179	-0.159268	No	0.170477	0.152559
	21	KCNAB1|7881#uc003fas.2	KCNAB1	ENST00000471742	0.202	0.179	0.189	0.19	-0.215553	No	0.544982	-0.132099
	22	KCNJ15|3772#uc002ywv.2	KCNJ15	ENST00000328656	0.058	0.039	0.056	0.051	0.140487	No	0.0341127	-0.655981
	23	KIAA0114|57291#uc003gzo.2	DANCR	ENST00000411630	0.184	0.19	0.183	0.186	0.166858	Yes	0.53908	0.155751
	24	KIAA1549|57670#uc011kqk.1	KIAA1549	ENST00000242365	0.075	0.053	0.066	0.064	-0.141936	No	0.573884	-0.136184
	25	LAG3|3902#uc001qqu.2	LAG3	ENST00000538079	0.091	0.053	0.08	0.075	0.133493	No	0.0770314	0.759343
	26	LIPG|9388#uc002ldv.2	LIPG	ENST00000261292	0.1	0.051	0.095	0.082	0.141482	No	0.332178	-0.589477
	27	LOC100132287|100132287#uc009vjk.2	LOC100132287	ENST00000440038	0.308	0.277	0.291	0.292	0.139433	No	0.763136	0.103204
	28	NEB|4703#uc002txt.3	NEB	ENST00000603639	0.112	0.071	0.082	0.088	0.128707	Yes	0.00313628	1.81263
	29	PAX6|5080#uc001mte.3	PAX6	ENST00000419022	0.236	0.187	0.196	0.206	0.198357	Yes	0.373847	-0.259716
	30	PDE7B|27115#uc003qgp.2	PDE7B	ENST00000308191	0.094	0.054	0.09	0.079	0.205933	No	0.0699655	-0.551945
	31	PGF|5228#uc001xrb.2	PGF	ENST00000555567	0.088	0.083	0.075	0.082	0.165345	No	0.00033216	1.37404
	32	SERHL2|253190#uc011apn.1	SERHL2	ENST00000416156	0.233	0.15	0.183	0.189	-0.182877	No	0.0467966	-0.754987
	33	SKA3|221150#uc001unt.2	SKA3	ENST00000314759	0.058	0.084	0.085	0.076	-0.199507	No	2.46413e-06	1.41405
	34	SLC4A11|83959#uc002wig.2	SLC4A11	ENST00000380056	0.067	0.063	0.058	0.063	0.131576	No	0.00951103	-1.60956
	35	TRIM16L|147166#uc010vyf.1	TRIM16L	ENST00000449552	0.218	0.185	0.213	0.205	0.183797	No	0.000565988	1.04507
	36	ZBTB48|3104#uc009vmc.1	ZBTB48	ENST00000377674	0.081	0.059	0.064	0.068	-0.197874	No	0.998408	-0.00606888
	37	ZIK1|284307#uc002qpj.2	ZIK1	ENST00000307468	0.215	0.197	0.209	0.207	-0.305345	No	0.00691014	-1.00032
PRAD	1	BCO2|83875#uc010rwt.1	BCO2	ENST00000357685	0.048	0.023	0.031	0.034	0.106571	No	0.606443	0.187761
	2	LOC339524|339524#uc001dmf.2	LINC01140	ENST00000490006	0.018	0.034	0.021	0.024	-0.106981	No	0.810835	0.088544
	3	SPIN2B|474343#uc004duy.2	SPIN2B	ENST00000374912	0.054	0.019	0.041	0.038	-0.102041	No	0.606008	-0.0773045
	4	VASH2|79805#uc001hjy.2	VASH2	ENST00000366968	0.102	0.057	0.077	0.079	0.127237	No	1	0.00488733
	5	ZNF215|7762#uc010raw.1	ZNF215	ENST00000278319	0.115	0.042	0.09	0.082	-0.146686	No	0.283797	-0.389794

## Sheet: S
Type.of.Cancer	Number	Transcript.ID	Gene_id (HUGO_ID)	Ensembl ID	GainRatio	Symmetrical	IG	Mean(Entropy_values)	DeltaPSI(early – late)	Cancer driver	DE analysis (adj. P)	DE analysis (logFC)
OV	1	AMY2B|280:LOC648740|648740:RNPC3|55599;uc010oul.1	AMY2B	ENST00000533099	0.157759	0.176642	0.182548	0.172316	-0.166768	No
	2	ARHGAP11B|89839;uc010azu.1	ARHGAP11B	ENST00000567449	0.14928	0.159476	0.157097	0.155285	0.130726	No	0.772695	-0.333785
	3	ARL4A|10124;uc003ssq.2	ARL4A	ENST00000396662	0.119548	0.124725	0.107166	0.117147	-0.127511	No	0.988547	0.0478359
	4	C7orf10|79783;uc003thp.1	SUGCT	ENST00000335693	0.0869453	0.0771605	0.119178	0.094428	0.179596	No	0.378657	0.992279
	5	CPT1B|1375:CHKB|1120:CHKB-CPT1B|386593;uc003bmv.2	CPT1B	ENST00000406938	0.136406	0.110379	0.118678	0.121821	0.151665	No
	6	CREB5|9586;uc003szs.2	CREB5	ENST00000357727	0.147659	0.110667	0.116113	0.124813	0.151232	No	0.740581	-0.361233
	7	CYP3A7|1551:CYP3A5|1577;uc003urr.2	CYP3A7	ENST00000339843	0.158882	0.139652	0.12065	0.139728	-0.106313	No
	8	DEM1|64789;uc001cfs.2	EXO5		0.17052	0.151242	0.164257	0.162006	0.137831	No	0.79328	-0.212772
	9	DEPDC7|91614;uc001mub.2	DEPDC7	ENST00000241051	0.159078	0.138321	0.167131	0.154843	0.11516	No	0.500714	0.646567
	10	DNASE1L1|1774;uc004fks.1	DNASE1L1	ENST00000369809	0.166796	0.165231	0.147875	0.159967	0.112847	No	0.835151	-0.162006
	11	FBXL6|26233;uc003zcb.2	FBXL6	ENST00000530142	0.11811	0.0928328	0.135322	0.115421	0.104547	No	1	0.0202772
	12	GAS7|8522;uc002gmg.1	GAS7	ENST00000437099	0.135735	0.143823	0.138395	0.139318	-0.163583	Yes	0.848839	0.257608
	13	HPS5|11234;uc001mof.1	HPS5	ENST00000396253	0.110333	0.114884	0.13677	0.120662	0.134602	No	0.928764	-0.0894368
	14	JAK2|3717;uc003ziw.2	JAK2	ENST00000381652	0.202186	0.145473	0.188438	0.178699	-0.126347	Yes	0.685118	-0.298328
	15	locus_5588;uc002xmm.1	locus_5588		0.105652	0.0945272	0.0937795	0.0979862	0.103428	No
	16	MXRA8|54587;uc010nyl.1	MXRA8		0.0554634	0.0650351	0.0442407	0.0549131	-0.152799	No	0.682637	0.639246
	17	OLFML1|283298;uc010rba.1	OLFML1	ENST00000329293	0.103465	0.107163	0.0929595	0.101196	0.130413	No	0.951079	0.157426
	18	PHF19|26147;uc004bkt.2	PHF19	ENST00000312189	0.0892728	0.113551	0.102541	0.101788	0.112559	No	0.904051	0.136816
	19	PIK3AP1|118788;uc001kmo.2	PIK3AP1	ENST00000339364	0.102368	0.0922271	0.139915	0.111503	0.168657	No	0.872772	-0.221813
	20	POLR2J4|84820;uc003tjh.2	POLR2J4	ENST00000326391	0.145372	0.102848	0.135241	0.12782	0.1264	No	0.580128	-0.294883
	21	PTCH1|5727;uc004avk.3	PTCH1	ENST00000331920	0.170015	0.150255	0.192133	0.170801	-0.108426	Yes	0.988246	-0.0450279
	22	RIPK3|11035;uc001wpb.2	RIPK3	ENST00000216274	0.242647	0.235167	0.208834	0.228883	0.110716	No	0.938181	0.179003
	23	RORA|6095;uc002agt.3	RORA	ENST00000335670	0.106035	0.0945474	0.115965	0.105516	-0.229856	No	0.861716	-0.220586
	24	SIGLEC10|89790;uc002pwo.2	SIGLEC10	ENST00000353836	0.112157	0.0918444	0.137229	0.113743	-0.159762	No	0.982769	-0.0989578
	25	SLFN13|146857;uc002hjk.1	SLFN13	ENST00000285013	0.15087	0.141304	0.141656	0.14461	-0.125464	No	0.81316	-0.274312
	26	STEAP4|79689;uc010lek.2	STEAP4	ENST00000380079	0.126878	0.0741441	0.108318	0.103113	0.16158	No	0.848839	0.520043
	27	ZNF532|55205;uc002lhr.2	ZNF532	ENST00000336078	0.0967979	0.101532	0.0741269	0.090819	-0.124069	No	0.78567	-0.198843
	28	ZNF625|90589:ZNF20|7568;uc002mtf.1	ZNF625	ENST00000334213	0.216448	0.17639	0.183245	0.192028	0.13823	No
HNSC	1	FAM71D|161142#uc001xiz.2	FAM71D	ENST00000524914	0.049	0.048	0.05	0.049	-0.177406	No	0.760825	-0.0905492
	2	PKIB|5570#uc011ebq.1	PKIB	ENST00000258014	0.027	0.016	0.024	0.023	0.143804	No	0.840897	-0.116625
	3	ZNF256|10172#uc002qqu.2	ZNF256	ENST00000282308	0.02	0.028	0.018	0.022	0.12231	No	0.976321	-0.0401741
KIRC	1	ACHE|43#uc003uxi.2	ACHE	ENST00000428317	0.049	0.037	0.035	0.04	0.143678	No	6.06526e-05	0.847181
	2	ACOT11|26027#uc001cxj.1	ACOT11	ENST00000343744	0.112	0.085	0.093	0.097	-0.161331	No	0.0540909	-0.334687
	3	AMZ2|51321#uc002jgs.1	AMZ2	ENST00000359904	0.089	0.086	0.099	0.091	-0.16097	No	0.0438266	0.112182
	4	AP2A1|160#uc002ppo.2	AP2A1	ENST00000354293	0.136	0.107	0.116	0.119	0.139608	No	2.13061e-06	0.252005
	5	AURKB|9212#uc002gkm.2	AURKB	ENST00000316199	0.027	0.033	0.029	0.03	-0.172872	No	9.66143e-13	1.21598
	6	BCL2L2|599#uc001wjg.3	BCL2L2	ENST00000250405	0.141	0.118	0.126	0.128	0.195992	No	3.21158e-06	-0.397043
	7	C17orf108|201229#uc002gzx.2	LYRM9	ENST00000379103	0.028	0.026	0.029	0.028	0.242392	No	6.41333e-08	-0.477798
	8	C22orf9|23313#uc003bfx.1	KIAA0930	ENST00000336156	0.239	0.191	0.211	0.214	0.188112	No	1.8753e-10	0.511226
	9	FMO3|2328#uc001ghi.2	FMO3	ENST00000367755	0.038	0.024	0.031	0.031	0.147853	No	0.00077631	-0.846739
	10	FNIP1|96459#uc003kvs.1	FNIP1	ENST00000307968	0.106	0.114	0.123	0.114	0.167594	No	0.226601	-0.0960886
	11	IGF2BP3|10643#uc003swf.2	IGF2BP3	ENST00000258729	0.091	0.059	0.051	0.067	0.136816	No	5.07702e-14	2.07418
	12	IL18BP|10068#uc001ori.2	IL18BP	ENST00000497194	0.216	0.163	0.175	0.185	-0.189582	No	0.000122337	0.404682
	13	KHK|3795#uc002rim.2	KHK	ENST00000260598	0.073	0.052	0.059	0.061	0.164235	No	0.00702709	-0.681948
	14	LNX1|84708#uc003hag.3	LNX1	ENST00000263925	0.065	0.062	0.054	0.06	0.16813	No	8.16516e-05	-0.608576
	15	LTF|4057#uc010hjh.2	LTF	ENST00000231751	0.092	0.056	0.053	0.067	-0.15238	No	0.0118798	-1.17271
	16	NSUN7|79730#uc003gvj.3	NSUN7	ENST00000381782	0.161	0.097	0.115	0.124	0.225065	No	1.66847e-07	-1.13219
	17	RAD23B|5887#uc004bde.2	RAD23B	ENST00000358015	0.051	0.064	0.072	0.062	-0.133766	No	0.0468872	-0.103262
	18	RALGPS2|55103#uc001glz.2	RALGPS2	ENST00000367635	0.041	0.043	0.04	0.041	0.142661	No	0.997883	-0.00033487
	19	SH2D4A|63898#uc003wzb.2	SH2D4A	ENST00000265807	0.018	0.02	0.028	0.022	0.167455	No	0.00114277	-0.441156
	20	SHE|126669#uc001ffb.2	SHE	ENST00000304760	0.083	0.048	0.057	0.062	0.142927	No	5.47488e-08	-0.820515
	21	SLC12A8|84561#uc003ehu.3	SLC12A8		0.035	0.052	0.033	0.04	-0.139294	No	3.81532e-06	1.20275
	22	SLK|9748#uc001kxo.1	SLK	ENST00000369755	0.206	0.189	0.196	0.197	0.152129	No	0.000225019	-0.366683
	23	SYBU|55638#uc011lhw.1	SYBU	ENST00000532779	0.119	0.086	0.103	0.103	-0.145532	No	0.346001	0.286265
	24	TMEM232|642987#uc011cvh.1	TMEM232	ENST00000429839	0.052	0.044	0.026	0.041	0.155253	No	1.4119e-05	-0.748276
	25	TNFRSF10C|8794#uc003xcy.2	TNFRSF10C	ENST00000356864	0.09	0.074	0.08	0.081	0.161156	Yes	0.143323	-0.261133
	26	TRIM16L|147166#uc002gui.1	TRIM16L	ENST00000395671	0.047	0.046	0.047	0.047	-0.137155	No	0.792399	-0.0388313
	27	VIPR1|7433#uc011azn.1	VIPR1	ENST00000325123	0.104	0.088	0.087	0.093	0.142581	No	3.65949e-08	-1.42638
	28	ZFYVE28|57732#uc011bvk.1	ZFYVE28	ENST00000290974	0.015	0.02	0.018	0.017	0.153643	No	0.00159389	-0.310477
	29	ZNF549|256051#uc002qpa.1	ZNF549	ENST00000376233	0.092	0.058	0.069	0.073	-0.301276	No	2.86325e-06	-0.565807
	30	ZNF772|400720#uc002qou.2	ZNF772	ENST00000427512	0.059	0.053	0.075	0.062	-0.191979	No	2.63905e-07	-0.645151
	31	ZNF844|284391#uc002mtb.2	ZNF844	ENST00000439326	0.034	0.037	0.026	0.032	0.140072	Yes	6.66717e-05	-0.592393
COAD	1	ADAMTS17|170691#uc002bvv.1	ADAMTS17	ENST00000268070	0.268	0.184	0.221	0.224	-0.130351	No	0.774202	0.277508
	2	ASB2|51676#uc001ycd.2	ASB2	ENST00000555019	0.087	0.052	0.055	0.065	-0.150276	No	0.683492	-0.308548
	3	ASTN2|23245#uc011lxt.1	ASTN2	ENST00000288520	0.094	0.05	0.066	0.07	-0.118074	No	0.462292	-0.339946
	4	C14orf37|145407#uc001xdc.2	C14orf37	ENST00000267485	0.129	0.132	0.143	0.135	-0.143933	No	0.697863	0.279935
	5	C20orf160|140706#uc002wxf.2	CCM2L	ENST00000300415	0.158	0.16	0.163	0.16	0.12997	No	0.98078	-0.0105701
	6	CAPS2|84698#uc009zsa.2	CAPS2	ENST00000328705	0.159	0.162	0.126	0.149	0.168708	No	0.657553	0.395871
	7	CD40|958#uc002xrg.1	CD40	ENST00000372285	0.246	0.216	0.225	0.229	0.11868	No	0.782905	0.202163
	8	CFL2|1073#uc001wsh.3	CFL2	ENST00000298159	0.071	0.046	0.086	0.068	-0.116361	No	0.852388	0.103784
	9	DCLRE1C|64421#uc001inn.2	DCLRE1C	ENST00000453695	0.239	0.148	0.19	0.192	0.128953	No	0.944377	-0.0380463
	10	DGKA|1606#uc001sij.2	DGKA	ENST00000331886	0.191	0.162	0.177	0.177	0.109227	No	0.226979	0.490085
	11	DLX4|1748#uc002ipv.2	DLX4	ENST00000240306	0.109	0.086	0.101	0.099	-0.10589	No	0.734219	0.28619
	12	DUSP19|142679#uc010zfr.1	DUSP19	ENST00000354221	0.184	0.098	0.136	0.139	-0.111713	No	0.571876	-0.249113
	13	EPHB6|2051#uc011kst.1	EPHB6	ENST00000392957	0.294	0.19	0.226	0.237	-0.112381	Yes	0.346329	0.760683
	14	FANCA|2175#uc010vpn.1	FANCA	ENST00000389301	0.11	0.104	0.078	0.098	-0.127111	Yes	0.263033	-0.348815
	15	FRY|10129#uc001uty.2	FRY		0.091	0.058	0.067	0.072	-0.108088	No	0.785967	0.180878
	16	locus_10990#uc002ddh.2	locus_10990	ENST00000605794	0.145	0.144	0.155	0.148	-0.112354	No
	17	locus_19258#uc003abu.2	locus_19258	ENST00000382734	0.102	0.066	0.071	0.08	0.104122	No
	18	MATR3|9782#uc003ldt.2	MATR3	ENST00000394800	0.105	0.074	0.107	0.095	-0.100418	No	0.990704	-0.00227338
	19	MIS12|79003#uc002gcd.2	MIS12	ENST00000573759	0.25	0.213	0.234	0.232	0.137607	No	0.558043	-0.156188
	20	MYEF2|50804#uc001zwh.3	MYEF2	ENST00000324324	0.224	0.289	0.287	0.266	0.136573	No	0.226979	1.34546
	21	NAGS|162417#uc002ies.2	NAGS	ENST00000293404	0.053	0.059	0.061	0.058	-0.167818	No	0.481519	0.478565
	22	NFATC4|4776#uc010alt.2	NFATC4	ENST00000539237	0.116	0.073	0.081	0.09	0.106008	No	0.371926	0.355462
	23	PMEPA1|56937#uc002xyr.2	PMEPA1	ENST00000347215	0.15	0.088	0.101	0.113	0.153531	No	0.517258	0.42021
	24	PRH1|5554#uc001qzb.3	PRH1	ENST00000536668	0.18	0.096	0.146	0.14	-0.141188	No	0.932387	0.0886532
	25	RET|5979#uc010qez.1	RET	ENST00000340058	0.102	0.075	0.071	0.083	-0.152551	Yes	0.424756	0.78292
	26	REV1|51455#uc002tad.2	REV1	ENST00000258428	0.071	0.072	0.061	0.068	0.147433	No	0.693434	0.078885
	27	SLC14A1|6563#uc002lbf.3	SLC14A1	ENST00000321925	0.211	0.162	0.177	0.183	-0.285954	No	0.152996	2.13855
	28	SLC25A19|60386#uc002jnw.3	SLC25A19	ENST00000320362	0.156	0.145	0.144	0.148	-0.164855	No	0.951382	-0.0380547
	29	SLC37A2|219855#uc010sau.1	SLC37A2	ENST00000403796	0.221	0.117	0.156	0.165	-0.13535	Yes	0.780417	0.264118
	30	SPG20|23111#uc001uvo.2	SPG20	ENST00000451493	0.069	0.064	0.068	0.067	-0.220056	No	0.458567	0.368642
	31	SYN1|6853#uc004did.2	SYN1	ENST00000340666	0.121	0.114	0.098	0.111	0.264878	No	0.403974	0.606199
	32	VPS29|51699#uc001tqy.2	VPS29	ENST00000549578	0.208	0.177	0.205	0.196	-0.138484	No	0.361087	-0.232302
	33	ZNF595|152687#uc010iay.1	ZNF595	ENST00000509152	0.209	0.125	0.154	0.162	-0.158914	No	0.204215	0.935117
THCA	1	LYNX1|66004#uc003yxa.2	LYNX1	ENST00000317543	0.03	0.026	0.032	0.029	-0.107237	No	0.201936	0.340944
	2	SMARCAL1|50485#uc002vgc.3	SMARCAL1	ENST00000357276	0.131	0.126	0.127	0.128	0.10092	No	0.956797	-0.00688554
BRCA	1	CDH23|64072#uc001jry.2	CDH23	ENST00000299366	0.17	0.16	0.162	0.164	-0.114606	No	0.797825	-0.311351
	2	DPH1|1801#uc002fts.2	DPH1	ENST00000263083	0.195	0.185	0.161	0.18	-0.106318	No	0.522218	0.261098
	3	EME1|146956#uc002iqs.1	EME1	ENST00000338165	0.125	0.119	0.13	0.125	-0.163752	No	0.339276	0.713365
	4	FLYWCH1|84256#uc002cse.2	FLYWCH1	ENST00000253928	0.122	0.132	0.106	0.12	0.11743	No	0.659234	0.223597
	5	HNRNPUL1|11100#uc002opz.3	HNRNPUL1	ENST00000352456	0.015	0.013	0.035	0.021	-0.1156	No	0.658322	0.15591
	6	NR4A1|3164#uc001rzt.2	NR4A1	ENST00000394825	0.195	0.157	0.203	0.185	-0.139902	No	0.621905	-0.630618
	7	OBFC2A|64859#uc002usx.2	NABP1	ENST00000410026	0.211	0.202	0.18	0.198	-0.218109	No	0.371447	-0.623679
	8	POLL|27343#uc001ktm.2	POLL	ENST00000370162	0.177	0.193	0.223	0.198	-0.11826	No	0.789903	-0.13396
	9	PRDM16|63976#uc001ake.2	PRDM16	ENST00000442529	0.278	0.292	0.277	0.282	-0.183942	Yes	0.0251386	-1.34493
	10	PTK2B|2185#uc003xfp.1	PTK2B	ENST00000346049	0.141	0.172	0.112	0.142	-0.13645	No	0.430933	0.40977
	11	SLC22A18|5002#uc001lwx.2	SLC22A18	ENST00000347936	0.086	0.15	0.101	0.113	0.113878	No	0.965114	-0.0859476
	12	SLC2A11|66035#uc002zyp.3	SLC2A11	ENST00000405340	0.247	0.219	0.239	0.235	0.17375	No	0.909742	0.0913545
	13	THEM4|117145#uc001ezj.1	THEM4	ENST00000368814	0.181	0.114	0.19	0.162	-0.139332	No	0.737678	-0.200327
	14	VAMP1|6843#uc001qoj.2	VAMP1	ENST00000361716	0.185	0.142	0.179	0.169	-0.105697	No	1	0.0138098
LUSC	1	FAM110A|83541#uc002weh.1	FAM110A	ENST00000541082	0.02	0.013	0.015	0.016	0.101682	No	0.996767	0.0017526
LUAD	1	DENND2C|163259#uc001eez.2	DENND2C	ENST00000393274	0.006	0.017	0.021	0.015	-0.103678	No	0.109553	0.302986
	2	IQCH|64799#uc002aqq.1	IQCH	ENST00000546225	0.023	0.016	0.017	0.019	0.122423	No	0.173602	0.275479
	3	IRF4|3662#uc003mtb.3	IRF4	ENST00000380956	0.013	0.011	0.011	0.012	-0.114793	Yes	0.0351235	-0.62218
	4	LETM2|137994#uc003xll.1	LETM2	ENST00000297720	0.044	0.027	0.029	0.034	-0.139953	No	0.25567	0.269761
KICH	1	ADD3|120#uc001kyu.2	ADD3	ENST00000277900	0.047	0.034	0.049	0.043	0.12188	No	0.683448	-0.270798
	2	ANKRD12|23253#uc002knv.2	ANKRD12	ENST00000383440	0.262	0.238	0.277	0.259	0.152746	Yes	0.839183	-0.139294
	3	ARHGEF10L|55160#uc001bap.2	ARHGEF10L	ENST00000452522	0.093	0.071	0.103	0.089	-0.178682	No	0.504642	-0.641531
	4	BTK|695#uc010nnj.2	BTK	ENST00000308731	0.134	0.092	0.11	0.112	-0.106278	No	0.97992	0.0983728
	5	C17orf108|201229#uc002gzv.2	LYRM9		0.276	0.247	0.257	0.26	0.226288	No	1	-0.0534586
	6	C19orf47|126526#uc002oni.3	C19orf47	ENST00000582783	0.412	0.341	0.374	0.376	0.190099	No	1	-0.0267165
	7	C1orf84|149469#uc001cjh.2	C1orf84	ENST00000372450	0.407	0.374	0.391	0.391	-0.161011	No	0.527917	-0.603547
	8	CACNA2D4|93589#uc001qjo.2	CACNA2D4		0.301	0.281	0.283	0.288	0.107145	No	0.874502	-0.243496
	9	CANT1|124583#uc002jwk.2	CANT1	ENST00000302345	0.352	0.27	0.298	0.307	-0.124895	Yes	0.518947	0.288122
	10	CCDC51|79714#uc003ctd.2	CCDC51	ENST00000412398	0.068	0.058	0.055	0.06	0.111211	No	0.989121	0.0583885
	11	CD27|939#uc001qod.2	CD27	ENST00000266557	0.343	0.296	0.308	0.316	0.236458	No	0.97348	-0.0834672
	12	CEACAM1|634#uc002otv.2	CEACAM1	ENST00000161559	0.217	0.175	0.213	0.202	0.2413	No	0.759227	-0.664003
	13	CYP20A1|57404#uc002uzy.3	CYP20A1	ENST00000431118	0.235	0.2	0.237	0.224	0.123323	No	0.602046	-0.22648
	14	DNASE1L3|1776#uc011bfd.1	DNASE1L3	ENST00000483681	0.171	0.176	0.143	0.163	-0.112623	No	0.324643	-2.66511
	15	DPEP2|64174#uc002eve.2	DPEP2	ENST00000412757	0.165	0.111	0.138	0.138	0.237858	No	0.764453	-0.455539
	16	EAF2|55840#uc003een.2	EAF2	ENST00000273668	0.181	0.143	0.16	0.161	0.129016	No	0.670506	-0.467028
	17	ELMOD3|84173#uc002spg.3	ELMOD3	ENST00000409890	0.053	0.045	0.075	0.057	-0.101569	No	0.946234	0.0725972
	18	FGFR1OP|11116#uc003qvk.2	FGFR1OP	ENST00000366847	0.264	0.229	0.262	0.252	0.116953	Yes	0.800533	0.141752
	19	FGFR1OP2|26127#uc001rhn.2	FGFR1OP2	ENST00000229395	0.051	0.043	0.04	0.045	0.102138	No	0.978033	-0.0495472
	20	FGFR4|2264#uc003mfm.2	FGFR4	ENST00000292408	0.342	0.24	0.283	0.288	-0.159744	Yes	0.83035	0.549986
	21	GABPB1|2553#uc001zya.2	GABPB1	ENST00000380877	0.072	0.067	0.08	0.073	0.119045	No	0.814166	0.107275
	22	GAL3ST1|9514#uc003aii.1	GAL3ST1	ENST00000401975	0.23	0.165	0.2	0.198	-0.114054	No	0.797325	-0.7378
	23	GSTT2|2953#uc002zyw.3	GSTT2	ENST00000290765	0.332	0.263	0.271	0.288	0.251086	No	1	-0.133643
	24	HSPA6|3310#uc001gap.2	HSPA6		0.147	0.138	0.145	0.143	0.148692	No	0.897109	0.304488
	25	KCNC4|3749#uc001dzh.2	KCNC4	ENST00000369787	0.452	0.397	0.422	0.424	-0.105888	No	0.904733	-0.265351
	26	LEPR|3953#uc009wao.2	LEPR	ENST00000497874	0.132	0.092	0.108	0.111	-0.137747	Yes	0.885954	-0.177356
	27	LGALS8|3964#uc001hya.1	LGALS8	ENST00000526589	0.093	0.103	0.082	0.093	-0.120755	No	0.510269	-0.409059
	28	LILRB3|11025#uc002qei.1	LILRB3	ENST00000270464	0.243	0.199	0.227	0.223	-0.122891	No	0.809055	-0.403682
	29	locus_23645#uc003mts.1	locus_23645	ENST00000456943	0.301	0.215	0.257	0.257	-0.108085	No
	30	locus_8048#uc010tno.1	locus_8048	ENST00000419474	0.298	0.264	0.287	0.283	0.178289	No
	31	LRRC8D|55144#uc001dnm.2	LRRC8D	ENST00000337338	0.278	0.256	0.293	0.275	0.254402	No	0.592909	-0.313181
	32	MAMLD1|10046#uc011mxw.1	MAMLD1	ENST00000426613	0.145	0.135	0.131	0.137	0.242216	No	0.940804	0.171078
	33	MYO16|23026#uc001vqt.1	MYO16	ENST00000356711	0.265	0.23	0.249	0.248	-0.11232	No	0.915655	0.336797
	34	NDE1|54820#uc002dds.2	NDE1	ENST00000396354	0.055	0.021	0.04	0.038	0.106892	No	0.890413	0.0961072
	35	NRXN2|9379#uc001oaq.2	NRXN2	ENST00000377551	0.134	0.096	0.085	0.105	0.110931	No	0.824831	0.314151
	36	PGF|5228#uc001xqz.2	PGF	ENST00000555567	0.147	0.132	0.15	0.143	-0.105042	No	0.557852	0.742235
	37	PPHLN1|51535#uc001rnc.2	PPHLN1	ENST00000395580	0.243	0.243	0.271	0.252	0.104888	No	0.863183	0.0904123
	38	PPIL6|285755#uc003pth.1	PPIL6		0.197	0.154	0.187	0.179	0.113241	No	0.965583	-0.147038
	39	PUS10|150962#uc002saq.1	PUS10	ENST00000398658	0.404	0.37	0.396	0.39	-0.188821	No	0.791638	-0.249163
	40	RBM7|10179#uc001pov.2	RBM7	ENST00000540163	0.388	0.37	0.37	0.376	-0.126269	No	1	-0.0193815
	41	REPS2|9185#uc011miw.1	REPS2	ENST00000303843	0.45	0.401	0.421	0.424	-0.133175	No	0.800533	-0.306147
	42	RNPC3|55599#uc010oun.1	RNPC3	ENST00000423855	0.205	0.208	0.202	0.205	-0.124306	No	0.886688	-0.154026
	43	SAMD13|148418#uc001djr.2	SAMD13	ENST00000370673	0.413	0.349	0.379	0.38	0.192399	No	0.732053	-0.420174
	44	SPN|6693#uc002dtn.2	SPN	ENST00000360121	0.05	0.033	0.042	0.042	0.13365	No	0.480951	-0.825398
	45	TAF1A|9015#uc001hnk.2	TAF1A		0.237	0.172	0.195	0.201	-0.122016	No	0.82591	0.237358
	46	TMEM48|55706#uc001cvs.2	NDC1	ENST00000371429	0.036	0.019	0.035	0.03	-0.149302	No	0.940804	0.115924
	47	ZBTB7C|201501#uc002lda.2	ZBTB7C		0.189	0.188	0.2	0.192	0.153673	No	0.839452	0.42918
KIRP	1	ACCN3|9311#uc003win.2	ASIC3	ENST00000357922	0.05	0.035	0.051	0.046	-0.225212	No	0.346112	0.492217
	2	ALPL|249#uc001beu.3	ALPL	ENST00000374840	0.224	0.211	0.224	0.22	0.247265	No	0.217342	0.551395
	3	AP4S1|11154#uc001wqz.3	AP4S1		0.083	0.065	0.083	0.077	-0.244779	No	0.136295	-0.338339
	4	BRSK1|84446#uc002qkf.2	BRSK1	ENST00000590333	0.167	0.148	0.15	0.155	0.273159	No	0.301139	-0.471703
	5	C15orf27|123591#uc002bbr.2	C15orf27	ENST00000388942	0.15	0.126	0.127	0.134	-0.208232	No	0.0641023	0.734536
	6	CAMK2B|816#uc003tku.2	CAMK2B	ENST00000457475	0.15	0.149	0.161	0.154	0.237293	No	0.00212134	-2.30603
	7	CAPS2|84698#uc001sxm.3	CAPS2	ENST00000328705	0.233	0.17	0.187	0.197	-0.186005	No	0.00516452	-0.876795
	8	CASC1|55259#uc001rgl.2	CASC1	ENST00000320267	0.093	0.088	0.094	0.092	0.212089	No	0.0559211	-0.664882
	9	CCDC110|256309#uc003ixu.3	CCDC110	ENST00000307588	0.053	0.051	0.083	0.063	0.178989	No	0.689438	-0.18695
	10	CKMT1B|1159#uc001zsd.3	CKMT1B		0.179	0.161	0.144	0.161	-0.247326	No	0.000258969	-2.04712
	11	DPF3|8110#uc001xnf.2	DPF3	ENST00000381216	0.124	0.148	0.128	0.133	0.287501	No	0.184397	-0.691813
	12	EFCAB4A|283229#uc001lrw.2	EFCAB4A	ENST00000527763	0.274	0.266	0.257	0.266	-0.17747	No	0.0229665	-0.908361
	13	EGFLAM|133584#uc003jlg.1	EGFLAM	ENST00000322350	0.139	0.136	0.145	0.14	0.170942	No	0.38866	0.426608
	14	EXO1|9156#uc001hzj.2	EXO1		0.139	0.113	0.123	0.125	-0.246492	No	2.05495e-06	1.73739
	15	FBXL16|146330#uc002cja.2	FBXL16	ENST00000562648	0.119	0.087	0.104	0.103	0.194236	No	0.316045	-0.664394
	16	FHL1|2273#uc011mvz.1	FHL1		0.154	0.149	0.163	0.155	-0.165334	No	2.97336e-05	-2.36902
	17	HJURP|55355#uc002vvg.2	HJURP	ENST00000411486	0.184	0.155	0.186	0.175	-0.37154	No	3.34968e-06	1.88957
	18	IKBKG|8517#uc011mzr.1	IKBKG	ENST00000369609	0.146	0.148	0.154	0.149	-0.153696	No	0.300754	0.122024
	19	KCNAB1|7881#uc003fas.2	KCNAB1	ENST00000471742	0.224	0.198	0.207	0.209	-0.222489	No	0.741366	-0.0797864
	20	KCNJ15|3772#uc002ywv.2	KCNJ15	ENST00000328656	0.085	0.062	0.084	0.077	0.164111	No	0.00712023	-0.793687
	21	PAX6|5080#uc001mte.3	PAX6	ENST00000419022	0.22	0.136	0.175	0.177	0.179437	Yes	0.556031	-0.189474
	22	PGF|5228#uc001xrb.2	PGF	ENST00000555567	0.135	0.129	0.126	0.13	0.174765	No	0.000349093	1.3757
	23	SKA3|221150#uc001unt.2	SKA3	ENST00000314759	0.111	0.1	0.128	0.113	-0.213155	No	3.0346e-06	1.4499
	24	TRIM16L|147166#uc010vyf.1	TRIM16L	ENST00000449552	0.2	0.163	0.173	0.179	0.168744	No	0.00208334	0.980086
	25	ZFYVE28|57732#uc003gex.1	ZFYVE28	ENST00000290974	0.123	0.108	0.11	0.114	-0.182132	No	0.0408273	-0.467137
	26	ZIK1|284307#uc002qpj.2	ZIK1	ENST00000307468	0.252	0.223	0.237	0.237	-0.303568	No	0.0226684	-0.880911

## Sheet: Overlapping models
	2 models						3 models				4 models
Cancer Type	M-N	M-T	M-S	N-T	N-S	T-S	M-N-T	M-N-S	M-T-S	N-S-T	M-N-S-T
KIRC	NSUN7	ACOT11 AMZ2 C22orf9 IL18BP NSUN7 SLK VIPR1	ACHE ACOT11 AMZ2 AURKB BCL2L2 C22orf9 FNIP1 IGF2BP3 IL18BP KHK NSUN7 SLK SYBU TNFRSF10C VIPR1	NSUN7	NSUN7	ACOT11 AMZ2 AP2A1 C17orf108 C22orf9 IL18BP LNX1 NSUN7 SLK VIPR1 ZNF772	NSUN7	NSUN7	ACOT11 AMZ2 C22orf9 IL18BP NSUN7 SLK VIPR1	NSUN7	NSUN7
COAD	No overlap	No overlap	locus_10990 MIS12	No overlap	No overlap	EPHB6 VPS29	No overlap	No overlap	No overlap	No overlap	No overlap
BRCA	No overlap	No overlap	PRDM16 PTK2B	No overlap	No overlap	No overlap	No overlap	No overlap	No overlap	No overlap	No overlap
LUAD	No overlap	MICB	No overlap	CLK1	No overlap	DENND2C IRF4 LETM2	No overlap	No overlap	No overlap	No overlap	No overlap
KIRP				SKA3	CCDC110 SKA3	ALPL BRSK1 CAMK2B CAPS2 DPF3 EFCAB4A EGFLAM EXO1 FBXL16 FHL1 HJURP IKBKG KCNAB1 KCNJ15 PAX6 PGF SKA3 TRIM16L ZIK1				SKA3
HNSC				No overlap	FAM71D ZNF256	No overlap				No overlap
THCA				TMEM79	LYNX1	No overlap				No overlap
LUSC				No overlap	No overlap	No overlap				No overlap
KICH					No overlap	ANKRD12 ARHGEF10L C17orf108 C19orf47 C1orf84 CD27 CEACAM1 DPEP2 FGFR4 GSTT2 HSPA6 locus_8048 LRRC8D MAMLD1 PUS10 SAMD13 TMEM48 ZBTB7C
PRAD				No overlap

## Sheet: Overlapping tumor types
	Gene	Tumor_types
1	C17orf108|201229	KIRC(S), KICH(S), KIRC(T), KICH(T)
2	NSUN7|79730	KIRC(M), KIRC(S), KIRC(N), KIRC(T)
3	SLK|9748	KIRC(M), KIRC(S), KIRP(N), KIRC(T)
4	VIPR1|7433	KIRC(M), KIRC(S), KIRC(T), THCA(T)
5	ACOT11|26027	KIRC(M), KIRC(S), KIRC(T)
6	AMZ2|51321	KIRC(M), KIRC(S), KIRC(T)
7	AURKB|9212	KIRC(M), KIRC(S), LUAD(N)
8	C22orf9|23313	KIRC(M), KIRC(S), KIRC(T)
9	CAPS2|84698	COAD(S), KIRP(S), KIRP(T)
10	CEACAM1|634	KICH(S), THCA(N), KICH(T)
11	CLK1|1195	SKCM(M), LUAD(N), LUAD(T)
12	IL18BP|10068	KIRC(M), KIRC(S), KIRC(T)
13	KCNAB1|7881	SKCM(M), KIRP(S), KIRP(T)
14	LNX1|84708	KIRC(S), KIRP(N), KIRC(T)
15	LYNX1|66004	THCA(S), THCA(N), HNSC(N)
16	PGF|5228	KICH(S), KIRP(S), KIRP(T)
17	PTK2B|2185	BRCA(M), SKCM(M), BRCA(S)
18	SKA3|221150	KIRP(S), KIRP(N), KIRP(T)
19	TNFRSF10C|8794	KIRC(M), COAD(M), KIRC(S)
20	TRIM16L|147166	KIRC(S), KIRP(S), KIRP(T)
21	ZIK1|284307	KIRP(S), THCA(T), KIRP(T)
22	ACHE|43	KIRC(M), KIRC(S)
23	ALPL|249	KIRP(S), KIRP(T)
24	ANKRD12|23253	KICH(S), KICH(T)
25	AP2A1|160	KIRC(S), KIRC(T)
26	ARHGEF10L|55160	KICH(S), KICH(T)
27	ASB2|51676	COAD(S), KIRP(T)
28	BCL2|596	COAD(T), HNSC(T)
29	BCL2L2|599	KIRC(M), KIRC(S)
30	BRSK1|84446	KIRP(S), KIRP(T)
31	C15orf27|123591	KIRP(S), LUAD(T)
32	C19orf47|126526	KICH(S), KICH(T)
33	C1orf84|149469	KICH(S), KICH(T)
34	C7orf10|79783	OV(S), KIRP(T)
35	CAMK2B|816	KIRP(S), KIRP(T)
36	CCDC110|256309	KIRP(S), KIRP(N)
37	CD27|939	KICH(S), KICH(T)
38	DENND2C|163259	LUAD(S), LUAD(T)
39	DGKA|1606	KIRC(M), COAD(S)
40	DNASE1L1|1774	OV(S), LUAD(T)
41	DPEP2|64174	KICH(S), KICH(T)
42	DPF3|8110	KIRP(S), KIRP(T)
43	EBF1|1879	SKCM(M), OV(S)
44	EFCAB4A|283229	KIRP(S), KIRP(T)
45	EGFLAM|133584	KIRP(S), KIRP(T)
46	ENAH|55740	COAD(T), KIRP(T)
47	EPHB6|2051	COAD(S), COAD(T)
48	EXO1|9156	KIRP(S), KIRP(T)
49	FAM71D|161142	HNSC(S), HNSC(N)
50	FBXL16|146330	KIRP(S), KIRP(T)
51	FGFR4|2264	KICH(S), KICH(T)
52	FHL1|2273	KIRP(S), KIRP(T)
53	FNIP1|96459	KIRC(M), KIRC(S)
54	GRIN2C|2905	THCA(N), HNSC(T)
55	GSTT2|2953	KICH(S), KICH(T)
56	HJURP|55355	KIRP(S), KIRP(T)
57	HLA-G|3135	THCA(N), HNSC(T)
58	HSPA6|3310	KICH(S), KICH(T)
59	IGF2BP3|10643	KIRC(M), KIRC(S)
60	IKBKG|8517	KIRP(S), KIRP(T)
61	IRF4|3662	LUAD(S), LUAD(T)
62	JAM2|58494	SKCM(M), KIRP(N)
63	KCNJ15|3772	KIRP(S), KIRP(T)
64	KHK|3795	KIRC(M), KIRC(S)
65	LETM2|137994	LUAD(S), LUAD(T)
66	locus_10990	COAD(M), COAD(S)
67	locus_8048	KICH(S), KICH(T)
68	LRRC8D|55144	KICH(S), KICH(T)
69	MAMLD1|10046	KICH(S), KICH(T)
70	MICB|4277	LUAD(M), LUAD(T)
71	MIS12|79003	COAD(M), COAD(S)
72	NEB|4703	THCA(N), KIRP(T)
73	PAX6|5080	KIRP(S), KIRP(T)
74	PRDM16|63976	BRCA(M), BRCA(S)
75	PUS10|150962	KICH(S), KICH(T)
76	SAMD13|148418	KICH(S), KICH(T)
77	SEPT1|1731	SKCM(M), HNSC(T)
78	SLC4A11|83959	COAD(M), KIRP(T)
79	SLC8A1|6546	SKCM(M), KIRC(T)
80	SYBU|55638	KIRC(M), KIRC(S)
81	TBC1D15|64786	KIRC(N), KIRP(N)
82	THEM4|117145	BRCA(S), KIRC(N)
83	TMEM48|55706	KICH(S), KICH(T)
84	TMEM79|84283	THCA(N), THCA(T)
85	VPS29|51699	COAD(S), COAD(T)
86	ZBTB7C|201501	KICH(S), KICH(T)
87	ZFYVE28|57732	KIRC(S), KIRP(S)
88	ZNF256|10172	HNSC(S), HNSC(N)
89	ZNF772|400720	KIRC(S), KIRC(T)
