# Supplementary material for: The prognostic potential of alternative transcript isoforms across human tumors
Source: Genome Med. 2016 Aug 17;8:85. doi: 10.1186/s13073-016-0339-3 (PMC4989457; doi:10.1186/s13073-016-0339-3)
Supplement: Additional file 6: — Correlation of predictive isoforms with stromal and immune scores. (XLS 173 kb) [file 13073_2016_339_MOESM6_ESM.xls]

## Sheet: Cancer_types
	Cancer_type	TNM	Isoform	Stromal_corr	Immune_corr
1	BRCA	pathM	PRDM16|63976,uc001ake.2	-0.0421398406321849	-0.0242187939072239
2	BRCA	pathM	PTK2B|2185,uc003xfp.1	-0.394583610969056	-0.589942788582488
3	COAD	pathM	locus_10990,uc002ddh.2	-0.151059689083781	-0.198583809610936
4	COAD	pathM	MCM8|84515,uc002wml.2	0.0973458500548477	0.0849613597579786
5	COAD	pathM	MIS12|79003,uc002gcd.2	0.0049404620359131	0.175487742355012
6	COAD	pathM	MSR1|4481,uc010lsu.2	-0.14336990131883	-0.192327297631671
7	COAD	pathM	SERPINB9|5272,uc003mug.2	0.564486153878905	0.642620221437256
8	COAD	pathM	SLC4A11|83959,uc002wig.2	-0.0889250029317512	-0.186530024879502
9	COAD	pathM	TNFRSF10C|8794,uc003xcx.2	-0.360570992654701	-0.357225174398492
10	COAD	pathM	TXK|7294,uc011bzj.1	0.0224566103279983	0.10700022428393
11	KIRC	pathM	ACHE|43,uc003uxi.2	0.114484082751381	-0.0757829106797267
12	KIRC	pathM	ACOT11|26027,uc001cxj.1	0.147673521825273	0.111205419206641
13	KIRC	pathM	AMZ2|51321,uc002jgs.1	-0.00238231418444032	0.0603073355886819
14	KIRC	pathM	AURKB|9212,uc002gkm.2	-0.0288354026156492	0.0465311833134451
15	KIRC	pathM	BCL2L2|599,uc001wjg.3	0.0358425888911462	-0.134339237655989
16	KIRC	pathM	C22orf9|23313,uc003bfx.1	-0.0786399658845055	-0.106654928220207
17	KIRC	pathM	CARD14|79092,uc002jxt.1	-0.0652617519498745	-0.0984306377528019
18	KIRC	pathM	CYP26B1|56603,uc010yrb.1	-0.0898457843363247	-0.0193534365918054
19	KIRC	pathM	DGKA|1606,uc001sim.2	0.0333658853104125	-0.311747699936967
20	KIRC	pathM	FNIP1|96459,uc003kvs.1	-0.269363388805492	-0.208335600341622
21	KIRC	pathM	IGF2BP3|10643,uc003swf.2	-0.113879359319767	-0.181207214449106
22	KIRC	pathM	IL18BP|10068,uc001ori.2	0.119860212962368	0.45742665712663
23	KIRC	pathM	KHK|3795,uc002rim.2	-0.0537711982972425	-0.0495694170192628
24	KIRC	pathM	KIAA1370|56204,uc002acg.3	0.0590925205282628	-0.0623809983566547
25	KIRC	pathM	MBTPS2|51360,uc004dae.2	0.0396195057758148	-0.0114611925913742
26	KIRC	pathM	NSUN7|79730,uc003gvj.3	-0.0927416008431134	-0.156006835324452
27	KIRC	pathM	PLA2G15|23659,uc010vlf.1	0.0610148291177037	0.107349693764213
28	KIRC	pathM	SLK|9748,uc001kxo.1	-0.440818463648944	-0.292674224186788
29	KIRC	pathM	SYBU|55638,uc011lhw.1	0.0289734084545381	0.10449420091783
30	KIRC	pathM	TNFRSF10C|8794,uc003xcx.2	-0.0730819663209509	0.091193594923353
31	KIRC	pathM	VIPR1|7433,uc011azn.1	0.0265641486867498	-0.11761392308049
32	KIRC	pathM	ZCCHC7|84186,uc011lqi.1	-0.101675176400855	0.130004841598061
33	LUAD	pathM	FGF14|2259,uc001vpd.1	0.116309068811961	0.055082743677065
34	LUAD	pathM	GPR161|23432,uc009wvo.2	0.0658516990969899	0.0230058191283574
35	LUAD	pathM	IREB2|3658,uc010unb.1	-0.104980146418619	-0.0513121543975272
36	LUAD	pathM	LOC81691|81691,uc002dhv.2	-0.0136087146769144	-0.0322506425677996
37	LUAD	pathM	MIAT|440823,uc003adc.1	-0.133225907918603	-0.0866455675218864
38	LUAD	pathM	MICB|4277,uc003ntn.3	-0.172771088112837	-0.186532309256324
39	LUAD	pathM	MPZL3|196264,uc010rxy.1	0.0181152306189115	0.0431678509213581
40	LUAD	pathM	SMARCA2|6595,uc003zhg.2	-0.0912013040019512	-0.0526434626760084
41	LUAD	pathM	WDR47|22911,uc001dwj.2	-0.0312478514425385	-0.0146329644274929
42	SKCM	pathM	ABCC3|8714;uc002isk.3	-0.0203299832966576	-0.0324015636633955
43	SKCM	pathM	ADORA2A|135;uc003aab.2	-0.0778842308553433	-0.228659645720719
44	SKCM	pathM	ALG2|85365;uc004azf.2	0.039510523949477	0.0506558422263759
45	SKCM	pathM	AMPD3|272;uc001mip.1	0.441287605713465	0.268080300228421
46	SKCM	pathM	ARFGEF2|10564;uc002xtx.3	0.152625840521627	-0.184424558103525
47	SKCM	pathM	C10orf58|84293;uc001kce.3	-0.0380900173170947	0.0172838858493143
48	SKCM	pathM	C17orf87|388325;uc002gbh.2	0.389395076440937	0.367277896481006
49	SKCM	pathM	C5orf35|133383;uc003jqx.2	0.270402867330495	0.233356460793374
50	SKCM	pathM	C8orf46|254778;uc003xwg.2	0.107940122004096	0.0293939416383452
51	SKCM	pathM	CD209|30835;uc002mhw.2	0.103311221863657	0.0878611546206992
52	SKCM	pathM	CD72|971;uc003zxb.2	0.375466323217117	0.33194588820822
53	SKCM	pathM	CD79B|974;uc002jdo.1	-0.317022860500585	-0.462043723889298
54	SKCM	pathM	CLK1|1195;uc002uwe.2	0.182259363458651	0.00316239495714383
55	SKCM	pathM	CPT1C|126129;uc002ppj.2	-0.0202068044981745	0.0142487808577805
56	SKCM	pathM	DOCK4|9732;uc003vfx.2	0.213108680494383	-0.167629421428926
57	SKCM	pathM	EBF1|1879;uc011ddx.1	0.356367931034164	0.210678724697303
58	SKCM	pathM	ECT2|1894;uc003fil.1	0.0873071280128038	-0.144395213870063
59	SKCM	pathM	ENTPD1|953;uc001kle.1	0.508566518524644	0.348156505745127
60	SKCM	pathM	EPB41L4A|64097;uc003kpv.1	0.271700473218734	0.0248358459781385
61	SKCM	pathM	FAM86C|55199;uc001oqw.3	0.00981232641956001	0.147824315133301
62	SKCM	pathM	FOXK1|221937;uc003sna.1	-0.19847926433128	-0.23296288172732
63	SKCM	pathM	HDAC9|9734;uc011jyc.1	0.169240097231564	0.168780917332745
64	SKCM	pathM	ITGAM|3684;uc002ebq.2	0.244227456705048	-0.0219747426192999
65	SKCM	pathM	JAM2|58494;uc002ylr.1	-0.105915755676459	-0.132402086715463
66	SKCM	pathM	KCNAB1|7881;uc011boo.1	-0.36379066925627	-0.250767147701532
67	SKCM	pathM	KRT10|3858;uc002hvi.2	0.04656825134747	-0.0662262403127796
68	SKCM	pathM	LAIR1|3903;uc002qfk.1	0.221745980958748	0.119366322838889
69	SKCM	pathM	LOC387647|387647;uc001ium.2	0.0424694848168736	-0.113733708193145
70	SKCM	pathM	LRRK2|120892;uc001rmg.3	0.263885506395323	0.090929831132877
71	SKCM	pathM	MCF2L|23263;uc010tjs.1	-0.164655147451113	0.00198750930512602
72	SKCM	pathM	NPLOC4|55666;uc002kat.3	0.136869279917913	-0.157811199643771
73	SKCM	pathM	PEAR1|375033;uc001fqj.1	0.4202387904036	0.125573721597416
74	SKCM	pathM	PITPNA|5306;uc010cju.2	0.0922736084354343	-0.0360726950581616
75	SKCM	pathM	POT1|25913;uc003vlm.2	0.047920006789011	-0.159162582791774
76	SKCM	pathM	PTK2B|2185;uc003xfp.1	-0.365256710405704	-0.418563786755583
77	SKCM	pathM	PTPN6|5777;uc001qsb.2	0.41748425483623	0.272406025649152
78	SKCM	pathM	RAGE|5891;uc001ylk.2	0.221841838744053	0.102307242442583
79	SKCM	pathM	RGS19|10287;uc002yib.2	-0.458242670754232	-0.487129177206961
80	SKCM	pathM	RNF150|57484;uc010iok.1	-0.102324297720272	-0.0294866064919768
81	SKCM	pathM	SEPT1|1731;uc002dxw.2	-0.553608320822879	-0.749126803258048
82	SKCM	pathM	SERINC4|619189:ELL3|80237;uc001zsv.1	0.00980818051395997	0.058770162568789
83	SKCM	pathM	SHMT1|6470;uc002gta.2	0.165200038534016	0.168143909641741
84	SKCM	pathM	SIGLEC10|89790;uc002pwo.2	0.30229224781859	0.215999833619892
85	SKCM	pathM	SLC30A6|55676;uc002roh.1	0.00563179221790568	0.147415424993617
86	SKCM	pathM	SLC8A1|6546;uc002rsa.2	0.101333704688835	-0.0694226692976022
87	SKCM	pathM	SYK|6850;uc004arb.2	-0.181351230564981	-0.199261739918168
88	SKCM	pathM	TBXAS1|6916;uc003vvi.2	0.49424937131396	0.366833545990394
89	SKCM	pathM	TCF4|6925;uc002lfv.2	-0.231313963724783	-0.00215329506049629
90	SKCM	pathM	TET2|54790;uc011cez.1	0.0135191300210938	0.0509126019364076
91	SKCM	pathM	TIE1|7075;uc010okg.1	-0.385002873532765	-0.00357005765721473
92	SKCM	pathM	TM6SF1|53346;uc002bjp.2	0.616104869448601	0.457881763148308
93	SKCM	pathM	TMEM170A|124491;uc002fee.1	0.0782929377040191	0.0176714121653303
94	BRCA	pathN	SH2D2A|9047,uc001fqd.2	0.357385969163633	0.433057688217584
95	COAD	pathN	ARTN|9048,uc001ckw.2	-0.280049483907423	-0.190314304019059
96	COAD	pathN	CCL28|56477,uc010ivn.2	0.10716335392527	-0.0454387441627319
97	COAD	pathN	FBXO24|26261,uc011kka.1	0.0432982625075465	0.112564431890693
98	COAD	pathN	MYL6|4637,uc001sjx.1	-0.418897018378538	-0.206299680357865
99	COAD	pathN	NLGN3|54413,uc004dzb.2	0.192212476916023	0.0486122653996586
100	COAD	pathN	PLEKHG5|57449,uc001anm.1	-0.0507802132016952	-0.0117648065009947
101	HNSC	pathN	FAM71D|161142,uc001xiz.2	0.0874857154461389	0.00555052693433843
102	HNSC	pathN	LYNX1|66004,uc003yxa.2	-0.0601784277390653	0.0549068490783544
103	HNSC	pathN	SLC2A5|6518,uc010oab.1	-0.235497790618411	-0.200055801524408
104	HNSC	pathN	ZNF256|10172,uc002qqu.2	0.0748021699582194	0.110606257931194
105	KIRC	pathN	ARMC6|93436,uc002nle.2	0.0541073695727925	0.166820143009676
106	KIRC	pathN	C18orf8|29919,uc002kul.2	-0.0429299366875089	-0.0757199140522521
107	KIRC	pathN	DAXX|1616,uc003oed.2	-0.0513676067679698	-0.0295293338924038
108	KIRC	pathN	FAM115A|9747,uc003wdp.1	0.0341885873101771	-0.0678560646423259
109	KIRC	pathN	LOC645332|645332,uc001omt.3	-0.143180642048449	-0.0114311334188037
110	KIRC	pathN	NSUN7|79730,uc003gvj.3	-0.134212095132856	-0.162540216473394
111	KIRC	pathN	PBLD|64081,uc001jns.1	0.0571524410960751	0.0511758392944901
112	KIRC	pathN	SEC23A|10484,uc001wup.1	0.0574185807189529	0.0357693591772098
113	KIRC	pathN	SLC39A14|23516,uc003xbp.3	-0.198795778277691	-0.0962730169599425
114	KIRC	pathN	TBC1D15|64786,uc001swu.2	-0.389657964270203	-0.222374348394218
115	KIRC	pathN	THEM4|117145,uc001ezj.1	0.179481339220064	0.174989852995851
116	KIRP	pathN	ACER3|55331,uc009yum.1	0.0013917385110826	0.0210636570813732
117	KIRP	pathN	AHRR|57491,uc003jaz.2	-0.154897055315097	-0.188814502542611
118	KIRP	pathN	CCDC110|256309,uc003ixv.3	0.207768407738678	0.19118415319765
119	KIRP	pathN	CLEC4A|50856,uc001qtz.1	0.137424129629367	0.382548442291705
120	KIRP	pathN	FAM161A|84140,uc002sbm.3	-0.0511048780796992	-0.15483412359774
121	KIRP	pathN	FGF13|2258,uc004fam.2	0.341390203907926	0.0820455266002418
122	KIRP	pathN	GLYATL1|92292,uc001nni.1	-0.00375468652508471	0.0562308693231791
123	KIRP	pathN	ITGBL1|9358,uc001vpc.3	-0.417021809143022	-0.0985967369168852
124	KIRP	pathN	JAM2|58494,uc002ylp.1	0.511776754590329	0.244472815133624
125	KIRP	pathN	LNX1|84708,uc003haf.3	0.0969522751260885	-0.0117336335874743
126	KIRP	pathN	MKNK1|8569,uc009vyi.2	0.203212928128254	-0.0289641793529394
127	KIRP	pathN	PCGF3|10336,uc003gbe.2	-0.0492255824229865	0.143809262659106
128	KIRP	pathN	PKMYT1|9088,uc002csn.2	0.0199528998973802	-0.22858219035496
129	KIRP	pathN	PNKD|25953,uc002vhm.1	-0.125232712009175	-0.0419144888170912
130	KIRP	pathN	PRRT2|112476,uc002duf.1	-0.32497639094645	-0.08819906466201
131	KIRP	pathN	PTPLAD2|401494,uc010mir.1	0.164534132239586	0.322374734247355
132	KIRP	pathN	SHF|90525,uc010uen.1	0.0103637788567752	-0.0948023875122481
133	KIRP	pathN	SKA3|221150,uc001unt.2	-0.0722224615690906	-0.122897490415514
134	KIRP	pathN	SLK|9748,uc001kxo.1	-0.0815216070966385	0.0578377234886257
135	KIRP	pathN	TAOK1|57551,uc010wbf.1	-0.128790962571899	0.0977429995895959
136	KIRP	pathN	TBC1D15|64786,uc001swv.2	0.299241353969011	0.117874988530885
137	KIRP	pathN	TC2N|123036,uc001xzu.3	-0.143976284298754	-0.352527875662481
138	KIRP	pathN	TLCD1|116238,uc002hco.2	-0.0960966024359157	-0.070151412034447
139	KIRP	pathN	TMC5|79838,uc010vaq.1	0.0801921947784743	-0.0122349806564373
140	KIRP	pathN	TMEM194A|23306,uc001smx.2	0.256966652946996	0.068883017340849
141	KIRP	pathN	UHRF1|29128,uc002mbp.2	0.0971241527828635	0.275787164490321
142	KIRP	pathN	ZCCHC10|54819,uc003kyi.2	0.20804467330412	0.269046575777562
143	KIRP	pathN	ZNF239|8187,uc009xmk.2	-0.02047171219472	0.262831916783028
144	KIRP	pathN	ZNF673|55634,uc004dgm.3	-0.075541726070797	-0.109502938051925
145	LUAD	pathN	ATP8B3|148229,uc002lty.1	-0.0325813128052568	0.00305750562528012
146	LUAD	pathN	AURKB|9212,uc010vuu.1	0.110262592733886	0.0824503991180787
147	LUAD	pathN	CHEK1|1111,uc001qcg.3	-0.0367369788455723	-0.0216767072647714
148	LUAD	pathN	CHIC1|53344,uc004ebl.3	0.055045473993557	0.0525470446135506
149	LUAD	pathN	CLK1|1195,uc002uwe.2	0.200507526365827	0.0756898348712292
150	LUSC	pathN	C12orf24|29902,uc001tqv.3	-0.0504243195877217	-0.0529630742657863
151	LUSC	pathN	C7orf31|136895,uc003sxm.1	0.00864758376280431	0.159190317907617
152	LUSC	pathN	EGR3|1960,uc011kzn.1	0.224656318583613	0.135365713807762
153	LUSC	pathN	MLST8|64223,uc002coz.2	0.0870717423660528	0.0520518237374901
154	LUSC	pathN	ULK3|25989,uc002ayv.2	-0.0312916605851733	-0.067662821586158
155	PRAD	pathN	ANKS1B|56899,uc001tge.1	0.0447260241029505	0.0475700907777337
156	PRAD	pathN	APOB48R|55911,uc002dqb.1	-0.0980292892799888	-0.0326788884449306
157	PRAD	pathN	ARMC9|80210,uc002vrq.3	0.0763449569122029	0.0437113596542577
158	PRAD	pathN	C2orf56|55471,uc002rqa.3	0.0189552155181755	0.163541310369112
159	PRAD	pathN	CAPNS1|826,uc002odl.2	0.172030167296706	0.00388053706220647
160	PRAD	pathN	CELF2|10659,uc001iko.3	-0.046073771272784	-0.0186453611026943
161	PRAD	pathN	CHRNA2|1135,uc010lur.2	-0.132436585793907	0.10150193943963
162	PRAD	pathN	CUL2|8453,uc001ixw.2	-0.0516791190815889	0.0502457525402206
163	PRAD	pathN	FBXW2|26190,uc004bkm.1	0.0154195058442847	0.0860913157343359
164	PRAD	pathN	GPR89A|653519,uc001eor.2	0.00117805669362474	-0.100378457319781
165	PRAD	pathN	IDO1|3620,uc003xnm.2	0.148383786838464	0.340871761706949
166	PRAD	pathN	psiTPTE22|387590,uc002zls.1	0.00533210467110059	0.0108450683337586
167	PRAD	pathN	RABEPK|10244,uc004bpm.2	-0.0125761242804055	-0.0264967855668202
168	PRAD	pathN	RNF112|7732,uc010vyv.1	-0.259687477706797	-0.136432891950207
169	PRAD	pathN	SH3BP4|23677,uc002vvp.2	0.0210067059702765	0.167129339770152
170	PRAD	pathN	SLC19A1|6573,uc002zhl.1	-0.0586500717903339	0.0771290360554379
171	PRAD	pathN	SMTN|6525,uc003ajk.1	-0.141823538552738	-0.141818233301032
172	PRAD	pathN	SOX15|6665,uc002ghy.1	0.291290922511638	0.0191092320310929
173	PRAD	pathN	SPIRE1|56907,uc010wzw.1	0.0335436116072174	0.152249549907975
174	PRAD	pathN	TARP|445347,uc003tgc.1	0.0536129966886163	0.0148923335871802
175	PRAD	pathN	TEX14|56155,uc002iws.1	0.0936851508415322	0.181959270980888
176	THCA	pathN	ATP2C2|9914,uc002fhx.2	-0.191363115251001	-0.193461988244196
177	THCA	pathN	C3orf14|57415,uc003dlf.2	0.0265761436335244	0.0413998282619247
178	THCA	pathN	CEACAM1|634,uc002otv.2	-0.0362242380462396	-0.0990763691025987
179	THCA	pathN	CLCF1|23529,uc001okq.2	-0.0081332294006026	0.090042767178044
180	THCA	pathN	FAM65C|140876,uc002xvm.2	-0.140704257874903	-0.205214689813151
181	THCA	pathN	FGF1|2246,uc003lmn.3	0.148476195247649	0.221207051551235
182	THCA	pathN	GRIN2C|2905,uc002jlt.1	-0.0257382615822703	-0.138962703934193
183	THCA	pathN	HLA-G|3135,uc003raj.3	0.311396680233866	0.43495332446401
184	THCA	pathN	ICAM4|3386,uc002mns.1	0.113034151937921	0.155616241244919
185	THCA	pathN	LYNX1|66004,uc003yxa.2	0.394424489893329	0.4994435471232
186	THCA	pathN	MYBL1|4603,uc003xwm.2	-0.42324772978187	-0.554568825459813
187	THCA	pathN	NEB|4703,uc010zcb.1	-0.00664733947255166	-0.0951173802186822
188	THCA	pathN	PTGS2|5743,uc001gsb.2	0.0806156677936996	0.107743278662657
189	THCA	pathN	SLA|6503,uc011ljd.1	0.396793570970969	0.604263360341666
190	THCA	pathN	SLC9A5|6553,uc002esm.2	0.0339158929147328	0.047721283333453
191	THCA	pathN	STAT4|6775,uc002usm.1	0.255367565521661	0.330554261391979
192	THCA	pathN	TMEM79|84283,uc009wrw.2	0.185948984628052	0.256210382054357
193	THCA	pathN	TUBB3|10381,uc002fph.1	0.307571642534111	0.404255973497816
194	THCA	pathN	XKRX|402415,uc004egn.2	0.0360882724823488	0.118156657295641
195	BRCA	pathT	C1orf69|200205,uc001hsl.3	0.0327452870267485	0.0980720064624766
196	BRCA	pathT	RIMS3|9783,uc001cfu.1	0.0504663451407048	0.0252495586319398
197	COAD	pathT	BCL2|596,uc002liu.1	0.229218671421545	0.089810013173166
198	COAD	pathT	C2orf88|84281,uc002urs.2	-0.200783537015276	-0.0145399325048822
199	COAD	pathT	CYP27B1|1594,uc001sqa.1	-0.20383731724196	-0.247912091110092
200	COAD	pathT	ENAH|55740,uc001hpc.1	-0.568212784162171	-0.385965438931494
201	COAD	pathT	EPHB6|2051,uc011kst.1	0.312815870342018	0.2577059326922
202	COAD	pathT	KCP|375616,uc003vob.1	-0.156172380092056	-0.216423373448432
203	COAD	pathT	MYLK4|340156,uc003mtx.3	-0.0556587328895729	-0.270943835916806
204	COAD	pathT	N4BP2L1|90634,uc001uuc.2	-0.462822976552311	-0.275832881248318
205	COAD	pathT	PODNL1|79883,uc002mxr.2	0.709177774641375	0.399030749300636
206	COAD	pathT	PTPRR|5801,uc001swh.1	0.401454559112929	0.319496280276356
207	COAD	pathT	SLC1A3|6507,uc010iuy.2	-0.455046068717424	-0.393520153419239
208	COAD	pathT	VPS29|51699,uc001tqx.2	-0.0272783057820379	0.0459337628813374
209	COAD	pathT	ZNF805|390980,uc010ygt.1	0.0836678947827841	0.230659443121557
210	HNSC	pathT	ADC|113451,uc001bws.2	0.220194656765396	0.289007305436379
211	HNSC	pathT	ADPRHL1|113622,uc001vtp.1	-0.342262278635208	-0.242053700339443
212	HNSC	pathT	ARID3B|10620,uc002ayd.2	0.021415233994108	0.0541020744855179
213	HNSC	pathT	BCL2|596,uc002lit.1	0.274702459531238	0.25285423103835
214	HNSC	pathT	C16orf45|89927,uc002ddo.2	0.28772331467785	0.0851036235153583
215	HNSC	pathT	C2orf63|130162,uc002ryi.2	-0.0147080956967472	-0.0474842046935957
216	HNSC	pathT	C9orf116|138162,uc004cft.1	-0.142702697525117	-0.0808129400246132
217	HNSC	pathT	EFCAB2|84288,uc001ibc.2	-0.162924098080352	-0.131642880078653
218	HNSC	pathT	ENO3|2027,uc002gac.3	0.0512030887331445	0.00782183214442395
219	HNSC	pathT	GRIN2C|2905,uc002jlv.1	0.112708096899366	0.0753212336854859
220	HNSC	pathT	HLA-G|3135,uc003raj.3	-0.12913948857684	-0.118282217979062
221	HNSC	pathT	LAMA2|3908,uc003qbn.2	0.433371559978091	0.311144743709982
222	HNSC	pathT	locus_8930,uc001ytg.2	0.111311503569543	0.0354692551860531
223	HNSC	pathT	MAP4K1|11184,uc002oiy.1	0.369683656725672	0.40647602204778
224	HNSC	pathT	SEPT1|1731,uc002dxw.2	-0.430301383697815	-0.725390256008461
225	HNSC	pathT	SPDYE8P|389517,uc011keo.1	-0.0912645484871882	-0.0577435658448115
226	HNSC	pathT	SYTL3|94120,uc003qrq.2	-0.164161623306256	-0.300284852729455
227	HNSC	pathT	TNNT1|7138,uc002qje.3	0.376904721698499	0.251385242974529
228	HNSC	pathT	TRERF1|55809,uc003osd.2	-0.1166142996969	-0.188984981350001
229	HNSC	pathT	ZNF496|84838,uc001ico.2	0.100228704747949	0.0523335245016789
230	KICH	pathT	ACSL6|23305,uc003kvw.1	0.106422100853786	0.105038688517169
231	KICH	pathT	ADAP1|11033,uc010ksc.2	-0.288829315151471	-0.42427225593105
232	KICH	pathT	ANKRD12|23253,uc002knv.2	-0.0587810990548924	0.0653964415904278
233	KICH	pathT	ARHGEF10L|55160,uc001bap.2	-0.191076421585904	-0.29258424440651
234	KICH	pathT	C17orf108|201229,uc002gzv.2	0.176730622097084	0.0878915654804206
235	KICH	pathT	C19orf47|126526,uc002oni.3	0.217689189764205	0.155908735701347
236	KICH	pathT	C1orf84|149469,uc001cjh.2	0.0930164293452933	0.0864609472666719
237	KICH	pathT	CD27|939,uc001qod.2	0.527760219954304	0.552555306614651
238	KICH	pathT	CEACAM1|634,uc002otv.2	0.0320620451886105	0.134176040996388
239	KICH	pathT	CPNE5|57699,uc003omr.1	0.0674355254880095	0.0857430987785968
240	KICH	pathT	CSTF1|1477,uc002xxl.1	-0.00666135627531783	-0.24420276058855
241	KICH	pathT	DPEP2|64174,uc002eve.2	0.141020536256982	0.334316722297903
242	KICH	pathT	FGFR4|2264,uc003mfm.2	-0.336829135253519	-0.249795885367477
243	KICH	pathT	GSTT2|2953,uc002zyw.3	0.239396528538655	0.0963350972585719
244	KICH	pathT	HEYL|26508,uc001cdp.2	0.0174311488799884	0.0570317583312624
245	KICH	pathT	HSPA6|3310,uc001gap.2	0.0466788393847677	0.141097167559569
246	KICH	pathT	locus_8048,uc010tno.1	0.328801065291652	0.187728007543999
247	KICH	pathT	LRRC8D|55144,uc001dnm.2	0.139106046651649	0.265785550108689
248	KICH	pathT	MAMLD1|10046,uc011mxw.1	0.252216146970613	0.366955627369924
249	KICH	pathT	MIPOL1|145282,uc001wue.2	-0.315457255984044	-0.30328778854762
250	KICH	pathT	PUS10|150962,uc002saq.1	0.0691919102226555	0.0634535422557886
251	KICH	pathT	SAMD13|148418,uc001djr.2	0.0539247904228053	0.190846463260677
252	KICH	pathT	TMCC1|23023,uc011blc.1	0.0761134096454324	-0.0981086590138771
253	KICH	pathT	TMEM48|55706,uc001cvs.2	-0.25328786358372	-0.133067046616976
254	KICH	pathT	TTLL9|164395,uc002wwz.1	0.106009953136119	0.165211299875343
255	KICH	pathT	ZAP70|7535,uc002syd.1	0.0649091213832194	0.376820883648024
256	KICH	pathT	ZBTB7C|201501,uc002lda.2	-0.288412981700345	-0.272012588473959
257	KIRC	pathT	ACOT11|26027,uc001cxl.1	-0.114043166564401	-0.0925975504717401
258	KIRC	pathT	AMZ2|51321,uc002jgs.1	0.00391230325806638	0.0690882257384887
259	KIRC	pathT	AP2A1|160,uc002ppo.2	-0.0222066711224373	-0.149996412756653
260	KIRC	pathT	C17orf108|201229,uc002gzv.2	0.0202975417826364	0.0696606439931972
261	KIRC	pathT	C22orf9|23313,uc003bfx.1	-0.0722949208535148	-0.117046504181567
262	KIRC	pathT	CPM|1368,uc001sup.2	0.156396950516171	-0.0609259111736764
263	KIRC	pathT	FANCE|2178,uc003oko.1	0.0318733808448216	-0.0419331674418476
264	KIRC	pathT	GPR77|27202,uc002pgk.1	-0.110653039832459	0.0267977004948731
265	KIRC	pathT	IL18BP|10068,uc001ori.2	0.122725019278471	0.452102781472045
266	KIRC	pathT	ISPD|729920,uc010ktx.2	0.060100256825769	-0.0323122562247265
267	KIRC	pathT	KCNN3|3782,uc001ffo.2	-0.0213974781989333	0.158883676072971
268	KIRC	pathT	LNX1|84708,uc003haf.3	0.0751250533931186	0.129645521635151
269	KIRC	pathT	MGC3771|81854,uc010btd.2	-0.14233072049059	-0.138247321804523
270	KIRC	pathT	MVK|4598,uc009zvk.2	-0.133715872547629	-0.195846407384619
271	KIRC	pathT	NSUN7|79730,uc003gvj.3	-0.0771602368622064	-0.152333333389972
272	KIRC	pathT	PCDHGB5|56101,uc003lkf.1	0.0885716110616144	-0.0717888166757569
273	KIRC	pathT	PIH1D2|120379,uc001pmq.3	0.0232806745482672	0.0445323107621697
274	KIRC	pathT	PIP5K1B|8395,uc004agu.2	0.0634775126617411	0.0640328599751345
275	KIRC	pathT	RAD52|5893,uc001qis.1	-0.0287922893505918	-0.0959039738096395
276	KIRC	pathT	SLC8A1|6546,uc002rsa.2	0.119629042684328	-0.0150172527049993
277	KIRC	pathT	SLK|9748,uc001kxo.1	-0.434480455163906	-0.267791602661946
278	KIRC	pathT	SULT1A3|6818,uc002dtb.2	0.28008664131798	-0.0297758894720778
279	KIRC	pathT	TCF12|6938,uc002aed.2	0.0282708856934972	-0.0841449186377182
280	KIRC	pathT	TSSC4|10078,uc001lwl.2	0.0106210159463616	0.108379523188546
281	KIRC	pathT	VIPR1|7433,uc011azn.1	0.0250977799160265	-0.129732623552787
282	KIRC	pathT	ZNF772|400720,uc002qou.2	0.0819699304321517	0.109540032680023
283	KIRP	pathT	ALPL|249,uc001beu.3	-0.0598853926807251	0.00628942976023658
284	KIRP	pathT	ASB2|51676,uc001ycc.1	-0.0748831975441878	0.0925268915924803
285	KIRP	pathT	BCAR3|8412,uc001dpx.3	-0.252500652631905	-0.15076133853477
286	KIRP	pathT	BRSK1|84446,uc002qkf.2	-0.293778706588389	-0.131625095603822
287	KIRP	pathT	BUB1|699,uc002tgc.2	0.0846121673576555	-0.0417996773769494
288	KIRP	pathT	C7orf10|79783,uc003thn.1	-0.264394485787823	-0.102301341029509
289	KIRP	pathT	CAMK2B|816,uc003tku.2	-0.258738487099958	-0.0832662655007283
290	KIRP	pathT	CAPS2|84698,uc001sxm.3	0.305534434062447	0.155289969399828
291	KIRP	pathT	CLDN7|1366,uc002gfm.3	-0.144329122683821	0.016656215708173
292	KIRP	pathT	CLK4|57396,uc003mjf.1	0.372484841307062	0.180302307422384
293	KIRP	pathT	DPF3|8110,uc001xnf.2	-0.0439973837829033	0.106060835777433
294	KIRP	pathT	EFCAB4A|283229,uc001lrw.2	0.182539305964267	0.0206884058089404
295	KIRP	pathT	EGFLAM|133584,uc003jlg.1	0.0374536748178262	0.0762460230801443
296	KIRP	pathT	ENAH|55740,uc001hpc.1	-0.102661643486772	0.0285529817860576
297	KIRP	pathT	EXO1|9156,uc001hzj.2	0.0657553758928078	0.00609067147062858
298	KIRP	pathT	FBXL13|222235,uc010lir.1	0.0189749938114826	0.0958485547971152
299	KIRP	pathT	FBXL16|146330,uc002cja.2	-0.0636122685919064	0.00691166947396258
300	KIRP	pathT	FHL1|2273,uc011mvz.1	0.158216637922215	-0.0518786591351947
301	KIRP	pathT	HJURP|55355,uc002vvg.2	-0.10165009770684	-0.179073813881386
302	KIRP	pathT	IKBKG|8517,uc011mzr.1	0.127561691846271	-0.0780947660221979
303	KIRP	pathT	KCNAB1|7881,uc003fas.2	0.400523731298948	0.18235022379877
304	KIRP	pathT	KCNJ15|3772,uc002ywv.2	-0.0560884745375904	0.0112346266512048
305	KIRP	pathT	KIAA0114|57291,uc003gzo.2	0.0845497619494362	0.0941323838656665
306	KIRP	pathT	KIAA1549|57670,uc011kqk.1	0.121483537260717	-0.0198130581633346
307	KIRP	pathT	LAG3|3902,uc001qqu.2	-0.407390708072316	-0.450925760238373
308	KIRP	pathT	LIPG|9388,uc002ldv.2	-0.125705474440402	-0.128774192226458
309	KIRP	pathT	LOC100132287|100132287,uc009vjk.2	-0.229802393435088	-0.0613272029949584
310	KIRP	pathT	NEB|4703,uc002txt.3	-0.344550498876887	-0.222059434246749
311	KIRP	pathT	PAX6|5080,uc001mte.3	-0.230853832009125	-0.0715807196880484
312	KIRP	pathT	PDE7B|27115,uc003qgp.2	-0.341393279900498	-0.194350897987751
313	KIRP	pathT	PGF|5228,uc001xrb.2	-0.111980438433904	-0.0436006991432559
314	KIRP	pathT	SERHL2|253190,uc011apn.1	0.185522142183545	0.107549905985903
315	KIRP	pathT	SKA3|221150,uc001unt.2	-0.0123524991409605	-0.0481924247214123
316	KIRP	pathT	SLC4A11|83959,uc002wig.2	-0.138098533167399	0.020255047755707
317	KIRP	pathT	TRIM16L|147166,uc010vyf.1	-0.263688613136189	-0.118584503294026
318	KIRP	pathT	ZBTB48|3104,uc009vmc.1	0.20485018509389	0.103860557970522
319	KIRP	pathT	ZIK1|284307,uc002qpj.2	0.0464681983589111	-0.119746437630886
320	LUAD	pathT	ACOT7|11332,uc001amq.2	0.39369718942503	0.395638081790939
321	LUAD	pathT	C15orf27|123591,uc002bbs.2	-0.264869708786045	-0.233939230370351
322	LUAD	pathT	CD300LF|146722,uc002jlg.2	0.114270751807648	0.0850446172664565
323	LUAD	pathT	CLK1|1195,uc002uwe.2	0.16180500307311	0.0195575603958173
324	LUAD	pathT	DENND2C|163259,uc001eez.2	-0.109904320139628	-0.181201748859555
325	LUAD	pathT	DNASE1L1|1774,uc004fks.1	0.180571038781147	0.116129438172577
326	LUAD	pathT	FAM125B|89853,uc011lzy.1	0.0530473497324745	0.131210251152539
327	LUAD	pathT	FCRL2|79368,uc001fre.2	0.192014541758794	0.155025608243481
328	LUAD	pathT	IRF4|3662,uc003mtb.3	-0.141623442790979	-0.256782228730181
329	LUAD	pathT	LETM2|137994,uc003xll.1	0.00151871656957647	-0.00611514828914907
330	LUAD	pathT	LRMP|4033,uc001rgh.2	0.309443334767501	0.340737080678062
331	LUAD	pathT	MICB|4277,uc003ntn.3	-0.277574386577248	-0.304117795707709
332	LUAD	pathT	SCN4B|6330,uc010rxu.1	-0.0459489893259887	0.0901132780268837
333	LUAD	pathT	SPIB|6689,uc010ycc.1	-0.0741827302801282	-0.136342735515295
334	LUAD	pathT	WDR73|84942,uc002bkw.2	-0.045006755556797	-0.0205278311277442
335	LUAD	pathT	ZBP1|81030,uc002xyp.2	0.00838407468309099	0.039665223655521
336	LUAD	pathT	ZNF606|80095,uc010yhp.1	-0.0459308763638325	-0.0743481322260756
337	LUAD	pathT	ZNF793|390927,uc010efm.2	0.0601795053911486	0.157085008306827
338	LUSC	pathT	AGBL2|79841,uc001ngf.2	0.0569508209428184	0.183320182504225
339	LUSC	pathT	ANK1|286,uc003xoc.2	0.0488471789822864	0.128725780788573
340	LUSC	pathT	B4GALNT1|2583,uc001spg.1	0.0374726471287144	-0.130190090771492
341	LUSC	pathT	FAM21A|387680,uc001jjb.2	0.130589579062678	0.0585013285192289
342	LUSC	pathT	GBP3|2635,uc001dmt.2	-0.0542232842903264	-0.0697108495518771
343	LUSC	pathT	GEN1|348654,uc002rct.2	0.100054434178912	0.161855654982371
344	LUSC	pathT	HMMR|3161,uc011dem.1	0.161890592374356	0.205417345079419
345	LUSC	pathT	MCTP2|55784,uc002btj.2	-0.0690962099550118	-0.141383168355422
346	LUSC	pathT	NADK|65220,uc001aic.2	-0.0978372084508864	-0.182491022770954
347	LUSC	pathT	RCAN2|10231,uc003oyb.1	0.221577089848874	0.0730011328694925
348	LUSC	pathT	XRCC4|7518,uc003kib.2	0.0687421198109427	0.0446753197841636
349	PRAD	pathT	BCO2|83875,uc010rwt.1	-0.139211538328009	-0.0994163319070117
350	PRAD	pathT	LOC339524|339524,uc001dmf.2	0.0638886868459016	0.128327189847291
351	PRAD	pathT	SPIN2B|474343,uc004duy.2	0.0230896263268552	-0.0750094779109549
352	PRAD	pathT	VASH2|79805,uc001hjy.2	0.148745473764426	0.200914753150347
353	PRAD	pathT	ZNF215|7762,uc010raw.1	0.125319906123299	0.0752229149843143
354	THCA	pathT	COLEC11|78989,uc002qya.2	-0.0922882566784301	-0.124247173982449
355	THCA	pathT	DHODH|1723,uc002fbp.2	-0.0629622939034843	-0.102360422438554
356	THCA	pathT	FCRLB|127943,uc001gbn.3	-0.272924655480392	-0.332119029617604
357	THCA	pathT	NEXN|91624,uc001dib.3	-0.186887109442882	-0.283194447236007
358	THCA	pathT	TMEM79|84283,uc010phi.1	-0.253873402200675	-0.27318196050434
359	THCA	pathT	USP6|9098,uc002gau.1	0.0416357680162052	0.0245342645677563
360	THCA	pathT	VIPR1|7433,uc011azn.1	-0.0750916887707892	-0.200371142913458
361	THCA	pathT	ZIK1|284307,uc002qpg.2	-0.124472483552447	-0.104256219076924
362	BRCA	pathS	CDH23|64072,uc001jry.2	0.0663463450999261	-0.0369130391079877
363	BRCA	pathS	DPH1|1801,uc002fts.2	0.029512357583673	-0.105276604209208
364	BRCA	pathS	EME1|146956,uc002iqs.1	-0.149512375190074	-0.154585896761313
365	BRCA	pathS	FLYWCH1|84256,uc002cse.2	0.0428350518940497	0.143223534493257
366	BRCA	pathS	HNRNPUL1|11100,uc002opz.3	-0.207419511082599	-0.282208901084886
367	BRCA	pathS	NR4A1|3164,uc001rzt.2	-0.186063158872473	-0.167161454052068
368	BRCA	pathS	OBFC2A|64859,uc002usx.2	-0.041177110932294	-0.00411370142973796
369	BRCA	pathS	POLL|27343,uc001ktm.2	0.0356951411493522	-0.0903962393733195
370	BRCA	pathS	PRDM16|63976,uc001ake.2	-0.125698109219428	-0.112480405913891
371	BRCA	pathS	PTK2B|2185,uc003xfp.1	-0.382271067643437	-0.630759331169941
372	BRCA	pathS	SLC22A18|5002,uc001lwx.2	0.160821150382925	0.04903211587553
373	BRCA	pathS	SLC2A11|66035,uc002zyp.3	-0.0499057592150353	-0.126818134383338
374	BRCA	pathS	THEM4|117145,uc001ezj.1	0.0216301253244032	0.0573608095929662
375	BRCA	pathS	VAMP1|6843,uc001qoj.2	0.176142250848359	0.0178909799824641
376	COAD	pathS	ADAMTS17|170691,uc002bvv.1	-0.149691008785128	-0.271927627649508
377	COAD	pathS	ASB2|51676,uc001ycd.2	0.251034550362166	-0.121919664063165
378	COAD	pathS	ASTN2|23245,uc011lxt.1	-0.0150247200370629	0.131706144994442
379	COAD	pathS	C14orf37|145407,uc001xdc.2	-0.00900463185425828	-0.357040736752681
380	COAD	pathS	C20orf160|140706,uc002wxf.2	-0.0505234411494608	0.0636070408588815
381	COAD	pathS	CAPS2|84698,uc009zsa.2	-0.156053217262326	-0.0253840650308775
382	COAD	pathS	CD40|958,uc002xrg.1	0.16181611537773	0.245581514656394
383	COAD	pathS	CFL2|1073,uc001wsh.3	0.28218467546874	0.159007299090047
384	COAD	pathS	DCLRE1C|64421,uc001inn.2	0.19839258086937	0.284611304992155
385	COAD	pathS	DGKA|1606,uc001sij.2	0.241670520479557	0.425143956805966
386	COAD	pathS	DLX4|1748,uc002ipv.2	-0.208047084949511	-0.29407474919402
387	COAD	pathS	DUSP19|142679,uc010zfr.1	-0.0687928539617786	-0.233851914393749
388	COAD	pathS	EPHB6|2051,uc011kst.1	0.19663509187964	0.114303716390985
389	COAD	pathS	FANCA|2175,uc010vpn.1	-0.0860442598652262	-0.114586495823602
390	COAD	pathS	FRY|10129,uc001uty.2	-0.289214600053908	-0.236268384202949
391	COAD	pathS	locus_10990,uc002ddh.2	0.0880769522589259	-0.171537077862801
392	COAD	pathS	locus_19258,uc003abu.2	0.0886218361728634	0.158096916789223
393	COAD	pathS	MATR3|9782,uc003ldt.2	-0.0551741944782258	-0.0412435370195979
394	COAD	pathS	MIS12|79003,uc002gcd.2	0.0656264218831808	0.235793980022617
395	COAD	pathS	MYEF2|50804,uc001zwh.3	-0.200922850375374	-0.0165936542484868
396	COAD	pathS	NAGS|162417,uc002ies.2	0.188109994627088	0.018269347299128
397	COAD	pathS	NFATC4|4776,uc010alt.2	0.0870857586330838	0.229263791943922
398	COAD	pathS	PMEPA1|56937,uc002xyr.2	-0.0329920438593113	0.0896951827257162
399	COAD	pathS	PRH1|5554,uc001qzb.3	0.195966628290542	-0.0182328757395819
400	COAD	pathS	RET|5979,uc010qez.1	-0.0667638544279649	-0.135693193201329
401	COAD	pathS	REV1|51455,uc002tad.2	-0.0834053214563032	0.0495123050130556
402	COAD	pathS	SLC14A1|6563,uc002lbf.3	0.150628756260851	-0.0743481343507395
403	COAD	pathS	SLC25A19|60386,uc002jnw.3	-0.00303845760842079	-0.0895679635985852
404	COAD	pathS	SLC37A2|219855,uc010sau.1	0.157310212827864	0.122922434883686
405	COAD	pathS	SPG20|23111,uc001uvo.2	0.231198613875424	0.0220462986836371
406	COAD	pathS	SYN1|6853,uc004did.2	-0.0315722640510958	0.202588823287848
407	COAD	pathS	VPS29|51699,uc001tqy.2	0.0449322035578715	-0.14695675676796
408	COAD	pathS	ZNF595|152687,uc010iay.1	0.16042060983725	0.166180839946752
409	HNSC	pathS	FAM71D|161142,uc001xiz.2	0.0579916376813097	-0.018532947889044
410	HNSC	pathS	PKIB|5570,uc011ebq.1	0.297237906460044	0.352285483361409
411	HNSC	pathS	ZNF256|10172,uc002qqu.2	0.0597359691686336	0.113647752072054
412	KICH	pathS	ADD3|120,uc001kyu.2	-0.0345627381375728	0.140092584768497
413	KICH	pathS	ANKRD12|23253,uc002knv.2	-0.0587810990548924	0.0653964415904278
414	KICH	pathS	ARHGEF10L|55160,uc001bap.2	-0.191076421585904	-0.29258424440651
415	KICH	pathS	BTK|695,uc010nnj.2	-0.0670027049321271	-0.225161959490187
416	KICH	pathS	C17orf108|201229,uc002gzv.2	0.176730622097084	0.0878915654804206
417	KICH	pathS	C19orf47|126526,uc002oni.3	0.217689189764205	0.155908735701347
418	KICH	pathS	C1orf84|149469,uc001cjh.2	0.0930164293452933	0.0864609472666719
419	KICH	pathS	CACNA2D4|93589,uc001qjo.2	-0.140108520020797	-0.0409747029335808
420	KICH	pathS	CANT1|124583,uc002jwk.2	-0.230312078860891	-0.177913167367512
421	KICH	pathS	CCDC51|79714,uc003ctd.2	-0.0477702761486511	-0.172809124154762
422	KICH	pathS	CD27|939,uc001qod.2	0.527760219954304	0.552555306614651
423	KICH	pathS	CEACAM1|634,uc002otv.2	0.0320620451886105	0.134176040996388
424	KICH	pathS	CYP20A1|57404,uc002uzy.3	0.00308151011461713	0.0140687819466487
425	KICH	pathS	DNASE1L3|1776,uc011bfd.1	-0.442079126833115	-0.376343409247195
426	KICH	pathS	DPEP2|64174,uc002eve.2	0.141020536256982	0.334316722297903
427	KICH	pathS	EAF2|55840,uc003een.2	0.152192625929233	0.16682220254417
428	KICH	pathS	ELMOD3|84173,uc002spg.3	-0.19384155699265	-0.172815412786064
429	KICH	pathS	FGFR1OP|11116,uc003qvk.2	-0.0488543197621029	0.0408535198494303
430	KICH	pathS	FGFR1OP2|26127,uc001rhn.2	-0.231036497496992	-0.0758210383465854
431	KICH	pathS	FGFR4|2264,uc003mfm.2	-0.336829135253519	-0.249795885367477
432	KICH	pathS	GABPB1|2553,uc001zya.2	0.0157029829400489	-0.0489951294703471
433	KICH	pathS	GAL3ST1|9514,uc003aii.1	-0.259432764020793	-0.221797852291658
434	KICH	pathS	GSTT2|2953,uc002zyw.3	0.239396528538655	0.0963350972585719
435	KICH	pathS	HSPA6|3310,uc001gap.2	0.0466788393847677	0.141097167559569
436	KICH	pathS	KCNC4|3749,uc001dzh.2	-0.203197088857914	-0.193157682256978
437	KICH	pathS	LEPR|3953,uc009wao.2	-0.012740652286605	0.022482041224264
438	KICH	pathS	LGALS8|3964,uc001hya.1	-0.0534570699653879	-0.0907685642514438
439	KICH	pathS	LILRB3|11025,uc002qei.1	-0.272006594833993	-0.354912628662965
440	KICH	pathS	locus_23645,uc003mts.1	-0.0195128048742516	-0.0173284808672839
441	KICH	pathS	locus_8048,uc010tno.1	0.328801065291652	0.187728007543999
442	KICH	pathS	LRRC8D|55144,uc001dnm.2	0.139106046651649	0.265785550108689
443	KICH	pathS	MAMLD1|10046,uc011mxw.1	0.252216146970613	0.366955627369924
444	KICH	pathS	MYO16|23026,uc001vqt.1	-0.193420640417424	-0.109634440678278
445	KICH	pathS	NDE1|54820,uc002dds.2	-0.0540274776792672	-0.010963482766334
446	KICH	pathS	NRXN2|9379,uc001oaq.2	0.152151217212005	0.160381668689964
447	KICH	pathS	PGF|5228,uc001xqz.2	-0.0186449812201231	-0.221112982551008
448	KICH	pathS	PPHLN1|51535,uc001rnc.2	0.056249212623579	0.241837299594872
449	KICH	pathS	PPIL6|285755,uc003pth.1	0.350117950329927	0.40053760981651
450	KICH	pathS	PUS10|150962,uc002saq.1	0.0691919102226555	0.0634535422557886
451	KICH	pathS	RBM7|10179,uc001pov.2	0.0361896920883797	0.0121316132872949
452	KICH	pathS	REPS2|9185,uc011miw.1	-0.0854559374850109	-0.218052290232504
453	KICH	pathS	RNPC3|55599,uc010oun.1	0.0817046873965001	0.0274962277381122
454	KICH	pathS	SAMD13|148418,uc001djr.2	0.0539247904228053	0.190846463260677
455	KICH	pathS	SPN|6693,uc002dtn.2	0.0541990160517824	-0.0734038656343937
456	KICH	pathS	TAF1A|9015,uc001hnk.2	-0.0642126482228458	-0.016495026886768
457	KICH	pathS	TMEM48|55706,uc001cvs.2	-0.25328786358372	-0.133067046616976
458	KICH	pathS	ZBTB7C|201501,uc002lda.2	-0.288412981700345	-0.272012588473959
459	KIRC	pathS	ACHE|43,uc003uxi.2	0.0792973756157734	-0.131214996880322
460	KIRC	pathS	ACOT11|26027,uc001cxj.1	0.158762301804406	0.171615739341186
461	KIRC	pathS	AMZ2|51321,uc002jgs.1	-0.00128121029109146	0.0811550639771863
462	KIRC	pathS	AP2A1|160,uc002ppo.2	-0.00549124546605021	-0.194929229757695
463	KIRC	pathS	AURKB|9212,uc002gkm.2	-0.029262849953129	0.0420322484960216
464	KIRC	pathS	BCL2L2|599,uc001wjg.3	0.0595330541822441	-0.147941530789025
465	KIRC	pathS	C17orf108|201229,uc002gzx.2	0.0377038297012941	-0.112944816064037
466	KIRC	pathS	C22orf9|23313,uc003bfx.1	-0.101130260783265	-0.18077266495111
467	KIRC	pathS	FMO3|2328,uc001ghi.2	0.235193535236141	0.0314924568728639
468	KIRC	pathS	FNIP1|96459,uc003kvs.1	-0.277288373196351	-0.26054917039324
469	KIRC	pathS	IGF2BP3|10643,uc003swf.2	-0.0661628165514324	-0.185055988044249
470	KIRC	pathS	IL18BP|10068,uc001ori.2	0.0522736293116059	0.406338097794853
471	KIRC	pathS	KHK|3795,uc002rim.2	-0.00116247059989798	-0.034484717791179
472	KIRC	pathS	LNX1|84708,uc003hag.3	-0.0743776151496487	-0.172142851000827
473	KIRC	pathS	LTF|4057,uc010hjh.2	-0.162205533020735	0.000652669669068275
474	KIRC	pathS	NSUN7|79730,uc003gvj.3	-0.0505509030547569	-0.128107487847969
475	KIRC	pathS	RAD23B|5887,uc004bde.2	0.106969383325468	0.113908697521616
476	KIRC	pathS	RALGPS2|55103,uc001glz.2	-0.15640227167603	-0.259653179273074
477	KIRC	pathS	SH2D4A|63898,uc003wzb.2	-0.0165012527387503	-0.072403273554992
478	KIRC	pathS	SHE|126669,uc001ffb.2	0.222633389950413	0.137360359918389
479	KIRC	pathS	SLC12A8|84561,uc003ehu.3	0.204025581302575	0.13218240889659
480	KIRC	pathS	SLK|9748,uc001kxo.1	-0.43587634629003	-0.351834051661743
481	KIRC	pathS	SYBU|55638,uc011lhw.1	-0.00439919749165394	0.175120429687801
482	KIRC	pathS	TMEM232|642987,uc011cvh.1	-0.010955160676653	-0.0152966072119413
483	KIRC	pathS	TNFRSF10C|8794,uc003xcy.2	0.140052685229283	-0.105653750947854
484	KIRC	pathS	TRIM16L|147166,uc002gui.1	-0.0752163457202381	0.101123489083723
485	KIRC	pathS	VIPR1|7433,uc011azn.1	0.0344426071430683	-0.171147610892455
486	KIRC	pathS	ZFYVE28|57732,uc011bvk.1	-0.049282284937069	-0.138661329111928
487	KIRC	pathS	ZNF549|256051,uc002qpa.1	-0.0492120342048222	0.146745302593621
488	KIRC	pathS	ZNF772|400720,uc002qou.2	0.110712745366837	0.174818098531981
489	KIRC	pathS	ZNF844|284391,uc002mtb.2	0.0550744845143608	-0.128021206591636
490	KIRP	pathS	ACCN3|9311,uc003win.2	-0.0191710112028696	-0.00910175634631285
491	KIRP	pathS	ALPL|249,uc001beu.3	-0.0764450629303472	-0.00649982084471456
492	KIRP	pathS	AP4S1|11154,uc001wqz.3	0.070667643632064	0.0351018559305633
493	KIRP	pathS	BRSK1|84446,uc002qkf.2	-0.296119293025729	-0.121625497347805
494	KIRP	pathS	C15orf27|123591,uc002bbr.2	0.194306307486203	0.0215058052461796
495	KIRP	pathS	CAMK2B|816,uc003tku.2	-0.218864583359864	-0.030661000155835
496	KIRP	pathS	CAPS2|84698,uc001sxm.3	0.293296543596888	0.141858850269448
497	KIRP	pathS	CASC1|55259,uc001rgl.2	-0.0730766794606384	-0.0280739501736838
498	KIRP	pathS	CCDC110|256309,uc003ixu.3	0.0428400540666289	0.065732076396127
499	KIRP	pathS	CKMT1B|1159,uc001zsd.3	0.150630708263223	-0.0620398476474934
500	KIRP	pathS	DPF3|8110,uc001xnf.2	-0.0536167297513243	0.117068320621959
501	KIRP	pathS	EFCAB4A|283229,uc001lrw.2	0.194553286463752	0.028965870263911
502	KIRP	pathS	EGFLAM|133584,uc003jlg.1	0.0576606828840285	0.0872412586555697
503	KIRP	pathS	EXO1|9156,uc001hzj.2	0.0731474086533004	0.0106490635564747
504	KIRP	pathS	FBXL16|146330,uc002cja.2	-0.0741033339965747	0.00982058914481997
505	KIRP	pathS	FHL1|2273,uc011mvz.1	0.177416287956706	-0.0407669624314753
506	KIRP	pathS	HJURP|55355,uc002vvg.2	-0.093904407931733	-0.163581611320367
507	KIRP	pathS	IKBKG|8517,uc011mzr.1	0.133745170159993	-0.0783261386442013
508	KIRP	pathS	KCNAB1|7881,uc003fas.2	0.391707215841185	0.178444719445026
509	KIRP	pathS	KCNJ15|3772,uc002ywv.2	-0.0680929805764518	-0.00384801017174297
510	KIRP	pathS	PAX6|5080,uc001mte.3	-0.228797378206102	-0.0462191284418344
511	KIRP	pathS	PGF|5228,uc001xrb.2	-0.106203688534322	-0.0475338824809706
512	KIRP	pathS	SKA3|221150,uc001unt.2	0.00645374959176781	-0.0297596171407711
513	KIRP	pathS	TRIM16L|147166,uc010vyf.1	-0.321273274246194	-0.143574284295614
514	KIRP	pathS	ZFYVE28|57732,uc003gex.1	0.157035358939309	0.0380809495675167
515	KIRP	pathS	ZIK1|284307,uc002qpj.2	0.0497326723153983	-0.122417360523923
516	LUAD	pathS	DENND2C|163259,uc001eez.2	-0.173472695713379	-0.150325931174436
517	LUAD	pathS	IQCH|64799,uc002aqq.1	-0.0193860016182003	0.0531125074731524
518	LUAD	pathS	IRF4|3662,uc003mtb.3	-0.248038089880432	-0.27883196830595
519	LUAD	pathS	LETM2|137994,uc003xll.1	0.00684627152327302	0.0709669644376171
520	LUSC	pathS	FAM110A|83541,uc002weh.1	-0.0422223667933381	0.00559958258780636
521	OV	pathS	ARNT2|9915;uc002bfs.2	-0.0202718540818276	0.0180136472647856
522	OV	pathS	C15orf21|283651;uc010bej.1	0.174540640005955	0.105846476516966
523	OV	pathS	C1orf182|128229;uc009wry.2	-0.0430455351101839	0.0506936382476317
524	OV	pathS	C7orf10|79783;uc003thp.1	0.434400722368385	0.339374803536349
525	OV	pathS	CACNA2D3|55799;uc003dhh.1	0.0498771201332381	0.0876703184053052
526	OV	pathS	DEM1|64789;uc001cfs.2	-0.334666226234763	-0.269146601891951
527	OV	pathS	DNASE1L1|1774;uc004fks.1	0.301372823047371	0.179798775049172
528	OV	pathS	EBF1|1879;uc011ddw.1	-0.180772395258048	-0.102665739627177
529	OV	pathS	FAH|2184;uc002bfj.2	-0.19396481093398	-0.0135920133773262
530	OV	pathS	GAS7|8522;uc002gmg.1	0.063892671755773	0.0583902526273781
531	OV	pathS	GPR113|165082;uc010yky.1	0.256377824333191	0.169665617237251
532	OV	pathS	GTF2IRD2B|389524;uc003ubu.2	-0.0268524698502084	-0.00344866839435509
533	OV	pathS	LOC284837|284837;uc010gpn.1	0.00134963678020638	-0.00342493415676206
534	OV	pathS	locus_3730;uc010efc.2	-0.150167099156464	-0.175152933181419
535	OV	pathS	LTC4S|4056:MAML1|9794;uc003mkm.2	-0.0632733392435185	-0.193635057598032
536	OV	pathS	MEIS3|56917;uc002pgt.2	0.0222318829758142	0.0291419260511916
537	OV	pathS	MFAP3L|9848;uc003isn.3	-0.0543012973966984	-0.120580376879881
538	OV	pathS	PHYHD1|254295:NUP188|23511;uc004bwp.2	0.177844518358304	0.143368333306351
539	OV	pathS	PTK6|5753;uc002yfg.2	0.32055099035694	0.311000835407326
540	OV	pathS	RIPK3|11035;uc001wpb.2	0.128438325092426	0.125242993098463
541	OV	pathS	SAV1|60485;uc001wyg.1	0.221313836772653	0.208684494833321
542	OV	pathS	SLC13A3|64849;uc002xsg.1	0.132482384120681	-0.0139222520277344
543	OV	pathS	TTYH2|94015;uc002jkc.2	0.191290194875227	0.123500144297222
544	OV	pathS	ZNF596|169270;uc003wov.2	0.119836398787114	0.141807721121721
545	OV	pathS	ZNF625|90589:ZNF20|7568;uc002mtf.1	0.199265989732478	0.084354558743349
546	THCA	pathS	LYNX1|66004,uc003yxa.2	0.36599822363576	0.492834603179824
547	THCA	pathS	SMARCAL1|50485,uc002vgc.3	-0.21704131041079	-0.22330280647511

## Sheet: BRCA_ER
	Cancer_type	Analysis	Isoform	Stromal_corr	Immune_corr
1	BRCA_ER	ER+_ER-	AFF3|3899,uc002tag.2	-0.0710496071578484	-0.19423773206431
2	BRCA_ER	ER+_ER-	APITD1|378708,uc001are.2	0.0276222598911917	0.230178745268355
3	BRCA_ER	ER+_ER-	ARHGAP32|9743,uc009zcp.2	0.174273027784676	0.247115978602051
4	BRCA_ER	ER+_ER-	ATP6V1C2|245973,uc002ras.2	0.0593273429745593	0.264921940898252
5	BRCA_ER	ER+_ER-	BCAS4|55653,uc002xvr.2	-0.393065655649537	-0.452804371410105
6	BRCA_ER	ER+_ER-	C10orf58|84293,uc001kce.3	0.132579094851875	0.129630772868733
7	BRCA_ER	ER+_ER-	CA12|771,uc002amc.2	-0.0436207592484155	-0.254840843128294
8	BRCA_ER	ER+_ER-	CD47|961,uc003dwt.1	-0.316568126196276	-0.430848913293371
9	BRCA_ER	ER+_ER-	CLOCK|9575,uc010igu.1	-0.157076369361446	-0.162418560199923
10	BRCA_ER	ER+_ER-	DBF4B|80174,uc002ihe.2	0.047841885566581	0.257842400365544
11	BRCA_ER	ER+_ER-	DCAF10|79269,uc010mlz.2	-0.0599912637101806	-0.2887077043562
12	BRCA_ER	ER+_ER-	DLG3|1741,uc004dyj.1	0.167946128114283	0.26515426720033
13	BRCA_ER	ER+_ER-	EPB41L1|2036,uc002xez.2	0.175253879533852	0.362529684823264
14	BRCA_ER	ER+_ER-	ESR1|2099,uc003qoo.3	-0.0742705336826652	-0.201402059007586
15	BRCA_ER	ER+_ER-	EXOC7|23265,uc010wsx.1	-0.300393268199262	-0.437300196691441
16	BRCA_ER	ER+_ER-	FAIM3|9214,uc001hey.2	0.423220090392478	0.651546200467513
17	BRCA_ER	ER+_ER-	FAM134B|54463,uc003jfr.2	0.0580002140992669	0.209850397811931
18	BRCA_ER	ER+_ER-	FAM195A|84331,uc002cif.1	-0.106301642441923	-0.268197785457278
19	BRCA_ER	ER+_ER-	FAM198B|51313,uc003ipp.3	0.108536878445872	-0.148158017209595
20	BRCA_ER	ER+_ER-	FLJ33630|644873,uc003kur.2	-0.0351515555653438	-0.206029424073994
21	BRCA_ER	ER+_ER-	GALK2|2585,uc001zxj.1	0.0631607996229567	0.265093009160225
22	BRCA_ER	ER+_ER-	GLS2|27165,uc001slj.2	-0.120803932494369	-0.258743072685314
23	BRCA_ER	ER+_ER-	GSK3B|2932,uc003edm.2	-0.340235981169192	-0.316806608175825
24	BRCA_ER	ER+_ER-	HNRNPF|3185,uc001jas.2	0.184804490144003	0.391873023442156
25	BRCA_ER	ER+_ER-	IQCG|84223,uc003fym.2	0.0123002304021996	0.281897684499519
26	BRCA_ER	ER+_ER-	ITGB3BP|23421,uc001dbc.1	0.0233626081197263	0.198210046881283
27	BRCA_ER	ER+_ER-	KALRN|8997,uc003ehj.2	-0.0232812697491831	-0.138880490678443
28	BRCA_ER	ER+_ER-	KCNIP3|30818,uc002suq.2	0.316574331403794	0.383904099114161
29	BRCA_ER	ER+_ER-	KLHDC1|122773,uc001www.2	0.00920183865548676	-0.165037780230846
30	BRCA_ER	ER+_ER-	LAS1L|81887,uc004dwc.1	-0.140692678384349	-0.261404971148834
31	BRCA_ER	ER+_ER-	LETM2|137994,uc003xlm.1	-0.0275112451517648	-0.09548353157609
32	BRCA_ER	ER+_ER-	LRRFIP2|9209,uc003cgt.3	-0.35173977885913	-0.443954839457003
33	BRCA_ER	ER+_ER-	LYPD5|284348,uc002oxm.3	0.000569682003303975	0.125376514351068
34	BRCA_ER	ER+_ER-	MAGED2|10916,uc004dtk.1	-0.126514485312127	-0.308702002638425
35	BRCA_ER	ER+_ER-	MAP3K7|6885,uc003pob.1	0.365886230674102	0.405859314489914
36	BRCA_ER	ER+_ER-	MAPT|4137,uc002ijx.3	-0.0505856004865657	-0.127131953887587
37	BRCA_ER	ER+_ER-	MGC29506|51237,uc003lei.2	0.208463330317962	0.29758504821414
38	BRCA_ER	ER+_ER-	MGC3771|81854,uc010bte.2	0.145722396521363	0.271585799474099
39	BRCA_ER	ER+_ER-	MICB|4277,uc003ntn.3	-0.188355602585986	-0.298282188558361
40	BRCA_ER	ER+_ER-	MSL3|10943,uc004cuy.2	-0.029851771706358	-0.141601118780875
41	BRCA_ER	ER+_ER-	MYBBP1A|10514,uc002fyb.3	-0.12322032900475	-0.154828334426297
42	BRCA_ER	ER+_ER-	MYO10|4651,uc011cnd.1	-0.0716622890914695	0.161785062238878
43	BRCA_ER	ER+_ER-	NAT1|9,uc003wyr.2	0.0060854663810019	0.142827735380657
44	BRCA_ER	ER+_ER-	NCK1|4690,uc003erh.2	-0.268617299642594	-0.536980909416289
45	BRCA_ER	ER+_ER-	PAX6|5080,uc001mte.3	-0.128717280792493	-0.192161754743737
46	BRCA_ER	ER+_ER-	PDZK1|5174,uc001eoo.1	-0.0455728232905786	-0.153146932133278
47	BRCA_ER	ER+_ER-	PHF10|55274,uc011eha.1	-0.213320841542199	-0.371691717774386
48	BRCA_ER	ER+_ER-	PKIB|5570,uc003pza.2	-0.152956943259808	-0.256726637305666
49	BRCA_ER	ER+_ER-	PLCD4|84812,uc010zkk.1	0.223360122370268	0.356491607413094
50	BRCA_ER	ER+_ER-	PMP22|5376,uc002gol.2	-0.153979355212787	-0.313848711365773
51	BRCA_ER	ER+_ER-	PPIP5K1|9677,uc001zrw.2	-0.0967701818736507	-0.273441773969297
52	BRCA_ER	ER+_ER-	PSD3|23362,uc003wyx.3	-0.208743210651488	-0.219561975304749
53	BRCA_ER	ER+_ER-	PTK2B|2185,uc003xfq.1	0.456740426106164	0.69436519666053
54	BRCA_ER	ER+_ER-	RAD51L1|5890,uc001xke.2	0.0647167429332782	-0.0641256846131455
55	BRCA_ER	ER+_ER-	RALGPS2|55103,uc010pnb.1	0.0967212070273919	0.349074357648105
56	BRCA_ER	ER+_ER-	RARG|5916,uc001scd.2	-0.0617151094653322	-0.267968171224153
57	BRCA_ER	ER+_ER-	RGS12|6002,uc011bvs.1	0.146779878313357	0.316903240656468
58	BRCA_ER	ER+_ER-	RPS24|6229,uc001jzq.2	0.174573872558477	0.416640264523482
59	BRCA_ER	ER+_ER-	SCMH1|22955,uc010ojr.1	-0.0261961643593225	0.139652774634584
60	BRCA_ER	ER+_ER-	SDCCAG8|10806,uc001hzy.1	-0.196303775510575	-0.337130149243572
61	BRCA_ER	ER+_ER-	SEPT9|10801,uc002jtt.3	-0.0416644682199675	-0.280455684430771
62	BRCA_ER	ER+_ER-	SIGIRR|59307,uc001lpd.2	0.466750065069408	0.5960730396579
63	BRCA_ER	ER+_ER-	SLC2A9|56606,uc003gmd.2	-0.0934135532401587	-0.0417755489443059
64	BRCA_ER	ER+_ER-	SMYD3|64754,uc001ibi.2	0.127864986074933	0.152408863401507
65	BRCA_ER	ER+_ER-	SPATA24|202051,uc003lel.3	0.0770123826492947	0.181498395805931
66	BRCA_ER	ER+_ER-	SUPT5H|6829,uc002olr.3	0.0423071479689559	0.199093408077937
67	BRCA_ER	ER+_ER-	SYNGR1|9145,uc003axo.3	0.266336564670926	0.405598995587942
68	BRCA_ER	ER+_ER-	SYTL4|94121,uc004ege.3	-0.151350547763771	-0.221759811494869
69	BRCA_ER	ER+_ER-	TBC1D1|23216,uc003gtb.2	0.0313294202987337	-0.0603807273854118
70	BRCA_ER	ER+_ER-	TBC1D15|64786,uc001swu.2	-0.186393743363157	-0.303839447696976
71	BRCA_ER	ER+_ER-	TMEM101|84336,uc002ieu.2	0.194124256828582	0.333299060947813
72	BRCA_ER	ER+_ER-	TPRG1|285386,uc003frv.1	0.0942954884598354	0.287919939543361
73	BRCA_ER	ER+_ER-	TRIM34|53840,uc001mbi.2	-0.0568346633911778	-0.0470788539185138
74	BRCA_ER	ER+_ER-	TTC18|118491,uc001jtw.3	-0.0235599273675133	0.129270710969147
75	BRCA_ER	ER+_ER-	TTC8|123016,uc001xxk.2	0.152379449496111	0.258569631875825
76	BRCA_ER	ER+_ER-	UGP2|7360,uc002scm.2	0.326527845140931	0.298935762828997
77	BRCA_ER	ER+_ER-	ULK4|54986,uc003ckx.1	0.0962247229473047	0.225486641272693
78	BRCA_ER	ER+_ER-	YIPF1|54432,uc001cvv.2	0.0100436813778803	0.219860331225055
79	BRCA_ER	ER+_ER-	ZNF44|51710,uc010dys.2	0.0483156835203144	0.287700872488471
80	BRCA_ER	ER+_ER-	ZNF493|284443,uc002npu.2	0.0477085706761987	0.240196089088941
81	BRCA_ER	ER+_ER-	ZNF586|54807,uc002qqf.1	-0.162766470353247	-0.340722779143831
82	BRCA_ER	ER-_pathT.txt	AHRR|57491,uc003jaw.2	-0.0974036632841715	-0.0934010661772973
83	BRCA_ER	ER-_pathT.txt	C15orf27|123591,uc002bbs.2	-0.16672782952054	-0.345975310168916
84	BRCA_ER	ER-_pathT.txt	CCDC77|84318,uc010sdq.1	-0.0366999330539106	-0.0978124648628247
85	BRCA_ER	ER-_pathT.txt	CDC25C|995,uc003lcp.1	0.109087694687576	0.272092033234342
86	BRCA_ER	ER-_pathT.txt	CPS1|1373,uc010fur.2	0.311015288257499	0.11352937889972
87	BRCA_ER	ER-_pathT.txt	EMID1|129080,uc003aeo.2	-0.00801217647613487	-0.0992327979973233
88	BRCA_ER	ER-_pathT.txt	FCHO2|115548,uc003kcl.2	0.251740058397361	-0.0456483384886667
89	BRCA_ER	ER-_pathT.txt	FKTN|2218,uc004bcs.2	0.0868023530933642	0.00435407796671092
90	BRCA_ER	ER-_pathT.txt	FOXN3|1112,uc010atk.2	-0.137427041162906	-0.0263580079320437
91	BRCA_ER	ER-_pathT.txt	INVS|27130,uc004bap.1	-0.0955352907490275	-0.095128357241295
92	BRCA_ER	ER-_pathT.txt	MBD5|55777,uc002twm.3	0.33225935675219	0.0471422717189115
93	BRCA_ER	ER-_pathT.txt	NELL2|4753,uc001rof.3	-0.260029333914952	-0.183435799985456
94	BRCA_ER	ER-_pathT.txt	NRF1|4899,uc003vpb.2	-0.0104334501394001	-0.21467346314852
95	BRCA_ER	ER-_pathT.txt	PRELP|5549,uc001gzs.2	0.184685040422728	0.259336640257148
96	BRCA_ER	ER-_pathT.txt	PRR3|80742,uc003nqi.1	0.00186043355907793	-0.084043607175013
97	BRCA_ER	ER-_pathT.txt	SLC27A2|11001,uc010bes.2	0.0424222517876166	-0.0858969609546477
98	BRCA_ER	ER-_pathT.txt	TRIM32|22954,uc004bjw.2	-0.0657014392593068	0.0680052612683582
99	BRCA_ER	ER-_pathT.txt	ZNF667|63934,uc002qne.2	0.0949413694210478	0.0754982275195159
100	BRCA_ER	ER+_pathT.txt	C1orf69|200205,uc001hsl.3	-0.176740602207186	-0.0506539308708039
101	BRCA_ER	ER+_pathT.txt	CLEC4A|50856,uc001qtz.1	0.360967625061012	0.356454961683286
102	BRCA_ER	ER+_pathT.txt	FGF1|2246,uc003lmm.2	0.0909706367826165	0.115696238621916
103	BRCA_ER	ER+_pathT.txt	GRAP2|9402,uc011aon.1	-0.175603866510037	-0.192867401736221
104	BRCA_ER	ER+_pathT.txt	HOXB6|3216,uc002ins.1	0.141898563681568	0.192447696588196
105	BRCA_ER	ER+_pathT.txt	IFNAR2|3455,uc002yrb.2	0.0974347471312508	0.0741118975937331
106	BRCA_ER	ER+_pathT.txt	OSBPL6|114880,uc010zfe.1	0.241357496036529	0.069799921784611
107	BRCA_ER	ER+_pathT.txt	RASGEF1B|153020,uc003hmj.1	0.0431512155249204	-0.0310855113219815
108	BRCA_ER	ER+_pathT.txt	TPRG1|285386,uc003frv.1	-0.179274195087588	-0.0960096493783331
109	BRCA_ER	ER-_pathN.txt	ANKRD42|338699,uc009yvi.1	-0.351929331235227	-0.213560062745754
110	BRCA_ER	ER-_pathN.txt	CLIP4|79745,uc002rmv.2	0.176588682329245	0.107790787909474
111	BRCA_ER	ER-_pathN.txt	DNAJB4|11080,uc001dij.2	0.237154049192293	0.111293644504819
112	BRCA_ER	ER-_pathN.txt	HCG18|414777,uc003npx.2	-0.252698208838362	-0.149730560495525
113	BRCA_ER	ER-_pathN.txt	HHLA3|11147,uc001dfb.2	-0.145567707991666	-0.0677920356067463
114	BRCA_ER	ER-_pathN.txt	KIF23|9493,uc002asc.2	0.230163175109274	0.157697920454524
115	BRCA_ER	ER-_pathN.txt	LOC339524|339524,uc001dmf.2	0.358839768730309	0.255932660185597
116	BRCA_ER	ER-_pathN.txt	MFSD8|256471,uc003ifp.2	0.0245033702695045	-0.0192798857846566
117	BRCA_ER	ER-_pathN.txt	OSBPL5|114879,uc010qxq.1	0.239774582519763	0.156947500578329
118	BRCA_ER	ER-_pathN.txt	PLEKHN1|84069,uc001acd.2	0.185147581363331	0.0894728844028695
119	BRCA_ER	ER-_pathN.txt	RASSF7|8045,uc001lqb.2	-0.302029828641493	-0.0729755184539859
120	BRCA_ER	ER-_pathN.txt	RECK|8434,uc003zyv.2	0.541206534905071	0.25697141957689
121	BRCA_ER	ER-_pathN.txt	SORBS1|10580,uc001kkr.2	0.161383203148245	0.0430878598805345
122	BRCA_ER	ER-_pathN.txt	TEX9|374618,uc002adp.2	0.0450467881717394	0.0274009436968238
123	BRCA_ER	ER-_pathN.txt	VNN1|8876,uc003qdn.2	-0.207180105560655	-0.0833008501079347
124	BRCA_ER	ER-_pathN.txt	WWP2|11060,uc002exv.1	0.232883201774569	0.211052850153935
125	BRCA_ER	ER+_pathN.txt	ELOVL7|79993,uc011cqo.1	-0.15222063123854	-0.201769360687362
126	BRCA_ER	ER+_pathN.txt	LOC729375|729375,uc003ene.2	0.00766787554459964	-0.0682733568775878
127	BRCA_ER	ER-_pathS.txt	C16orf93|90835,uc002dzm.2	0.206330806914831	0.022431167278914
128	BRCA_ER	ER-_pathS.txt	CD99|4267,uc010nda.2	0.0147292635297937	-0.0539516698932192
129	BRCA_ER	ER-_pathS.txt	IFT140|9742,uc002clz.2	-0.111942989830756	-0.0495879647750583
130	BRCA_ER	ER-_pathS.txt	KEAP1|9817,uc002mor.1	-0.0825219196418233	-0.0484246519670067
131	BRCA_ER	ER-_pathS.txt	METT11D1|64745,uc001vyn.2	0.172685520967871	0.0329551233247316
132	BRCA_ER	ER-_pathS.txt	PLA2G4A|5321,uc001gsc.2	-0.0386177278399692	0.0933473480085366
133	BRCA_ER	ER-_pathS.txt	PRR3|80742,uc003nqi.1	0.0317621597283894	-0.0413702155701501
134	BRCA_ER	ER-_pathS.txt	RAD51L1|5890,uc001xkf.1	-0.330013699421704	-0.319246512116726
135	BRCA_ER	ER-_pathS.txt	RC3H1|149041,uc010pms.1	-0.00352956600987613	0.0503055630379758
136	BRCA_ER	ER-_pathS.txt	SEPT3|55964,uc011apj.1	0.152800495276978	0.106066555950088
137	BRCA_ER	ER-_pathS.txt	TNFRSF8|943,uc001ats.2	-0.107935446251389	-0.289333677096157
138	BRCA_ER	ER-_pathS.txt	VAMP1|6843,uc001qoj.2	0.0364290198768897	-0.214616484860631
139	BRCA_ER	ER+_pathS.txt	ALKBH6|84964,uc002oct.2	0.087865210161013	0.0878035163146381
140	BRCA_ER	ER+_pathS.txt	C15orf21|283651,uc010bej.1	0.0599649125137043	0.0942019458960201
141	BRCA_ER	ER+_pathS.txt	CD46|4179,uc001hgm.2	0.0486124214636377	0.0708296265911177
142	BRCA_ER	ER+_pathS.txt	CFI|3426,uc003hzs.3	-0.218404755108849	-0.0634182016224201
143	BRCA_ER	ER+_pathS.txt	CHEK1|1111,uc009zbo.2	0.0358677633999729	-0.0977155755286452
144	BRCA_ER	ER+_pathS.txt	HOXB6|3216,uc010dbh.1	-0.0250075802121555	-0.027864193601618
145	BRCA_ER	ER+_pathS.txt	NIPA1|123606,uc001yvc.2	0.0723351714472734	-0.0212780267031619
146	BRCA_ER	ER+_pathS.txt	PARP3|10039,uc003dby.2	0.0971440479547959	0.0287686717247231
147	BRCA_ER	ER+_pathS.txt	SARDH|1757,uc011mdo.1	0.00722331457327696	-0.0360696833904266
148	BRCA_ER	ER+_pathS.txt	SERHL2|253190,uc003bcr.2	-0.184627043093782	-0.231627529886432
149	BRCA_ER	ER+_pathS.txt	SIGLEC10|89790,uc002pwo.2	0.0520477750507061	0.080739685538855

## Sheet: SKCM_MITF
	Cancer_type	Analysis	Isoform	Stromal_corr	Immune_corr
1	SKCM_MITF	Q1_vs_Q4	ABCB9|23457;uc010tai.1	0.117506552419076	0.207295368618446
2	SKCM_MITF	Q1_vs_Q4	ABR|29;uc002fsd.2	-0.309852869927268	-0.231323207488898
3	SKCM_MITF	Q1_vs_Q4	ADAMTS12|81792;uc003jib.1	0.0849627781428514	0.249339380571952
4	SKCM_MITF	Q1_vs_Q4	AKAP7|9465;uc003qcn.1	0.248488666065425	0.266767922061169
5	SKCM_MITF	Q1_vs_Q4	ARHGAP5|394;uc001wrl.2	-0.227671084461616	-0.0435353546223703
6	SKCM_MITF	Q1_vs_Q4	ATP5C1|509;uc001ijv.2	0.219186716742709	-0.0663582089603301
7	SKCM_MITF	Q1_vs_Q4	BNC2|54796;uc003zmo.1	-0.257094877331449	-0.21784816975539
8	SKCM_MITF	Q1_vs_Q4	C12orf76|400073;uc001tqc.1	0.362408694786286	0.16746384810669
9	SKCM_MITF	Q1_vs_Q4	C17orf61|254863:PLSCR3|57048;uc002ggs.2	-0.392015303963829	-0.129862933894668
10	SKCM_MITF	Q1_vs_Q4	C20orf117|140710;uc002xgd.1	0.140668405310101	0.232253488554609
11	SKCM_MITF	Q1_vs_Q4	C9orf3|84909;uc004avd.2	0.405073946285953	0.127961809082978
12	SKCM_MITF	Q1_vs_Q4	CD48|962;uc001fwn.2	0.377510983888317	0.322308935981189
13	SKCM_MITF	Q1_vs_Q4	DCAF4|26094;uc001xnh.2	0.369522931442746	0.33087790102053
14	SKCM_MITF	Q1_vs_Q4	DHX32|55760;uc001ljf.1	-0.189087171564759	-0.133979148857955
15	SKCM_MITF	Q1_vs_Q4	EPB41|2035;uc001brl.1	-0.343737885860765	-0.511712004834019
16	SKCM_MITF	Q1_vs_Q4	ERI2|112479:DCUN1D3|123879;uc002dhz.2	0.355797041541767	0.316942359617792
17	SKCM_MITF	Q1_vs_Q4	FDFT1|2222;uc003wui.2	0.232285009754267	0.233193084023411
18	SKCM_MITF	Q1_vs_Q4	FNIP1|96459:RAPGEF6|51735;uc003kvs.1	-0.289209462971139	-0.292773381747667
19	SKCM_MITF	Q1_vs_Q4	FOXO3|2309;uc010kdj.1	-0.201576332046901	-0.307156395787596
20	SKCM_MITF	Q1_vs_Q4	FRMD4B|23150;uc011bga.1	-0.250394603700653	-0.334001157215766
21	SKCM_MITF	Q1_vs_Q4	GPR4|2828:OPA3|80207;uc002pcm.2	0.537841175482614	0.238688840437519
22	SKCM_MITF	Q1_vs_Q4	HPGD|3248;uc003itu.2	-0.0671559370890714	-0.0493751467821774
23	SKCM_MITF	Q1_vs_Q4	HPS3|84343;uc003ewu.1	-0.169880298704399	-0.257060487674596
24	SKCM_MITF	Q1_vs_Q4	HSF4|3299:FBXL8|55336;uc002ern.1	-0.384778359669301	-0.244249673494078
25	SKCM_MITF	Q1_vs_Q4	IQCG|84223;uc003fyp.2	-0.171605578931445	-0.147286509113875
26	SKCM_MITF	Q1_vs_Q4	IRF4|3662;uc003msz.3	-0.205817078510604	-0.121234711924513
27	SKCM_MITF	Q1_vs_Q4	KCNAB2|8514;uc001alv.1	-0.20166438310758	-0.137652063623669
28	SKCM_MITF	Q1_vs_Q4	KIAA2026|158358;uc003zjq.3	-0.20829049264492	-0.329848859953834
29	SKCM_MITF	Q1_vs_Q4	KIF26B|55083;uc001ibf.1	0.324122259776803	0.197604510476734
30	SKCM_MITF	Q1_vs_Q4	LETM2|137994;uc003xll.1	0.0701940433913685	0.0184725395886887
31	SKCM_MITF	Q1_vs_Q4	LIMA1|51474;uc001rwj.3	-0.259752179859761	-0.122993163806045
32	SKCM_MITF	Q1_vs_Q4	LIMS1|3987;uc002tek.3	0.203703704501482	0.155155093947511
33	SKCM_MITF	Q1_vs_Q4	LOC654342|654342;uc002sts.3	0.39333407036969	0.264419738664987
34	SKCM_MITF	Q1_vs_Q4	LOXL3|84695;uc002smo.1	-0.249691447560095	-0.135350964717142
35	SKCM_MITF	Q1_vs_Q4	MITF|4286;uc003dod.2	0.23672191257492	0.0201080903122931
36	SKCM_MITF	Q1_vs_Q4	MTFR1|9650;uc003xvm.2	-0.23546921457473	-0.350463143447945
37	SKCM_MITF	Q1_vs_Q4	MYO10|4651;uc011cne.1	0.218992236275589	0.0316891018412598
38	SKCM_MITF	Q1_vs_Q4	NR2F2|7026;uc010urk.1	-0.343106616911551	-0.152677303349564
39	SKCM_MITF	Q1_vs_Q4	PECR|55825:MREG|55686;uc002vfq.2	-0.173945223981288	-0.0672219484235383
40	SKCM_MITF	Q1_vs_Q4	PELO|53918:ITGA1|3672;uc003jos.2	-0.457274994993691	-0.147691867052482
41	SKCM_MITF	Q1_vs_Q4	PLXNC1|10154;uc009zsv.2	0.0518788995107928	-0.0798558797843276
42	SKCM_MITF	Q1_vs_Q4	PPFIBP2|8495;uc001mfj.3	-0.270268261231561	-0.123360865576221
43	SKCM_MITF	Q1_vs_Q4	PRR4|11272:PRH1|5554:PRB4|5545;uc001qyz.3	0.0189146616189879	0.0229910048119486
44	SKCM_MITF	Q1_vs_Q4	RAB27A|5873;uc002acr.2	0.476631557871502	0.34277128308174
45	SKCM_MITF	Q1_vs_Q4	RABGAP1L|9910;uc001gjx.2	-0.29245062972645	-0.254954245487323
46	SKCM_MITF	Q1_vs_Q4	RAD51L3|5892:RFFL|117584;uc002hir.2	-0.217829449081977	-0.215649780141229
47	SKCM_MITF	Q1_vs_Q4	RAI14|26064;uc010iur.2	0.380723216173091	0.191503092999711
48	SKCM_MITF	Q1_vs_Q4	RTEL1|51750:TNFRSF6B|8771;uc002yfz.2	0.475511537576655	0.424799649574245
49	SKCM_MITF	Q1_vs_Q4	RWDD3|25950:TMEM56|148534;uc009wdv.2	0.169707260870802	0.203723275733542
50	SKCM_MITF	Q1_vs_Q4	SAMD11|148398;uc001abx.1	-0.287345165311624	-0.0328496749649317
51	SKCM_MITF	Q1_vs_Q4	SBNO2|22904;uc002lrj.3	0.440133021233665	0.42262194418228
52	SKCM_MITF	Q1_vs_Q4	SEC14L2|23541:MTP18|51537;uc003ahr.2	0.317039819799821	0.0467166816398357
53	SKCM_MITF	Q1_vs_Q4	SEPT9|10801;uc010wtk.1	-0.421891748934835	-0.346706240275528
54	SKCM_MITF	Q1_vs_Q4	SH3BGR|6450;uc002yxz.2	-0.227483018144018	-0.0431325653276408
55	SKCM_MITF	Q1_vs_Q4	SIRPB1|10326;uc002wfk.3	0.43983452128743	0.514778012031196
56	SKCM_MITF	Q1_vs_Q4	SLC11A2|4891;uc010smx.1	-0.302019619302018	-0.0933475501433839
57	SKCM_MITF	Q1_vs_Q4	SLC12A8|84561:ZNF148|7707;uc003ehu.3	0.40914826141324	0.307544174207582
58	SKCM_MITF	Q1_vs_Q4	SLC45A2|51151;uc003jid.2	-0.140654916593679	0.0114261588825744
59	SKCM_MITF	Q1_vs_Q4	SLC45A3|85414:ELK4|2005;uc001hda.1	0.248196459380957	0.207822680511074
60	SKCM_MITF	Q1_vs_Q4	SOCS6|9306;uc002lkr.1	-0.189467671798786	-0.275027956230903
61	SKCM_MITF	Q1_vs_Q4	STAG2|10735;uc004eue.2	-0.139510119030637	-0.1787003463526
62	SKCM_MITF	Q1_vs_Q4	STAG3L3|442578;uc011kem.1	0.289436637084597	0.275681371740354
63	SKCM_MITF	Q1_vs_Q4	STARD10|10809:ARAP1|116985;uc001otb.2	-0.487605392731886	-0.275222247551831
64	SKCM_MITF	Q1_vs_Q4	TBXAS1|6916;uc003vvh.2	-0.451284413187563	-0.368412153545811
65	SKCM_MITF	Q1_vs_Q4	TMEM79|84283;uc010phi.1	0.156965651235769	0.102711232598775
66	SKCM_MITF	Q1_vs_Q4	TPM1|7168;uc002alt.2	-0.505214630189959	-0.216658278442732
67	SKCM_MITF	Q1_vs_Q4	TRAF1|7185;uc004bku.1	-0.311613902861244	-0.30875447814479
68	SKCM_MITF	Q1_vs_Q4	TRAF3IP2|10758;uc011ebb.1	0.0820593710194861	0.120661280261426
69	SKCM_MITF	Q1_vs_Q4	TSPAN4|7106;uc001lsd.1	0.0718920922921373	-0.159316601442329
70	SKCM_MITF	Q1_vs_Q4	TTC39A|22996;uc001csj.2	-0.274137083422973	-0.119350950283199
71	SKCM_MITF	Q1_vs_Q4	UBR4|23352_2;uc001bbf.2	0.196733847525294	0.194999935711784
72	SKCM_MITF	Q1_vs_Q4	WWC2|80014;uc010irx.2	-0.109307490032264	-0.277069515336517
73	SKCM_MITF	D1_vs_D10	ABR|29;uc002fsg.2	0.321149037369475	0.251242878885029
74	SKCM_MITF	D1_vs_D10	ACADM|34;uc001dgw.3	-0.186721836075357	-0.306558430140728
75	SKCM_MITF	D1_vs_D10	ARHGAP5|394;uc001wrl.2	-0.116672663780304	0.0793325713426218
76	SKCM_MITF	D1_vs_D10	BCAN|63827;uc001fpo.2	-0.314106478997889	-0.231436174886093
77	SKCM_MITF	D1_vs_D10	BCL2L13|23786;uc002zna.2	-0.28597969916022	-0.0759942843999705
78	SKCM_MITF	D1_vs_D10	CA14|23632;uc001etx.2	-0.360161238663896	-0.321780959307996
79	SKCM_MITF	D1_vs_D10	CAPN3|825:GANC|2595;uc001zpr.1	-0.435064863348726	-0.186876632322159
80	SKCM_MITF	D1_vs_D10	CNOT2|4848;uc009zro.2	0.138935118023039	0.0666099468353503
81	SKCM_MITF	D1_vs_D10	FAM65B|9750;uc011djs.1	0.405347699133918	0.396612199025979
82	SKCM_MITF	D1_vs_D10	FAM69B|138311;uc004cik.2	-0.292221185096974	-0.371227916486456
83	SKCM_MITF	D1_vs_D10	FAM71D|161142;uc001xiz.2	-0.345237724238605	-0.406903040356823
84	SKCM_MITF	D1_vs_D10	FEZ1|9638;uc001qbx.2	0.194152464883133	0.108373155770881
85	SKCM_MITF	D1_vs_D10	FIP1L1|81608:PDGFRA|5156;uc003gzy.2	-0.351425234120714	-0.0737792852877578
86	SKCM_MITF	D1_vs_D10	FMO5|2330;uc001epi.2	-0.275976014041372	-0.226315828562801
87	SKCM_MITF	D1_vs_D10	GPR4|2828:OPA3|80207;uc002pcm.2	0.455944648898595	0.200357957996368
88	SKCM_MITF	D1_vs_D10	KCNAB2|8514;uc001alv.1	-0.191292113513654	-0.0957785327285657
89	SKCM_MITF	D1_vs_D10	KIF1B|23095;uc001aqv.3	0.15134414730073	0.00989039411678725
90	SKCM_MITF	D1_vs_D10	LOC81691|81691;uc002dhw.2	0.181116889689282	0.105790042580056
91	SKCM_MITF	D1_vs_D10	LPCAT3|10162;uc001qsi.2	-0.127999001425678	-0.308048507001928
92	SKCM_MITF	D1_vs_D10	LRRFIP1|9208;uc002vxf.2	-0.22610996150938	0.00772498477109039
93	SKCM_MITF	D1_vs_D10	MITF|4286;uc003dnz.2	0.163114867288003	-0.0207180977088953
94	SKCM_MITF	D1_vs_D10	MXI1|4601;uc001kyy.2	0.258504499014608	0.0881194419894513
95	SKCM_MITF	D1_vs_D10	MYO10|4651;uc011cne.1	0.248120751506018	0.0589764107523277
96	SKCM_MITF	D1_vs_D10	NCK1|4690;uc003erh.2	0.0481943763414862	-0.044240551933103
97	SKCM_MITF	D1_vs_D10	NEDD4L|23327;uc002lhf.2	0.227014711504544	0.162183042451403
98	SKCM_MITF	D1_vs_D10	PLEKHA4|57664;uc002pkw.1	0.210790963319599	0.400316111327008
99	SKCM_MITF	D1_vs_D10	PLEKHA5|54477;uc010sih.1	-0.404181207151377	-0.389990532067096
100	SKCM_MITF	D1_vs_D10	PPFIBP2|8495;uc001mfj.3	-0.338861017286499	-0.221233664498653
101	SKCM_MITF	D1_vs_D10	RAB27A|5873;uc002acp.2	-0.493075906696309	-0.327101989991835
102	SKCM_MITF	D1_vs_D10	S100A13|6284;uc001fch.2	0.454145574237292	0.250590654641116
103	SKCM_MITF	D1_vs_D10	SCARB1|949;uc001ugm.3	-0.522242722579238	-0.413531508972174
104	SKCM_MITF	D1_vs_D10	SGCD|6444;uc003lwd.3	0.255715483562298	0.42591814935033
105	SKCM_MITF	D1_vs_D10	SH3BP5|9467;uc003bzp.1	0.0883657683005944	-0.040753588691825
106	SKCM_MITF	D1_vs_D10	SIRPB1|10326;uc002wfl.3	-0.519576942560214	-0.6473663837768
107	SKCM_MITF	D1_vs_D10	SLC11A2|4891;uc010smx.1	-0.422841416838819	-0.224593513683072
108	SKCM_MITF	D1_vs_D10	SLC26A6|65010:CELSR3|1951;uc003cui.2	-0.283517885992438	-0.233670560651714
109	SKCM_MITF	D1_vs_D10	SLC45A2|51151;uc003jid.2	-0.174731897637982	-0.0779585402334124
110	SKCM_MITF	D1_vs_D10	SUN2|25777:DNAL4|10126;uc003awj.2	-0.496480308589254	-0.484721135019074
111	SKCM_MITF	D1_vs_D10	TBC1D16|125058;uc002jxi.2	-0.209665589453427	-0.177673438426652
112	SKCM_MITF	D1_vs_D10	TRAF3IP2|10758;uc011ebb.1	0.0838474591536985	0.143119945536864
113	SKCM_MITF	D1_vs_D10	TSEN15|116461;uc001gqt.3	-0.251350078200622	-0.171555326555872
114	SKCM_MITF	D1_vs_D10	UBE2J1|51465;uc003pnc.2	0.150241167649997	0.0355879493400115
115	SKCM_MITF	D1_vs_D10	ZFP106|64397;uc001zpx.2	0.192555771575575	0.0573794594700673
116	SKCM_MITF	D1_vs_D10	ZFP64|55734;uc002xwj.2	0.294483342460271	0.358439662723528
117	SKCM_MITF	MITF+	ADAM15|8751;uc001fgw.1	-0.0635782839082698	-0.0734550934829298
118	SKCM_MITF	MITF+	ARHGEF10L|55160;uc010ocs.1	0.251048252037801	0.569175127230856
119	SKCM_MITF	MITF+	ARHGEF6|9459;uc004fab.2	0.287339346555511	0.470046302756308
120	SKCM_MITF	MITF+	C12orf76|400073;uc001tqc.1	-0.166694539456436	-0.15629534024517
121	SKCM_MITF	MITF+	CCDC88B|283234;uc001oac.2	-0.322399961179607	-0.579262335347496
122	SKCM_MITF	MITF+	CD72|971;uc003zxb.2	0.358886751417975	0.579779469571934
123	SKCM_MITF	MITF+	CDK14|5218;uc011khl.1	-0.117933974404312	0.000124513862737026
124	SKCM_MITF	MITF+	COL13A1|1305;uc001jqb.1	-0.0546245294397254	0.084420236798405
125	SKCM_MITF	MITF+	CSF3R|1441;uc009vvc.1	-0.171655462510694	-0.121772162447745
126	SKCM_MITF	MITF+	CTCFL|140690;uc010giv.2	0.0237239071709307	-0.167597136988797
127	SKCM_MITF	MITF+	CYTH4|27128;uc003arf.2	0.316943223310409	0.407088265438542
128	SKCM_MITF	MITF+	EGFLAM|133584;uc003jlg.1	0.10994671770655	0.329991431070617
129	SKCM_MITF	MITF+	EIF2C1|26523;uc001bzk.2	0.267539376798843	0.317358344725378
130	SKCM_MITF	MITF+	HAS3|3038;uc002ewl.2	0.127493357137673	0.141661853062878
131	SKCM_MITF	MITF+	HMHA1|23526;uc002lrd.1	-0.30373550252123	-0.317954865821719
132	SKCM_MITF	MITF+	IKZF1|10320;uc003tow.3	0.62913863334852	0.528218191263875
133	SKCM_MITF	MITF+	IL2RG|3561;uc004dyv.1	-0.487515823944475	-0.447442657505088
134	SKCM_MITF	MITF+	IL32|9235;uc002ctm.2	-0.0278900360556883	-0.421180293497825
135	SKCM_MITF	MITF+	ITGB7|3695;uc001scc.2	0.347896881819966	0.647751238368401
136	SKCM_MITF	MITF+	LILRB2|10288;uc002qfc.2	0.18049198181676	0.153702035200713
137	SKCM_MITF	MITF+	locus_3010;uc001weq.2	-0.276664545574579	-0.473082109576898
138	SKCM_MITF	MITF+	LYNX1|66004;uc003yxa.2	-0.332847707150768	-0.353626417579557
139	SKCM_MITF	MITF+	LYPD5|284348;uc002oxm.3	-0.190731718548498	-0.204892966425395
140	SKCM_MITF	MITF+	OSBP2|23762;uc003ajb.2	-0.0110725799028391	0.0345648978575394
141	SKCM_MITF	MITF+	PSD4|23550;uc002tjc.2	0.475208749735523	0.548202051492528
142	SKCM_MITF	MITF+	RASGEF1B|153020;uc003hmj.1	-0.0488570389533859	0.0967675536628587
143	SKCM_MITF	MITF+	RASGRP3|25780;uc010ync.1	0.0374479014745446	0.44768633404358
144	SKCM_MITF	MITF+	SIGLEC10|89790;uc002pwp.2	-0.208002100713553	-0.120852367262697
145	SKCM_MITF	MITF+	TBC1D10C|374403;uc001olb.2	-0.261552554300393	-0.247468739905887
146	SKCM_MITF	MITF+	TRAF1|7185;uc004bku.1	-0.165037222084363	-0.22659030517192
147	SKCM_MITF	MITF+	WDR73|84942;uc002bkw.2	-0.00834379863944703	0.0691380709255362
148	SKCM_MITF	MITF+	ZAP70|7535;uc002syd.1	0.250795705379302	0.393318159442197
149	SKCM_MITF	MITF+	ZNF2|7549;uc002sug.2	0.0818586398172857	0.182823593981225
150	SKCM_MITF	MITF+	ZNF385A|25946;uc001sfy.3	-0.115148641592077	-0.212693160230204
151	SKCM_MITF	MITF-	ARHGEF11|9826;uc001fqn.2	0.115713172607137	-0.174701388900451
152	SKCM_MITF	MITF-	ARHGEF3|50650;uc003dig.2	0.213111156579481	-0.011239424847859
153	SKCM_MITF	MITF-	BOLA2|552900:SLC7A5P1|81893:LOC440354|440354;uc002dss.2	-0.186140304683883	0.0711076815872
154	SKCM_MITF	MITF-	C14orf49|161176;uc001yej.1	-0.172514398173744	-0.014066157140943
155	SKCM_MITF	MITF-	CEP70|80321;uc003esm.2	0.17553419950851	-0.056992166550171
156	SKCM_MITF	MITF-	FAT2|2196;uc003lud.3	0.108689343291327	0.185198139033533
157	SKCM_MITF	MITF-	FRMD4B|23150;uc003dnw.2	-0.132222872579472	0.190195834824086
158	SKCM_MITF	MITF-	GFM1|85476;uc003fce.2	0.113391274280913	-0.0366690316276823
159	SKCM_MITF	MITF-	GTF3C2|2976;uc002rjw.1	0.270846716020787	-0.0519467062780016
160	SKCM_MITF	MITF-	KIAA0430|9665;uc002ddq.2	-0.114488102809709	0.170957716786428
161	SKCM_MITF	MITF-	KIF21A|55605;uc010skl.1	0.0794768462478541	-0.17965002059097
162	SKCM_MITF	MITF-	LAMB3|3914;uc001hhg.2	0.0490432629627512	-0.177913848546173
163	SKCM_MITF	MITF-	LOC221710|221710;uc003mzr.2	-0.12883595120283	0.0030408174890383
164	SKCM_MITF	MITF-	locus_14350;uc002fon.1	0.0117594992104745	-0.211208501598319
165	SKCM_MITF	MITF-	MADD|8567;uc001neu.1	-0.0262916140102747	0.176371209821798
166	SKCM_MITF	MITF-	MFSD6|54842;uc002urz.2	0.159513584227134	-0.196403706725001
167	SKCM_MITF	MITF-	MICAL3|57553;uc010grd.1	-0.174813690831236	0.139611333704257
168	SKCM_MITF	MITF-	MITF|4286;uc003dod.2	-0.00816010934730755	-0.232473603708555
169	SKCM_MITF	MITF-	NCOA2|10499;uc003xyn.1	0.157579701665027	-0.101364498234749
170	SKCM_MITF	MITF-	PLCB3|5331;uc009ypg.1	0.139516370144827	-0.183535484295264
171	SKCM_MITF	MITF-	PLCL2|23228;uc011awc.1	0.128163141342324	0.0270873618980131
172	SKCM_MITF	MITF-	PSME4|23198;uc002rxp.2	0.123365208022284	-0.26961719349202
173	SKCM_MITF	MITF-	PYROXD2|84795;uc001kpc.2	0.149617344408596	0.104744173357083
174	SKCM_MITF	MITF-	RECK|8434;uc010mld.2	-0.230134525487526	-0.15415048676071
175	SKCM_MITF	MITF-	RPL23AP53|644128;uc010lrb.2	-0.144332937511044	-0.241806522392262
176	SKCM_MITF	MITF-	SERPINA3|12;uc001yds.2	-0.0127463121611158	0.166211909640467
177	SKCM_MITF	MITF-	SGEF|26084;uc011bog.1	0.205958600303263	-0.0522578822589696
178	SKCM_MITF	MITF-	SIL1|64374;uc003ldp.2	-0.0981660709968557	-0.298890689933087
179	SKCM_MITF	MITF-	SKIL|6498;uc011bps.1	-0.147014474750412	0.116731421902912
180	SKCM_MITF	MITF-	SLC16A14|151473;uc002vqd.1	0.102096343349293	0.0713176608453298
181	SKCM_MITF	MITF-	SLC45A2|51151;uc003jid.2	-0.0198060165533856	0.109236839345067
182	SKCM_MITF	MITF-	SP3|6670;uc002uif.2	-0.148604824575078	0.105472387132236
183	SKCM_MITF	MITF-	SSBP2|23635;uc003kho.2	0.102080824727492	-0.0894949578698032
184	SKCM_MITF	MITF-	TBL2|26608;uc003tyh.2	0.130913542963396	-0.0256665298618129
185	SKCM_MITF	MITF-	TIPRL|261726;uc001gfg.2	0.109561012591979	0.0277327432571977
186	SKCM_MITF	MITF-	TRPV4|59341;uc001tpi.1	-0.216278622337533	-0.020007022258703
187	SKCM_MITF	MITF-	UROS|7390;uc010quh.1	-0.0187374002882029	0.182672678691774
188	SKCM_MITF	MITF-	USPL1|10208;uc001utc.2	0.133741988434379	-0.108747738325142
189	SKCM_MITF	MITF-	VPS54|51542;uc002scp.2	0.154839323104839	0.00449476218008461
190	SKCM_MITF	MITF-	ZFP161|7541;uc010dkp.2	-0.115871664270212	-0.201070399258784
191	SKCM_MITF	MITF-	ZMYM1|79830;uc001bym.2	0.173908501691043	0.00698616519647509
192	SKCM_MITF	MITF-	ZNF12|7559;uc003sqs.1	-0.133263518299261	0.122219473793779
193	SKCM_MITF	MITF-	ZNF45|7596;uc002oxu.1	-0.0587593695809342	0.199033209841567
194	SKCM_MITF	MITF-	ZNF502|91392;uc003cnt.2	0.15489510293024	0.059085369842277
195	SKCM_MITF	MITF-	ZNF625|90589:ZNF20|7568;uc002mth.2	-0.0815029022789151	-0.388932251124276
196	SKCM_MITF	MITF-	ZNF638|27332;uc002sid.2	-0.157622896037063	0.188280244716576
