# Supplementary material for: The prognostic potential of alternative transcript isoforms across human tumors
Source: Genome Med. 2016 Aug 17;8:85. doi: 10.1186/s13073-016-0339-3 (PMC4989457; doi:10.1186/s13073-016-0339-3)
Supplement: Additional file 7: — Transcript signatures in pooled tumor types. (XLS 34 kb) [file 13073_2016_339_MOESM7_ESM.xls]

## Sheet: BRCA_COAD_LUAD_M_model
Number	Transcript.ID	Gene_id (HUGO_ID)	GainRatio	Symmetrical	IG	Mean(Entropy_values)	DeltaPSI(early – late)	Cancer driver
1	ALDH3A2|224#uc002gwb.1	ALDH3A2	0.0274622	0.0174535	0.00739388	0.0174365	0.145195	No
2	BTN2A1|11120#uc003nid.1	BTN2A1	0.00742476	0.00956671	0.000447511	0.005813	0.107462	No
3	CLPTM1|1209#uc010xxg.1	CLPTM1	0.0023902	0.000210057	0.00723075	0.003277	0.164161	No
4	DEDD|9191#uc001fxz.2	DEDD	0.00182784	0.00493898	0.00859773	0.00512152	0.16291	No
5	DENND1C|79958#uc002mfb.2	DENND1C	0.0132319	0.0180224	0.011558	0.0142708	0.117322	No
6	LCK|3932#uc001buy.2	LCK	0.00753457	0.00127814	0.00143342	0.00341538	0.162853	Yes
7	MAP2|4133#uc002vdg.1	MAP2	0.00376357	0.00334852	0.00381055	0.00364088	0.160638	No
8	MIS12|79003#uc002gce.2	MIS12	0.00933701	0.00810598	0.0137597	0.0104009	0.100438	No
9	PTK2B|2185#uc003xfp.1	PTK2B	0.0591051	0.053229	0.0660972	0.0594771	0.14068	No
10	QPRT|23475#uc002dto.2	QPRT	0.00261583	0.00155116	0.00798795	0.00405165	0.122742	No
11	RAPGEF4|11069#uc002uhw.3	RAPGEF4	0.020922	0.00819474	0.0102921	0.0131363	0.107838	No
12	SH2D4A|63898#uc003wzb.2	SH2D4A	0.00446643	0.00318753	0.00189197	0.00318198	0.132604	No
13	ST6GALNAC3|256435#uc010orh.1	ST6GALNAC3	0.0366584	0.0240212	0.0364528	0.0323774	0.171096	No
14	SYDE1|85360#uc002nai.1	SYDE1	0.012944	0.00344723	0.00484159	0.00707761	0.107073	No
15	TGFA|7039#uc002sgt.3	TGFA	0.00861695	0.00169195	0.00192211	0.004077	0.111935	No
16	TNPO1|3842#uc003kci.3	TNPO1	0.000305493	0.00177498	0.0045259	0.00220213	0.122187	No

## Sheet: KICH_KIRP_KIRC_S_model
Number	Transcript.ID	Gene_id (HUGO_ID)	GainRatio	Symmetrical	IG	Mean(Entropy_values)	DeltaPSI(early – late)	Cancer driver
1	ACOT11|26027#uc001cxl.1	ACOT11	0.0222025	0.0425786	0.0235741	0.0294518	0.12759	No
2	ALPL|249#uc001beu.3	ALPL	0.0561604	0.0340442	0.0564367	0.0488805	0.116198	No
3	AMZ2|51321#uc002jgs.1	AMZ2	0.0478627	0.0154651	0.034889	0.0327389	0.121955	No
4	C22orf9|23313#uc003bfv.1	KIAA0930	0.0297329	0.0424031	0.0432436	0.0384599	0.107405	No
5	C5orf4|10826#uc003lvs.3	FAXDC2	0.0338708	0.0341597	0.0416825	0.036571	0.110373	No
6	CLEC4A|50856#uc001qtz.1	CLEC4A	0.0252202	0.0148077	0.0176338	0.0192206	0.11973	No
7	CPEB2|132864#uc003gnj.1	CPEB2	0.0552355	0.0431058	0.0601718	0.0528377	0.139832	No
8	EFCAB4A|283229#uc001lrv.2	EFCAB4A	0.138369	0.148768	0.108585	0.131907	0.111678	No
9	ERLIN1|10613#uc001kqo.3	ERLIN1	0.0430734	0.0275792	0.0294837	0.0333788	0.113748	No
10	FAM111A|63901#uc001nnp.2	FAM111A	0.00139713	0.00211391	0.00605458	0.00318854	0.101293	No
11	FBXL16|146330#uc002cja.2	FBXL16	0.0513521	0.0614206	0.0459694	0.052914	0.105287	No
12	GRSF1|2926#uc010iia.1	GRSF1	0.0254528	0.027104	0.0483228	0.0336265	0.123534	No
13	HJURP|55355#uc010zne.1	HJURP	0.0919182	0.0595824	0.0800462	0.0771823	0.157319	No
14	IL18BP|10068#uc001ori.2	IL18BP	0.0851215	0.097167	0.124916	0.102402	0.160982	No
15	JARID2|3720#uc011div.1	JARID2	0.0124159	0.0210521	0.0130162	0.0154947	0.107488	No
16	KHK|3795#uc002rim.2	KHK	0.0209716	0.0155166	0.0164866	0.0176582	0.165412	No
17	LNX1|84708#uc003hag.3	LNX1	0.0124157	0.0143815	0.0128674	0.0132215	0.136525	No
18	METAP1|23173#uc010ild.2	METAP1	0.0413784	0.0531092	0.0433395	0.0459424	0.108703	No
19	NOSTRIN|115677#uc002ueg.2	NOSTRIN	0.016913	0.0114068	0.0127539	0.0136912	0.10487	No
20	NT5C3|51251#uc003tdi.2	NT5C3A	0.0285246	0.014206	0.0268167	0.0231825	0.142066	No
21	PDE7A|5150#uc003xvp.2	PDE7A	0.0160967	0.0085283	0.0169016	0.0138422	0.168999	No
22	PGP|283871#uc002cpk.1	PGP	0.0809825	0.0174605	0.0356485	0.0446972	0.111982	No
23	RAP1A|5906#uc001ebi.2	RAP1A	0.016663	0.0114779	0.00659753	0.0115795	0.112701	No
24	RCAN1|1827#uc002yub.2	RCAN1	0.035233	0.0347795	0.046196	0.0387361	0.137686	No
25	SEMA6B|10501#uc010duc.1	SEMA6B	0.0254345	0.0123437	0.00624437	0.0146742	0.105978	No
26	SHE|126669#uc001ffb.2	SHE	0.0146838	0.0186261	0.0114651	0.014925	0.135257	No
27	SLK|9748#uc001kxo.1	SLK	0.0830434	0.0893814	0.11221	0.0948783	0.136952	No
28	SYBU|55638#uc011lhw.1	SYBU	0.0649422	0.0229939	0.044695	0.0442104	0.120411	No
29	TBC1D15|64786#uc001swv.2	TBC1D15	0.0474348	0.0731872	0.0563096	0.0589772	0.126904	No
30	TNIP1|10318#uc003ltj.2	TNIP1	0.070353	0.0394124	0.0447581	0.0515078	0.104132	No
31	TRIM16L|147166#uc010vyf.1	TRIM16L	0.0573083	0.072008	0.0887469	0.0726877	0.129898	No
32	TTBK2|146057#uc001zqo.2	TTBK2	0.011953	0.0227643	0.0103927	0.0150367	0.10752	No
33	ZFYVE28|57732#uc011bvk.1	ZFYVE28	0.0374301	0.0345904	0.0427465	0.0382557	0.151304	No
34	ZNF596|169270#uc003wov.2	ZNF596	0.0158138	0.00505531	0.0103219	0.010397	0.119179	No

## Sheet: HNSC_LUSC_N_model
Number	Transcript.ID	Gene_id (HUGO_ID)	GainRatio	Symmetrical	IG	Mean(Entropy_values)	DeltaPSI(early – late)	Cancer driver
1	BLCAP|10904#uc002xhc.2	BLCAP	0.00301909	0.00105295	0.00516674	0.00307959	0.125492	No
2	C9orf25|203259#uc003zuj.2	FAM219A	0.000290238	0.00167511	0.00758711	0.00318415	0.10205	No
3	CD99|4267#uc010nda.2	CD99	0.00576172	0.00312363	0.00710272	0.00532935	0.124555	No
4	locus_22725#uc010ixz.1		0.00124733	0.00751941	0.0159462	0.00823764	0.111513	No
5	LYSMD4|145748#uc002bvk.2	LYSMD4	0.000256207	3.56253e-05	0.00550433	0.00193205	0.113718	No
6	RASA3|22821#uc010tkk.1	RASA3	0.00698825	0.00241705	0.00242037	0.00394189	0.199685	No
7	S100A1|6271#uc001fck.1	S100A1	0.00603818	0.00281667	0.00283239	0.00389574	0.148956	No
8	TRIM32|22954#uc004bjw.2	TRIM32	0.0104026	0.00201982	0.00930288	0.00724177	0.113334	No
9	VAMP1|6843#uc001qol.2	VAMP1	0.00576172	0.016537	0.0106319	0.0109769	0.106325	No

## Sheet: HNSC_LUSC_S_model
Number	Transcript.ID	Gene_id (HUGO_ID)	GainRatio	Symmetrical	IG	Mean(Entropy_values)	DeltaPSI(early – late)	Cancer driver
1	AHCYL2|23382#uc003vov.2	AHCYL2	0.00449132	0.00238143	0.000326002	0.00239958	0.142008	No
2	GK|2710#uc004dci.3	GK	0.000256207	0.00438435	0.00550433	0.00338163	0.125956	No
3	MPP7|143098#uc001iub.1	MPP7	0.00301909	0.00261207	0.00242037	0.00268384	0.13389	No
4	MYBL1|4603#uc003xwl.2	MYBL1	0.00248642	0.00359354	0.0013489	0.00247629	0.11087	No
5	NFXL1|152518#uc010igi.2	NFXL1	0.00958482	0.00034471	0.00308396	0.00433783	0.200477	No
6	NHS|4810#uc004cxz.2	NHS	0.00683572	0.00311278	0.00538225	0.00511025	0.119415	No
7	NOSTRIN|115677#uc002uej.2	NOSTRIN	0.00828265	0.000382313	0.00375871	0.00414122	0.126167	No
8	RAP1A|5906#uc001ebi.2	RAP1A	0.00525441	0.00272806	1.15807e-05	0.00266468	0.165189	No
9	RASA3|22821#uc010tkk.1	RASA3	0.00301909	0.00474787	0.000326002	0.00269766	0.201072	No
10	TOX2|84969#uc010ggo.2	TOX2	0.00554882	0.00609313	0.00242037	0.00468744	0.125922	No
