# Supplementary material for: The prognostic potential of alternative transcript isoforms across human tumors
Source: Genome Med. 2016 Aug 17;8:85. doi: 10.1186/s13073-016-0339-3 (PMC4989457; doi:10.1186/s13073-016-0339-3)
Supplement: Additional file 8: — Predictive signatures based on gene expression and splicing events. (XLS 278 kb) [file 13073_2016_339_MOESM8_ESM.xls]

## Sheet: M(Gene)
Type.of.Cancer	Number	Gene	HUGO_id	GainRatio	Symmetrical	IG	Mean(Entropy_values)	FoldChange(early – late)	Cancer driver
KIRC	1	CMA1|1215	CMA1	0.118225	0.107168	0.119998	0.11513	5.65864	No
	2	CTSG|1511	CTSG	0.119487	0.102909	0.121771	0.114723	3.50359	No
	3	TROAP|10024	TROAP	0.118012	0.102998	0.117	0.11267	-2.03721	No
	4	INHBE|83729	INHBE	0.0982299	0.0961345	0.124902	0.106422	-3.88937	No
	5	C1QL1|10882	C1QL1	0.094899	0.082409	0.0984207	0.0919096	-2.25979	No
	6	ARX|170302	ARX	0.0513873	0.0665288	0.078787	0.0655677	-2.33707	No
	7	TCL6|27004	TCL6	0.0761068	0.0467557	0.0723561	0.0650729	3.67912	Yes
	8	GLB1L3|112937	GLB1L3	0.0816093	0.0561072	0.0518423	0.0631863	17.9397	No
	9	GLS2|27165	GLS2	0.0566352	0.0524682	0.0510151	0.0533728	2.37426	No
	10	CA4|762	CA4	0.0393859	0.0441262	0.0762564	0.0532562	2.44509	No
	11	PRDM8|56978	PRDM8	0.0502299	0.0437937	0.0580258	0.0506831	-2.00154	No
	12	PANX2|56666	PANX2	0.0521273	0.0526399	0.0463111	0.0503594	-2.04965	No
	13	NCRNA00175|378832	COL18A1-AS1	0.0654743	0.0420831	0.0308458	0.0461344	2.04593	No
	14	SSX2|6757	SSX2	0.0687996	0.0249076	0.0444616	0.0460563	19.5517	Yes
	15	LOC100188947|100188947	LOC100188947	0.0584194	0.0419119	0.0368843	0.0457386	-2.36625	No
	16	TPSD1|23430	TPSD1	0.0609912	0.0367092	0.0324766	0.0433923	2.06533	No
	17	AMH|268	AMH	0.0531451	0.0262136	0.0424624	0.040607	-3.58595	No
	18	HBG2|3048	HBG2	0.0430858	0.0400168	0.0367781	0.0399602	20.95	No
	19	HBG1|3047	HBG1	0.0463398	0.0290476	0.0384711	0.0379528	22.9186	No
	20	C1orf194|127003	C1orf194	0.0360546	0.036206	0.0398699	0.0373768	-2.24052	No
	21	BAI1|575	BAI1	0.0477376	0.0279617	0.034522	0.0367404	-3.55115	No
	22	ODZ3|55714	TENM3	0.0387604	0.0223472	0.0372927	0.0328001	-2.8641	No
	23	CALCR|799	CALCR	0.0348101	0.0225595	0.0408851	0.0327516	2.47776	No
	24	IFNG|3458	IFNG	0.0282673	0.0418693	0.0237126	0.0312831	-2.11126	No
	25	WIT1|51352	WT1-AS	0.0345157	0.0254064	0.0326267	0.0308496	-2.22935	No
	26	MATN4|8785	MATN4	0.022698	0.0376044	0.0300351	0.0301125	-5.12891	No
	27	TUBA3D|113457	TUBA3D	0.0258775	0.0251133	0.0379261	0.029639	-2.29438	No
	28	RTL1|388015	RTL1	0.035509	0.022191	0.0307298	0.0294766	3.12588	No
	29	SLC30A8|169026	SLC30A8	0.041391	0.0152993	0.0297831	0.0288245	6.21474	No
	30	CNGA1|1259	CNGA1	0.0257993	0.0290388	0.029957	0.0282651	2.20275	No
	31	PLG|5340	PLG	0.0300255	0.0131222	0.0335723	0.0255733	3.81838	No
	32	PRR15L|79170	PRR15L	0.0252764	0.0202281	0.027016	0.0241735	3.55993	No
	33	GALR1|2587	GALR1	0.0139152	0.031192	0.0273296	0.0241456	2.021	No
	34	SHOX2|6474	SHOX2	0.0335244	0.0167518	0.0179036	0.0227266	-2.93669	No
	35	CDH9|1007	CDH9	0.0177862	0.0136711	0.0296368	0.0203647	2.53054	No
	36	PNMT|5409	PNMT	0.0152715	0.0178156	0.0220568	0.0183813	3.94618	No
	37	AMBP|259	AMBP	0.00671762	0.0189448	0.0205593	0.0154072	2.99124	No
	38	AFM|173	AFM	0.0139225	0.0229545	0.00569079	0.0141893	2.40609	No
	39	TREML3|340206	TREML3P	0.0156186	0.0153692	0.00895605	0.0133146	-2.52572	No
	40	IGFL2|147920	IGFL2	0.00921409	0.00949179	0.0168767	0.0118609	-4.5614	No
COAD	1	AIRE|326	AIRE	0.00145402	0.0111425	0.00806231	0.00688627	-9.1116	No
	2	ALOX12P2|245	ALOX12P2	0.0270169	0.0205999	0.0314872	0.026368	-3.7411	No
	3	ATOH1|474	ATOH1	0.0361307	0.0357615	0.0474338	0.0397753	3.09388	No
	4	C13orf15|28984	RGCC	0.0697038	0.06871	0.0921846	0.0768661	-2.32483	No
	5	C2CD4B|388125	C2CD4B	0.0579755	0.041132	0.05649	0.0518659	2.11423	No
	6	CAMK2B|816	CAMK2B	0.16198	0.0793047	0.118684	0.11999	-8.81885	No
	7	CELF3|11189	CELF3	0.0348091	0.0331062	0.051163	0.0396928	-3.59398	No
	8	FAM154B|283726	FAM154B	0.0973835	0.0902286	0.0992017	0.0956046	2.43055	No
	9	GNGT1|2792	GNGT1	0.0595712	0.0686256	0.0935267	0.0739078	-2.19043	No
	10	HAP1|9001	HAP1	0.0244167	0.0270554	0.0338478	0.02844	-2.66699	No
	11	HOTAIR|100124700	HOTAIR	0.0869446	0.0441868	0.0514511	0.0608608	-4.96236	No
	12	IL27|246778	IL27	0.0878211	0.059863	0.0685014	0.0720618	2.29796	No
	13	LAIR2|3904	LAIR2	0.0533148	0.0388056	0.0545005	0.0488736	3.02596	No
	14	LOC440173|440173	LOC440173	0.083228	0.0809959	0.0846174	0.0829471	-4.39097	No
	15	MMP12|4321	MMP12	0.0693954	0.0617227	0.0777102	0.0696094	2.15416	No
	16	P2RY13|53829	P2RY13	0.0769573	0.0510186	0.107553	0.0785097	2.20787	No
	17	SERPINE1|5054	SERPINE1	0.0921701	0.0376045	0.0672661	0.0656802	-2.53196	No
	18	SNCG|6623	SNCG	0.101619	0.0657435	0.0503177	0.0725601	-2.42511	No
	19	TRIM7|81786	TRIM7	0.114551	0.0737372	0.108936	0.0990747	3.0248	Yes
BRCA	1	ID2B|84099	ID2B	0.193645	0.2345	0.187996	0.20538	2.79242	No
LUAD	1	ADAM6|8755	ADAM6	0.0827124	0.104907	0.0493691	0.0789961	2.06602	No
	2	FLRT1|23769	FLRT1	0.0566121	0.0657429	0.0947989	0.0723846	-2.3193	No
	3	DLX1|1745	DLX1	0.0107524	0.0123237	0.00808974	0.0103886	-10.6773	No
SKCM	1	C7|730	C7	0.704578	0.725355	0.713447	0.71446	-12.6891	No
	2	TCEAL7|56849	TCEAL7	0.562075	0.558859	0.56722	0.562718	-4.42628	No
	3	CCR9|10803	CCR9	0.460494	0.524391	0.503774	0.49622	-6.06848	No
	4	FLT1|2321	FLT1	0.498307	0.465844	0.471618	0.47859	-2.46936	Yes
	5	HIGD1B|51751	HIGD1B	0.509137	0.462923	0.404474	0.458845	-4.1483	No
	7	CLDN11|5010	CLDN11	0.431643	0.366063	0.398568	0.398758	-2.6715	No
	8	NOX4|50507	NOX4	0.370276	0.404121	0.375057	0.383151	-2.33802	No
	9	PI3|5266	PI3	0.39195	0.386413	0.35746	0.378607	71.2542	No
	10	RAPGEF5|9771	RAPGEF5	0.399605	0.380303	0.352545	0.377484	-3.10042	No
	11	DLL4|54567	DLL4	0.334394	0.362279	0.358388	0.351687	-2.20415	No
	12	FAM177B|400823	FAM177B	0.320168	0.371373	0.350221	0.347254	-2.64521	No
	13	LDB2|9079	LDB2	0.340798	0.326795	0.336312	0.334635	-2.2711	No
	14	CD72|971	CD72	0.343575	0.309806	0.331666	0.328349	-2.41984	No
	15	MMP3|4314	MMP3	0.332022	0.312874	0.291489	0.312128	7.82845	No
	16	CTNND2|1501	CTNND2	0.320663	0.275091	0.335425	0.310393	-19.679	No
	17	PDK4|5166	PDK4	0.306757	0.306937	0.305351	0.306349	-2.65541	No
	18	SPRR2G|6706	SPRR2G	0.278253	0.256704	0.242114	0.259024	603.455	No
	19	TNFRSF13B|23495	TNFRSF13B	0.210558	0.267362	0.250995	0.242972	-3.46353	No
	20	TBC1D9|23158	TBC1D9	0.232245	0.199175	0.238453	0.223291	-2.13482	No
	21	LIN7A|8825	LIN7A	0.210256	0.22958	0.218606	0.219481	-4.2563	No
	22	C1orf68|100129271	C1orf68	0.226427	0.158772	0.217558	0.200919	28.1511	No
	23	GABRD|2563	GABRD	0.224587	0.153394	0.221936	0.199973	-3.07002	No
	24	AGAP2|116986_2	AGAP2	0.155289	0.197633	0.232011	0.194977	-2.17333	No
	25	TWIST2|117581	TWIST2	0.246713	0.127388	0.203371	0.19249	2.26819	No
	26	ZCCHC12|170261	ZCCHC12	0.137249	0.18469	0.220936	0.180959	-3.53346	No
	27	COL7A1|1294	COL7A1	0.193554	0.124213	0.203063	0.17361	3.14415	No
	28	FHL5|9457	FHL5	0.19227	0.178849	0.146737	0.172619	-6.16073	No
	29	SDPR|8436	SDPR	0.167038	0.183492	0.162613	0.171048	-3.71292	No
	30	SSX4|6759_2	SSX4	0.17509	0.135969	0.182006	0.164355	25.4199	No
	31	COL29A1|256076	COL6A5	0.148989	0.157829	0.182563	0.163127	2.43648	No
	32	EGR3|1960	EGR3	0.162176	0.166963	0.153782	0.160974	-2.48297	No
	33	SCARF1|8578	SCARF1	0.15382	0.149322	0.163739	0.155627	-2.23804	No
	34	GLIS1|148979	GLIS1	0.169555	0.139191	0.151963	0.15357	2.98442	No
	35	SFTPD|6441	SFTPD	0.143189	0.154281	0.154984	0.150818	9.98044	No
	36	FLT4|2324	FLT4	0.155476	0.124924	0.164171	0.14819	-2.60629	Yes
	38	ITPRIPL1|150771	ITPRIPL1	0.162545	0.120564	0.142877	0.141995	-2.41762	No
	39	CYR61|3491	CYR61	0.115812	0.135541	0.139082	0.130145	-2.01619	Yes
	40	HSPB7|27129	HSPB7	0.145868	0.110492	0.126538	0.127633	-2.05477	No
	43	DNALI1|7802	DNALI1	0.130276	0.128104	0.111032	0.123137	-2.73015	No
	44	ENPP1|5167	ENPP1	0.140601	0.11359	0.111332	0.121841	-2.44727	No
	45	PRKCB|5579	PRKCB	0.159944	0.0816616	0.119376	0.120327	-2.51141	No
	46	TMOD1|7111	TMOD1	0.144354	0.108311	0.104185	0.11895	2.50633	No

## Sheet: N(Gene)
Type.of.Cancer	Number	Gene	HUGO_id	GainRatio	Symmetrical	IG	Mean(Entropy_values)	FoldChange(early – late)	Cancer driver
KIRC	1	WFDC5|149708	WFDC5	0.360722	0.301841	0.349858	0.337474	-6.44487	No
	2	EPB42|2038	EPB42	0.30387	0.295393	0.338176	0.31248	218.631	No
	3	SKA1|220134	SKA1	0.281901	0.239707	0.259519	0.260376	-2.45778	No
	4	PI3|5266	PI3	0.279086	0.206304	0.241634	0.242341	-32.8027	No
	5	LOC339535|339535	LINC01139	0.23538	0.213776	0.264116	0.237757	5.66911	No
	6	C1orf194|127003	C1orf194	0.254562	0.218077	0.230229	0.234289	-3.60973	No
	7	CYP2S1|29785	CYP2S1	0.234382	0.187036	0.250288	0.223902	-2.50523	No
	8	RPL21|6144	RPL21	0.192504	0.222128	0.234394	0.216342	2.51263	No
	9	TPX2|22974	TPX2	0.224599	0.201773	0.201353	0.209242	-2.09305	Yes
	10	CALB2|794	CALB2	0.176448	0.184986	0.241079	0.200838	-4.22332	No
	11	KIAA0664P3|100132341	CLUHP3	0.190034	0.179514	0.217984	0.195844	2.43255	No
	12	HCN4|10021	HCN4	0.204855	0.150989	0.197813	0.184552	-2.76707	No
	13	CCNE1|898	CCNE1	0.210818	0.142603	0.193472	0.182298	-2.27357	Yes
	14	KLRG2|346689	KLRG2	0.167413	0.179496	0.183063	0.176658	-6.06316	No
	15	HEMGN|55363	HEMGN	0.189572	0.135651	0.16868	0.164635	22.7695	No
	16	NPTX1|4884	NPTX1	0.149083	0.164741	0.171961	0.161928	2.28415	No
	17	NMU|10874	NMU	0.175194	0.122964	0.131259	0.143139	-5.40185	No
	18	S100B|6285	S100B	0.139064	0.132732	0.148802	0.140199	-3.43607	No
	19	LGI3|203190	LGI3	0.134201	0.125924	0.122491	0.127539	4.79448	No
	20	HBG1|3047	HBG1	0.0892504	0.148995	0.143049	0.127098	72.5172	No
	21	TNFRSF18|8784	TNFRSF18	0.122756	0.0930292	0.13611	0.117298	-2.25838	No
	22	ALAS2|212	ALAS2	0.143346	0.0840584	0.122465	0.116623	19.0593	No
	23	EGR1|1958	EGR1	0.129431	0.111777	0.107898	0.116369	3.96916	No
	24	TTYH1|57348	TTYH1	0.111373	0.140535	0.0930021	0.11497	-2.0658	No
	25	SULT1A1|6817	SULT1A1	0.126173	0.105427	0.096371	0.109324	-2.15568	No
	26	NCS1|23413	NCS1	0.143476	0.104361	0.0753184	0.107719	-2.18949	No
	27	LAT|27040	LAT	0.108349	0.101452	0.10101	0.103604	-2.42322	No
	28	HCG2P7|80867	HCG2P7	0.118778	0.0860314	0.103491	0.102767	2.486	No
	29	FLJ23867|200058	FLJ23867	0.110312	0.0814671	0.106126	0.0993018	-3.10526	No
	30	BCL11A|53335	BCL11A	0.0915497	0.083472	0.110799	0.0952737	2.30568	Yes
	31	SPEG|10290	SPEG	0.0854834	0.0871613	0.0924018	0.0883488	-3.93259	No
	32	RMST|196475	RMST	0.0742669	0.0719712	0.0987083	0.0816488	6.82144	No
	33	UNC13A|23025	UNC13A	0.0670819	0.0615863	0.0870775	0.0719152	-5.5643	No
	34	TCP11|6954	TCP11	0.0776081	0.0423589	0.0819728	0.0673133	2.72267	No
	35	P2RY6|5031	P2RY6	0.0853378	0.0533782	0.0402089	0.0596416	-2.00573	No
	36	ANKRD2|26287	ANKRD2	0.0680162	0.025746	0.0693382	0.0543668	-5.6328	No
COAD	1	AGAP11|119385	AGAP11	0.0980831	0.116193	0.0910795	0.101785	-3.07546	No
	2	ALDOB|229	ALDOB	0.0688136	0.0301707	0.0394775	0.0461539	3.1455	No
	3	ANXA8|653145	ANXA8	0.0761221	0.0644462	0.0591261	0.0665648	-7.47206	No
	4	BAIAP3|8938	BAIAP3	0.0355672	0.0631373	0.0464966	0.0484004	-2.36353	No
	5	CAMK2B|816	CAMK2B	0.162388	0.0879372	0.133758	0.128028	-7.8233	No
	6	CAPS|828	CAPS	0.0742587	0.0750851	0.0500063	0.0664501	-2.68656	No
	7	CDKN2A|1029	CDKN2A	0.0937865	0.0719389	0.0631227	0.0762827	-2.50299	Yes
	8	CLLU1OS|574016	CLLU1OS	0.0508271	0.0461643	0.057348	0.0514465	3.13426	No
	9	CPAMD8|27151	CPAMD8	0.0792869	0.0567455	0.0810692	0.0723672	-2.25182	No
	10	DGCR5|26220	DGCR5	0.0209888	0.00611484	0.00665436	0.0112527	-3.15669	No
	11	DKK2|27123	DKK2	0.0748137	0.0996273	0.0555274	0.0766561	-2.65423	No
	12	DPYSL4|10570	DPYSL4	0.0946101	0.0837628	0.0823098	0.0868943	-3.51698	No
	13	EEF1A2|1917	EEF1A2	0.129975	0.0969905	0.0844003	0.103789	-19.7407	No
	14	GAMT|2593	GAMT	0.0675378	0.0294647	0.0398974	0.0456333	-2.22758	No
	15	GZMB|3002	GZMB	0.0295301	0.00299706	0.032417	0.0216481	2.04282	No
	16	HIST2H2BF|440689	HIST2H2BF	0.097595	0.0779617	0.106781	0.0941125	-2.01933	No
	17	HOTAIR|100124700	HOTAIR	0.0648406	0.0860609	0.0965548	0.0824854	-3.49092	No
	18	IGF2BP1|10642	IGF2BP1	0.0363293	0.0593634	0.0418903	0.045861	-5.49652	No
	19	ITIH5|80760	ITIH5	0.00947191	0.0359487	0.0175058	0.0209755	-2.05405	No
	20	KCNG3|170850	KCNG3	0.0716212	0.067615	0.0644434	0.0678932	-2.19379	No
	21	KRTAP3-1|83896	KRTAP3-1	0.132071	0.107039	0.0728317	0.103981	-2.73605	No
	22	LHX3|8022	LHX3	0.0655752	0.0477154	0.0545193	0.0559366	-95.9515	No
	23	LOC100272228|100272228	LINC00894	0.0417929	0.0478348	0.0396603	0.043096	-2.00155	No
	24	LOC285629|285629	LOC285629	0.0596658	0.0534531	0.028798	0.0473056	3.32695	No
	25	LRRC17|10234	LRRC17	0.0682326	0.0962163	0.0779428	0.0807972	-2.0478	No
	26	LRRC4C|57689	LRRC4C	0.0328971	0.0146969	0.0380936	0.0285625	-2.58547	No
	27	NCRNA00114|400866	LINC00114	0.0824952	0.0727404	0.0391957	0.0648104	2.16041	No
	28	NOTUM|147111	NOTUM	0.114073	0.0342632	0.026133	0.0581564	-2.5464	No
	29	OXTR|5021	OXTR	0.0546835	0.0820359	0.0988826	0.078534	-2.04174	No
	30	PALM3|342979	PALM3	0.0881012	0.0556098	0.0905982	0.078103	-2.35685	No
	31	PCDHB6|56130	PCDHB6	0.0647474	0.0517241	0.0446313	0.0537009	-3.79103	No
	32	PCOLCE2|26577	PCOLCE2	0.0455692	0.0736407	0.054255	0.0578216	-3.07704	No
	33	PGAM2|5224	PGAM2	0.0817546	0.0385816	0.0531915	0.0578426	-2.36527	No
	34	POU6F2|11281	POU6F2	0.0781231	0.0659142	0.0602461	0.0680945	-2.66855	No
	35	SP9|100131390	SP9	0.0484833	0.0306819	0.0279227	0.0356959	-2.32126	No
	36	STAC2|342667	STAC2	0.039681	0.067161	0.0778576	0.0615665	-4.58028	No
	37	SYT1|6857	SYT1	0.160307	0.134482	0.111412	0.1354	-2.37415	No
	38	TACSTD2|4070	TACSTD2	0.0399524	0.0375905	0.0602674	0.0459368	-2.59876	No
	39	TEX19|400629	TEX19	0.0223386	0.0316114	0.047415	0.0337883	-7.75901	No
	40	TMEM105|284186	TMEM105	0.13858	0.0824326	0.128651	0.116555	-2.02273	No
	41	UPK1A|11045	UPK1A	0.0818916	0.0775689	0.0649245	0.074795	-26.936	No
	42	UPK2|7379	UPK2	0.14903	0.109197	0.129573	0.129267	-6.69424	No
	43	VGF|7425	VGF	0.0554321	0.0685501	0.0669063	0.0636295	-2.11911	No
	44	VGLL1|51442	VGLL1	0.0509318	0.0115815	0.0362027	0.0329053	-13.7876	No
	45	VTCN1|79679	VTCN1	0.056004	0.077957	0.0913227	0.0750946	-4.14413	No
	46	ZDHHC11|79844	ZDHHC11	0.0892944	0.0714517	0.0974918	0.0860793	-2.30517	No
BRCA	1	LYZL2|119180	LYZL2	0.0248505	0.0172767	0.0190342	0.0203871	-2.82231	No
	2	SPDYC|387778	SPDYC	0.0238429	0.0197743	0.00950281	0.0177067	-2.6958	No
	3	HMSD|284293	HMSD	0.0204347	0.0133622	0.0113179	0.0150382	3.30145	No
	4	PSCA|8000	PSCA	0.0109829	0.0166917	0.00459443	0.0107563	-3.00109	No
	5	KRT6B|3854	KRT6B	0.0139534	0.00536934	0.0100578	0.00979352	2.32954	No
	6	DLGAP1|9229	DLGAP1	0.016009	0.00987041	0.00312551	0.0096683	2.21309	No
	7	BCL2A1|597	BCL2A1	0.00875828	0.00629184	0.00488843	0.00664618	2.26594	No
	8	GPR55|9290	GPR55	0.0122191	0.00561452	0.0019444	0.00659267	2.22954	No
	9	S100B|6285	S100B	0.00495784	0.00497116	0.00980581	0.00657827	3.00743	No
	10	MYO3A|53904	MYO3A	0.00749605	0.00866584	0.00193666	0.00603285	2.13405	No
LUAD	1	GNAZ|2781	GNAZ	0.0721427	0.0403134	0.0670554	0.0598372	2.17409	No
	2	CYP4Z1|199974	CYP4Z1	0.0657357	0.0474949	0.0500386	0.0544231	3.556	No
	3	KCNF1|3754	KCNF1	0.0502252	0.0568816	0.0446661	0.0505909	-2.22352	No
	4	C1QTNF9B|387911	C1QTNF9B	0.0406397	0.0483092	0.0585342	0.049161	2.84645	No
	5	FOXI1|2299	FOXI1	0.0604712	0.0324455	0.0481007	0.0470058	13.9254	No
	6	CYP4Z2P|163720	CYP4Z2P	0.0499973	0.0307591	0.0449214	0.0418926	2.58929	No
	7	TARP|445347	TARP	0.0344861	0.0260602	0.0326971	0.0310811	2.11714	No
	8	MYH16|84176	MYH16	0.0270775	0.0192549	0.0339865	0.026773	-2.10352	No
	9	PGC|5225	PGC	0.020067	0.0171238	0.0305181	0.0225696	15.052	No
	10	CHRNB4|1143	CHRNB4	0.0059333	0.00393481	0.00310659	0.0043249	-2.22734	No
	11	ANO3|63982	ANO3	0.00720668	0.00377635	0.00162948	0.00420417	-3.24767	No
	12	C12orf39|80763	C12orf39	0.00519264	0.00468942	0.00031628	0.00339945	-5.2265	No
	13	RHCG|51458	RHCG	0.00265522	0.00274585	0.00325895	0.00288667	-5.01983	No
KIR'P	1	PCDHB3|56132	PCDHB3	0.403802	0.482612	0.491331	0.459248	3.24411	No
	2	FOXS1|2307	FOXS1	0.38739	0.332202	0.410503	0.376698	-3.26681	No
	3	STRA6|64220	STRA6	0.359519	0.310892	0.351135	0.340515	-16.2557	No
	4	HLA-G|3135	HLA-G	0.329512	0.340916	0.319176	0.329868	6.92435	No
	5	KIAA1755|85449	KIAA1755	0.296125	0.320697	0.349813	0.322212	-2.0778	No
	6	SEMA3A|10371	SEMA3A	0.307951	0.280459	0.314206	0.300872	-5.71217	No
	7	C9orf140|89958	SAPCD2	0.309213	0.268437	0.303421	0.29369	-5.3086	No
	8	C17orf96|100170841	C17orf96	0.289607	0.270902	0.309008	0.289839	-2.29295	No
	9	CLYBL|171425	CLYBL	0.265331	0.266643	0.257204	0.26306	2.07951	No
	10	FOXA1|3169	FOXA1	0.277547	0.251957	0.23504	0.254848	-30.7227	Yes
	11	MGC87042|256227	STEAP1B	0.272379	0.217619	0.249173	0.24639	-3.12285	No
	12	HLA-H|3136	HLA-H	0.218764	0.239245	0.277858	0.245289	2.09095	No
	13	TROAP|10024	TROAP	0.274161	0.211644	0.209241	0.231682	-2.36179	No
	14	MEOX1|4222	MEOX1	0.239779	0.179489	0.251631	0.223633	-2.10053	No
	15	SPDEF|25803	SPDEF	0.202038	0.229685	0.228468	0.220064	-3.16703	No
	16	SLC26A4|5172	SLC26A4	0.219276	0.211009	0.216884	0.215723	-2.7893	No
	17	CKMT1B|1159	CKMT1B	0.215747	0.175379	0.169072	0.186733	5.24613	No
	18	NHLRC4|283948	NHLRC4	0.218991	0.191743	0.146185	0.18564	-3.00599	No
	19	F2RL2|2151	F2RL2	0.167277	0.187384	0.17439	0.176351	-3.91004	No
	20	MYO1A|4640	MYO1A	0.182001	0.161472	0.166585	0.17002	7.28298	No
	21	REN|5972	REN	0.203152	0.159474	0.145773	0.169466	-7.67289	No
	22	COL14A1|7373	COL14A1	0.15068	0.126177	0.18624	0.154366	-2.04851	No
	23	LTBP4|8425	LTBP4	0.166754	0.141435	0.140343	0.149511	-2.57511	No
	24	PABPC5|140886	PABPC5	0.15739	0.125016	0.133709	0.138705	-2.391	No
	25	RILP|83547	RILP	0.163992	0.127349	0.109991	0.133777	2.26892	No
	26	CD68|968	CD68	0.118794	0.0858599	0.142329	0.115661	2.2842	No
	27	SFRS13B|135295	SRSF12	0.108482	0.10288	0.0800528	0.0971382	-2.03342	No
HNSC	1	SHISA3|152573	SHISA3	0.079488	0.064946	0.0644753	0.0696364	-2.34689	No
	2	CST2|1470	CST2	0.0780338	0.0594321	0.0599278	0.0657979	-3.1789	No
	3	MASP1|5648	MASP1	0.0730115	0.0439961	0.0702147	0.0624074	2.95239	No
	4	SPINK7|84651	SPINK7	0.0421871	0.0528853	0.0740185	0.0563636	4.17094	No
	5	PRSS3|5646	PRSS3	0.0620873	0.0420732	0.0627676	0.0556427	2.25276	No
	6	MMP11|4320	MMP11	0.0739257	0.0508049	0.0407435	0.055158	-2.15689	No
	7	TM7SF4|81501	DCSTAMP	0.0780357	0.0433427	0.0433195	0.0548993	-2.45251	No
	8	SPRR2A|6700	SPRR2A	0.0537249	0.0535084	0.0386504	0.0486279	2.02034	No
	9	C7|730	C7	0.0597176	0.0447512	0.0376805	0.0473831	-2.52796	No
	10	TGM3|7053	TGM3	0.0404625	0.031949	0.0472643	0.0398919	3.58481	No
	11	FN1|2335	FN1	0.042687	0.0305657	0.0289482	0.034067	-2.28515	Yes
	12	ALOX15B|247	ALOX15B	0.0351183	0.0257699	0.0319766	0.030955	2.44706	Yes
	13	CLSTN2|64084	CLSTN2	0.0495535	0.015172	0.0244023	0.0297093	-2.31159	No
	14	ENTHD1|150350	ENTHD1	0.0355194	0.0227726	0.0274026	0.0285649	-2.11096	No
	15	FRG2B|441581	FRG2B	0.0261334	0.0245064	0.0285249	0.0263882	3.94757	No
	16	FREM2|341640	FREM2	0.0343759	0.0170425	0.00667519	0.0193646	-3.818	No
	17	KCTD14|65987	KCTD14	0.0234764	0.0186107	0.015548	0.0192117	2.03551	No
	18	ERMN|57471	ERMN	0.0190234	0.012014	0.0192853	0.0167742	-2.13731	No
	19	MRGPRX3|117195	MRGPRX3	0.0228406	0.0143402	0.0115475	0.0162427	2.21111	No
	20	ALOX12B|242	ALOX12B	0.016984	0.013462	0.0153644	0.0152702	2.30996	No
	21	LONRF2|164832	LONRF2	0.0218828	0.0103779	0.0108493	0.01437	-2.6617	No
	22	LRFN5|145581	LRFN5	0.0266231	0.00281774	0.00702293	0.0121546	-2.25071	No
	23	IGFBP5|3488	IGFBP5	0.0221154	0.00581491	0.00535256	0.0110943	-2.14254	No
	24	PNMA5|114824	PNMA5	0.00760173	0.011726	0.0135297	0.0109525	2.80334	No
THCA	1	SFTPB|6439	SFTPB	0.18074	0.142094	0.147855	0.156896	-2.1795	No
	2	ZNF536|9745	ZNF536	0.141215	0.148569	0.136622	0.142135	3.1131	No
	3	MUC21|394263	MUC21	0.152547	0.123409	0.136996	0.137651	-2.34105	No
	4	SLC27A4|10999	SLC27A4	0.148984	0.121824	0.116554	0.129121	2.31497	No
	5	MYBPH|4608	MYBPH	0.137401	0.114574	0.107248	0.119741	-3.53337	No
	6	PTGS2|5743	PTGS2	0.140493	0.104899	0.106035	0.117142	-2.06222	No
	7	SYT1|6857	SYT1	0.135965	0.104126	0.10614	0.11541	-2.36695	No
	8	DIO2|1734	DIO2	0.129771	0.109176	0.104241	0.114396	2.39968	No
	9	MGC42105|167359	NIM1K	0.095358	0.0824816	0.113242	0.0970271	3.45754	No
	10	CLCNKB|1188	CLCNKB	0.101837	0.0982324	0.0871707	0.0957468	2.56707	No
	11	LOX|4015	LOX	0.115964	0.0877088	0.0832201	0.0956309	-2.12358	No
	12	NAPSA|9476	NAPSA	0.094996	0.0757249	0.090865	0.0871953	-2.27737	No
	13	FAM189A1|23359	FAM189A1	0.10513	0.07717	0.0772945	0.0865315	2.20141	No
	14	KIF1A|547	KIF1A	0.0907591	0.0950178	0.0704641	0.0854136	3.46488	No
	15	GABRG1|2565	GABRG1	0.0805827	0.0675422	0.078883	0.0756693	2.37507	No
	16	ADCY1|107	ADCY1	0.0904723	0.057395	0.067591	0.0718195	2.14795	Yes
	17	KCNK4|50801	KCNK4	0.0686017	0.0756875	0.0637409	0.0693434	2.28486	No
	18	PI15|51050	PI15	0.082572	0.0619914	0.0595179	0.0680271	-2.81883	No
	19	LOC286002|286002	SLC26A4-AS1	0.0739861	0.0584755	0.0502111	0.0608909	2.89312	No
	20	GATA5|140628	GATA5	0.0574903	0.0725401	0.0516522	0.0605609	3.88466	No
	21	IL1RL1|9173	IL1RL1	0.0653746	0.0588545	0.0503327	0.0581872	-2.56806	No
	22	FAM181B|220382	FAM181B	0.0663558	0.0476987	0.042725	0.0522598	2.41148	No
	23	INHBA|3624	INHBA	0.0611847	0.0454746	0.0349597	0.0472063	-2.43206	No
	24	HAS1|3036	HAS1	0.0466076	0.0468847	0.0467608	0.046751	-5.63105	No
	25	KRT85|3891	KRT85	0.0605215	0.037023	0.0405151	0.0460199	23.9154	No
	26	C9orf24|84688	C9orf24	0.0486224	0.0505021	0.0380855	0.0457367	2.69143	No
	27	SPINK5|11005	SPINK5	0.0501203	0.0401008	0.0464662	0.0455624	2.305	No
	28	PFKFB1|5207	PFKFB1	0.0419589	0.0305913	0.0382786	0.0369429	2.42148	No
	29	COL12A1|1303	COL12A1	0.0414278	0.0300528	0.0313768	0.0342858	-2.39952	No
	30	QPRT|23475	QPRT	0.0277372	0.0353931	0.0372601	0.0334635	2.20582	No
	31	PLA2G2E|30814	PLA2G2E	0.0462923	0.024363	0.0273851	0.0326801	-2.4099	No
	32	IL11|3589	IL11	0.0455358	0.0276627	0.024435	0.0325445	-2.71201	No
	33	PLA2G5|5322	PLA2G5	0.0392261	0.0204146	0.0324613	0.0307007	-2.29384	No
	34	TNNT1|7138	TNNT1	0.0257986	0.0252036	0.0375495	0.0295172	-2.02463	No
	35	EMID1|129080	EMID1	0.036763	0.0289168	0.0208278	0.0288359	2.23554	No
	36	KIAA1239|57495	KIAA1239	0.0305956	0.0334247	0.0215374	0.0285192	23.005	No
	37	GPR37L1|9283	GPR37L1	0.0363619	0.0191746	0.023058	0.0261982	5.28528	No
	38	STAC2|342667	STAC2	0.0216662	0.0262454	0.0297117	0.0258744	-2.09104	No
	39	DMRTB1|63948	DMRTB1	0.0325327	0.0141745	0.0198869	0.0221981	4.09653	No
	40	POSTN|10631	POSTN	0.0306886	0.0122263	0.0137492	0.018888	-2.44518	No
	41	KIAA1199|57214	KIAA1199	0.0192841	0.0182886	0.0188243	0.018799	-2.74141	No
	42	PI3|5266	PI3	0.0172232	0.021936	0.0143496	0.0178363	-2.46847	No
	43	CTNND2|1501	CTNND2	0.0178595	0.0203866	0.0144501	0.0175654	3.34371	No
	44	SPINLW1|57119	EPPIN	0.0175231	0.00748444	0.0228113	0.0159396	5.49555	No
	45	UTS2|10911	UTS2	0.0165387	0.010367	0.0143592	0.013755	-2.04069	No
	46	TBC1D3G|654341	TBC1D3G	0.0237307	0.0097396	0.00751562	0.013662	-2.06031	No
	47	COL6A6|131873	COL6A6	0.019326	0.010926	0.00766944	0.0126405	2.27803	No
	48	PPYR1|5540	PPYR1	0.0167329	0.00888503	0.00994079	0.0118529	4.66931	No
PRAD	1	CMPK2|129607	CMPK2	0.27143	0.303155	0.308884	0.29449	-3.22252	No
	2	PCDHGA1|56114	PCDHGA1	0.256123	0.28369	0.258164	0.265993	-2.39391	No
	3	IFIT3|3437	IFIT3	0.25663	0.286392	0.246817	0.26328	-3.35655	No
	4	DDX60|55601	DDX60	0.228309	0.281212	0.233108	0.247543	-2.57287	No
	5	RNF126P1|376412	RNF126P1	0.307143	0.225947	0.180063	0.237718	2.80283	No
	6	FABP7|2173	FABP7	0.269696	0.22293	0.203104	0.23191	13.4141	No
	7	ZNF80|7634	ZNF80	0.212862	0.224367	0.214138	0.217122	-2.76506	No
	8	FKBP1AP1|2282	FKBP1AP1	0.22883	0.182913	0.238946	0.216896	-2.12753	No
	9	SERPINI1|5274	SERPINI1	0.228196	0.186393	0.205101	0.206563	-2.93611	No
	10	SLC22A1|6580	SLC22A1	0.217024	0.172295	0.199006	0.196109	2.26668	No
	11	SFTPA2|729238	SFTPA2	0.17271	0.201571	0.177255	0.183845	5.05944	No
	12	PCDHGA5|56110	PCDHGA5	0.155981	0.223816	0.165221	0.181672	-3.58968	No
	13	CPNE9|151835	CPNE9	0.155134	0.180755	0.148789	0.161559	4.2669	No
	14	KIAA1024|23251	KIAA1024	0.163849	0.15841	0.162038	0.161433	-2.18252	No
	15	AQP5|362	AQP5	0.134517	0.17323	0.175972	0.16124	3.02089	No
	16	RBM24|221662	RBM24	0.157935	0.194117	0.120999	0.157683	2.08678	No
	17	CD80|941	CD80	0.140994	0.185364	0.13931	0.155223	-2.37292	No
	18	KGFLP1|387628	KGFLP1	0.131756	0.147454	0.145119	0.141443	-2.30468	No
	19	ELANE|1991	ELANE	0.136586	0.130421	0.123968	0.130325	2.36296	No
	20	IFIT1|3434	IFIT1	0.0973377	0.115646	0.134056	0.11568	-3.41392	No
	21	LOC400696|400696	LOC400696	0.0839367	0.10321	0.112539	0.0998954	-5.70626	No
	22	FXYD1|5348	FXYD1	0.0935981	0.0741428	0.111597	0.0931128	2.77411	No
	23	HIST3H2BB|128312	HIST3H2BB	0.0392559	0.0968296	0.0717847	0.0692901	-2.11199	No
	24	HOXB5|3215	HOXB5	0.0134953	0.0666057	0.0568497	0.0456502	-5.93787	No
	25	EPR1|8475	EPR1	0.0210581	0.0298638	0.0230214	0.0246478	-2.0285	No
LUSC	1	C1orf175|374977	MROH7	0.126944	0.124058	0.101914	0.117639	2.45331	No
	2	EGR1|1958	EGR1	0.0993841	0.115554	0.134601	0.116513	2.01868	No
	3	KRT79|338785	KRT79	0.102265	0.0879533	0.10195	0.0973894	7.03432	No
	4	LOC100240726|100240726	LOC100240726	0.0794504	0.106684	0.0923997	0.0928447	7.06575	No
	5	SALL1|6299	SALL1	0.0556416	0.0791722	0.0714936	0.0687691	2.28967	No
	6	LOC100128573|100128573	LOC100128573	0.0696466	0.0690629	0.0633353	0.0673483	2.11425	No
	7	STAC2|342667	STAC2	0.0507474	0.0466336	0.0974453	0.0649421	10.1825	No

## Sheet: T(Gene)
Type.of.Cancer	Number	Gene	HUGO_id	GainRatio	Symmetrical	IG	Mean(Entropy_values)	FoldChange(early – late)	Cancer driver
KIRC	1	BIRC5|332	BIRC5	0.127237	0.0967238	0.114025	0.112662	-2.01441	Yes
	2	ITPKA|3706	ITPKA	0.109914	0.0910963	0.108585	0.103198	-3.92494	No
	3	CHRM3|1131	CHRM3	0.104662	0.103108	0.0965373	0.101436	2.44809	No
	4	PITX1|5307	PITX1	0.111233	0.0915968	0.098067	0.100299	-6.25599	No
	5	INHBE|83729	INHBE	0.108777	0.0860893	0.0869763	0.0939475	-3.95157	No
	6	VIPR1|7433	VIPR1	0.0949452	0.0915386	0.0931762	0.09322	2.17241	No
	7	SHOX2|6474	SHOX2	0.0990346	0.0889158	0.0904186	0.0927897	-4.24407	No
	8	SLC18A2|6571	SLC18A2	0.0930625	0.0961383	0.0782774	0.0891594	3.31636	No
	9	HMGCLL1|54511	HMGCLL1	0.0899301	0.0868013	0.0868818	0.0878711	2.3575	No
	10	FRMPD2|143162	FRMPD2	0.0816062	0.0828584	0.0927122	0.0857256	2.18601	No
	11	FREM1|158326	FREM1	0.108946	0.0718518	0.0758819	0.0855598	2.84983	No
	12	CRHBP|1393	CRHBP	0.0935911	0.0882791	0.0744184	0.0854295	2.04377	No
	13	PRAME|23532	PRAME	0.0934954	0.0743845	0.0799076	0.0825958	-3.0274	No
	14	C9orf71|169693	TMEM252	0.0940515	0.0707948	0.0750684	0.0799716	2.3659	No
	15	MNX1|3110	MNX1	0.082686	0.0734632	0.0682586	0.0748026	-2.88061	Yes
	16	GLS2|27165	GLS2	0.0755634	0.0663695	0.0731209	0.0716846	2.59644	No
	17	CDC20|991	CDC20	0.075599	0.0682609	0.065379	0.0697463	-2.04294	No
	18	CTSG|1511	CTSG	0.067845	0.0669918	0.0689704	0.0679357	2.07353	No
	19	ARC|23237	ARC	0.0658323	0.0671209	0.0685742	0.0671758	2.00872	No
	20	UCN2|90226	UCN2	0.0813963	0.0554302	0.0591228	0.0653164	-6.10604	No
	21	CWH43|80157	CWH43	0.080379	0.0519611	0.0598497	0.0640632	3.27449	No
	22	PLA2G2A|5320	PLA2G2A	0.06773	0.0602887	0.061775	0.0632646	-2.14894	No
	23	FOXI2|399823	FOXI2	0.072212	0.0529204	0.063609	0.0629138	4.18297	No
	24	CMA1|1215	CMA1	0.0684663	0.0618572	0.0537763	0.0613666	2.52615	No
	25	CILP2|148113	CILP2	0.0761849	0.0401316	0.0588962	0.0584042	-8.65516	No
	26	LOC150197|150197	LINC00896	0.0672333	0.0530802	0.0514175	0.0572436	-2.75848	No
	27	JSRP1|126306	JSRP1	0.0513605	0.0516833	0.0599287	0.0543241	-2.76128	No
	28	PRDM8|56978	PRDM8	0.062829	0.0446575	0.0524196	0.053302	-2.07528	No
	29	DQX1|165545	DQX1	0.0603645	0.0474634	0.0493418	0.0523899	-3.79471	No
	30	ASIP|434	ASIP	0.0515986	0.0531853	0.0507715	0.0518518	-2.43339	No
	31	SOSTDC1|25928	SOSTDC1	0.0561107	0.0399741	0.0571945	0.0510931	2.10517	No
	32	CTHRC1|115908	CTHRC1	0.0667672	0.038946	0.0456579	0.050457	-2.658	No
	33	CDH9|1007	CDH9	0.0717134	0.0373052	0.0347512	0.0479232	2.88824	No
	34	GABRB2|2561	GABRB2	0.051994	0.0503738	0.0409701	0.0477793	2.06838	No
	35	C2orf82|389084	C2orf82	0.0457037	0.0459206	0.0498388	0.0471543	-2.32191	No
	36	NCRNA00175|378832	COL18A1-AS1	0.0537637	0.043184	0.0422475	0.0463984	2.10492	No
	37	FAM9B|171483	FAM9B	0.0808319	0.0284313	0.0238669	0.0443767	-5.76251	No
	38	NCRNA00158|54072	LINC00158	0.0437888	0.0423232	0.0469686	0.0443602	-2.27396	No
	39	WISP2|8839	WISP2	0.0450435	0.0329953	0.0439879	0.0406756	-4.18328	No
	40	FCN2|2220	FCN2	0.0440641	0.0368751	0.0388527	0.0399306	2.14133	No
	41	EGR1|1958	EGR1	0.0442431	0.0300978	0.0414984	0.0386131	2.05521	No
	42	CSAG3|389903	CSAG3	0.0480352	0.0301434	0.0355874	0.037922	-2.5057	No
	43	C8orf22|492307	C8orf22	0.0419752	0.0389361	0.0320734	0.0376616	-2.40223	No
	44	TBX18|9096	TBX18	0.0423688	0.0283271	0.0417659	0.0374872	-2.12111	No
	45	SPOCK1|6695	SPOCK1	0.0383572	0.039898	0.0334133	0.0372228	-2.52428	No
	46	PI15|51050	PI15	0.0474662	0.0300344	0.034143	0.0372145	-3.16605	No
	47	BARX1|56033	BARX1	0.0494849	0.0233578	0.0382221	0.0370216	-6.70073	No
	48	LHB|3972	LHB	0.057856	0.0217032	0.0291007	0.03622	-2.39309	No
	49	UGT2A1|10941	UGT2A1	0.0457971	0.02838	0.0337081	0.0359617	-2.90082	No
	50	CYP3A4|1576	CYP3A4	0.0230364	0.0292834	0.0380591	0.0301263	-2.87088	No
	51	F11|2160	F11	0.0372837	0.0307643	0.0201484	0.0293988	2.62887	No
	52	SLC7A13|157724	SLC7A13	0.0395778	0.0256476	0.0228292	0.0293515	7.95817	No
	53	CPZ|8532	CPZ	0.0404317	0.0215848	0.0250046	0.0290071	-2.17983	No
	54	PRR15L|79170	PRR15L	0.0448138	0.0194301	0.0215503	0.0285981	3.1951	No
	55	LOXL1|4016	LOXL1	0.0359335	0.018135	0.0308105	0.028293	-2.02004	No
	56	MCOLN3|55283	MCOLN3	0.0338397	0.0188187	0.0231058	0.0252547	2.79559	No
	57	DLK2|65989	DLK2	0.0306671	0.0213669	0.0232929	0.025109	-2.01138	No
	58	MAL|4118	MAL	0.0275482	0.0214254	0.0257027	0.0248921	2.41565	No
	59	SYNC|81493	SYNC	0.028027	0.0191827	0.0258354	0.0243484	-2.01795	No
	60	SPDEF|25803	SPDEF	0.0251374	0.0185285	0.0282567	0.0239742	-2.10121	No
	61	USH1G|124590	USH1G	0.0225226	0.0189882	0.0263623	0.0226244	2.00925	No
	62	LOC100132354|100132354	LOC100132354	0.0215759	0.0122203	0.0297636	0.0211866	-2.01622	No
	63	SPOCD1|90853	SPOCD1	0.0240318	0.0124953	0.0262816	0.0209362	-2.26469	No
	64	TUBA3E|112714	TUBA3E	0.0207412	0.0221698	0.0189687	0.0206266	-3.02351	No
	65	CALY|50632	CALY	0.0205611	0.016926	0.0215961	0.0196944	-23.0557	No
	66	ADAM33|80332	ADAM33	0.0248971	0.010035	0.0231006	0.0193442	-4.90973	No
	67	CLCNKB|1188	CLCNKB	0.0270525	0.00986189	0.0210847	0.019333	6.66693	No
	68	C19orf46|163183	SYNE4	0.0284986	0.00996793	0.0174762	0.0186476	2.50005	No
	69	MAGEC3|139081	MAGEC3	0.0213277	0.0138229	0.0173609	0.0175038	-2.75717	No
	70	VNN3|55350	VNN3	0.0216093	0.0140015	0.0154557	0.0170222	-2.3818	No
	71	SCN2B|6327	SCN2B	0.0141437	0.0163885	0.018908	0.0164801	3.54362	No
	72	C12orf36|283422	C12orf36	0.0207001	0.0140932	0.0133648	0.0160527	-3.064	No
	73	SLC22A16|85413	SLC22A16	0.0183325	0.0131721	0.0145558	0.0153535	2.10595	No
	74	GLP1R|2740	GLP1R	0.0198546	0.00717612	0.016177	0.0144026	2.11166	No
	75	AMBP|259	AMBP	0.0123753	0.0131398	0.0167794	0.0140981	5.0043	No
	76	SEMA3A|10371	SEMA3A	0.0120261	0.0139469	0.0158803	0.0139511	-2.9206	No
	77	GRM1|2911	GRM1	0.0143217	0.0170474	0.0102349	0.013868	3.12865	No
	78	BCAN|63827	BCAN	0.0143803	0.0118212	0.0142506	0.013484	-2.39018	No
	79	TERT|7015	TERT	0.0113514	0.0162471	0.0119279	0.0131755	-2.26124	Yes
	80	LGI1|9211	LGI1	0.0143275	0.0132819	0.0116642	0.0130912	3.90574	No
	81	SLC16A11|162515	SLC16A11	0.0121322	0.0124491	0.0137141	0.0127651	2.29309	No
	82	WNT4|54361	WNT4	0.0122957	0.00494421	0.0156116	0.0109505	-2.17449	No
	83	C20orf103|24141	LAMP5	0.00462491	0.0120765	0.015587	0.0107628	-3.28105	No
	84	F10|2159	F10	0.015649	0.00842339	0.00816526	0.0107459	-2.17199	No
	85	GJB5|2709	GJB5	0.0162077	0.00434033	0.00991072	0.0101529	-2.68724	No
	86	FLNC|2318	FLNC	0.0121308	0.00541774	0.0117906	0.00977971	-2.68449	No
	87	SCGB2A2|4250	SCGB2A2	0.00891019	0.00523738	0.0129908	0.00904614	-2.2464	No
	88	C19orf59|199675	C19orf59	0.00635223	0.0088367	0.0111989	0.00879594	-2.20493	No
COAD	1	POU2F2|5452	POU2F2	0.232738	0.16847	0.224587	0.208599	-2.5516	Yes
	2	LIMS3|96626	LIMS3	0.214223	0.155113	0.197461	0.188932	-2.48949	No
	3	HOXC9|3225	HOXC9	0.208692	0.154385	0.183659	0.182245	-2.42926	No
	4	MFAP5|8076	MFAP5	0.201348	0.140161	0.152868	0.164792	-2.17802	No
	5	UPK1A|11045	UPK1A	0.169631	0.158294	0.144305	0.15741	-5.89704	No
	6	HOXC5|3222	HOXC5	0.148265	0.139831	0.153468	0.147188	-2.30978	No
	7	STAC2|342667	STAC2	0.135217	0.104094	0.139821	0.126377	-9.38459	No
	8	GJB6|10804	GJB6	0.118718	0.115452	0.13885	0.12434	-6.20217	No
	9	LEP|3952	LEP	0.144294	0.095857	0.114909	0.118353	-6.35904	No
	10	S100A12|6283	S100A12	0.147386	0.0821416	0.123854	0.117794	-2.26438	No
	11	ULBP2|80328	ULBP2	0.118317	0.0922991	0.140646	0.117087	-2.36654	No
	12	CHRNB4|1143	CHRNB4	0.104699	0.110497	0.120025	0.111741	-3.18923	No
	13	CATSPER1|117144	CATSPER1	0.127652	0.0933548	0.0975661	0.106191	-3.59288	No
	14	TCHH|7062	TCHH	0.0955031	0.102269	0.110139	0.102637	-2.32323	No
	15	HIST2H2BF|440689	HIST2H2BF	0.112006	0.0843531	0.108003	0.101454	-2.10963	No
	16	FAM171A2|284069	FAM171A2	0.100115	0.0784786	0.116528	0.0983738	-2.5649	No
	17	PPP1R1A|5502	PPP1R1A	0.13069	0.0656524	0.082429	0.0929237	-3.36873	No
	18	COL11A2|1302	COL11A2	0.0950026	0.091255	0.0903464	0.0922013	-2.14264	No
	19	EYA4|2070	EYA4	0.11396	0.060939	0.086849	0.0872492	-2.90658	No
	20	EDA|1896	EDA	0.097383	0.0706355	0.0697967	0.0792718	2.14487	No
	21	ADAMTS19|171019	ADAMTS19	0.0784968	0.0798009	0.070737	0.0763449	-11.5185	No
	22	NAT8L|339983	NAT8L	0.10359	0.0392081	0.0672405	0.070013	-2.34364	No
	23	EN1|2019	EN1	0.100832	0.0483531	0.0479625	0.065716	-16.2258	No
	24	FOLH1|2346	FOLH1	0.0846753	0.034174	0.0725546	0.0638013	-3.3002	No
	25	KIAA0125|9834	KIAA0125	0.0597177	0.0526925	0.0546545	0.0556882	-2.7968	No
	26	IGFL1|374918	IGFL1	0.0493563	0.04337	0.0521432	0.0482898	-23.5203	No
	27	SDS|10993	SDS	0.0522847	0.0329218	0.0554692	0.0468919	-2.10218	No
	28	ISYNA1|51477	ISYNA1	0.0391511	0.0357322	0.0500595	0.0416476	-3.80652	No
	29	DLX6|1750	DLX6	0.0534568	0.0360157	0.0290669	0.0395131	2.21068	No
	30	LGI2|55203	LGI2	0.0415724	0.0157792	0.0439197	0.0337571	-2.28713	No
	31	DCBLD2|131566	DCBLD2	0.0294463	0.0212323	0.0416831	0.0307872	-2.6846	No
BRCA	1	SOX2|6657	SOX2	0.0651752	0.047289	0.0538831	0.0554491	-5.04673	Yes
	2	SYNPO2L|79933	SYNPO2L	0.0453477	0.0188784	0.0146161	0.0262807	8.3013	No
	3	KRT75|9119	KRT75	0.0220831	0.0309093	0.0174894	0.0234939	-3.55288	No
	4	FGF16|8823	FGF16	0.0226029	0.0174284	0.0256423	0.0218912	2.11052	No
	5	IGFL3|388555	IGFL3	0.0238479	0.01469	0.023091	0.020543	2.94808	No
	6	ST18|9705	ST18	0.0172073	0.01783	0.0259672	0.0203348	2.22944	No
	7	NPPC|4880	NPPC	0.0324942	0.0137402	0.0125766	0.0196036	2.03306	No
	8	CD1B|910	CD1B	0.0261533	0.015706	0.0152008	0.01902	2.21726	No
	9	LHX1|3975	LHX1	0.0207325	0.0193912	0.0144923	0.0182053	-4.14425	No
	10	MYO3A|53904	MYO3A	0.0131632	0.0116351	0.0105713	0.0117899	3.75198	No
	11	ANKRD1|27063	ANKRD1	0.00857038	0.0110015	0.00753935	0.00903706	3.92692	No
	12	KRT5|3852	KRT5	0.00576029	0.00439353	0.0102434	0.00679909	-2.08332	No
	13	IL19|29949	IL19	0.0104883	0.00490714	0.00355029	0.00631525	-4.4181	No
	14	HDC|3067	HDC	0.00211027	0.00590386	0.00610824	0.00470746	9.20575	No
LUAD	1	GP1BA|2811	GP1BA	0.183297	0.151075	0.157846	0.164073	2.45084	No
	2	STAR|6770	STAR	0.0935559	0.0899407	0.119544	0.101013	4.1754	No
	3	ST8SIA1|6489	ST8SIA1	0.112521	0.0872801	0.087491	0.0957642	2.03056	No
	4	C1QL2|165257	C1QL2	0.0951848	0.0721236	0.0787431	0.0820172	6.06398	No
	5	OPRK1|4986	OPRK1	0.0758325	0.0741796	0.0942758	0.0814293	4.00366	No
	6	RSPO1|284654	RSPO1	0.0687935	0.0884312	0.0790471	0.0787573	2.01919	No
	7	ASCL2|430	ASCL2	0.0789835	0.0825725	0.0743984	0.0786515	2.66461	No
	8	CR2|1380	CR2	0.0897975	0.0562329	0.0788329	0.0749544	3.41387	No
	9	IL2|3558	IL2	0.0757211	0.053692	0.0555831	0.0616654	2.73081	Yes
	10	C13orf36|400120	SERTM1	0.0669976	0.0566193	0.0552636	0.0596269	2.24238	No
	11	CXCL13|10563	CXCL13	0.0598575	0.0342365	0.0672952	0.0537964	2.56238	No
	12	LOC572558|572558	PGM5-AS1	0.0550228	0.0398082	0.063615	0.0528153	2.6712	No
	13	CLEC12B|387837	CLEC12B	0.0637593	0.0436963	0.0408941	0.0494499	2.10783	No
	14	MYOM3|127294	MYOM3	0.059128	0.0294883	0.0596428	0.0494197	-3.29669	No
	15	MET|4233	MET	0.0456885	0.0348335	0.0668735	0.0491318	-2.20983	Yes
	16	GHRL|51738	GHRL	0.0492147	0.0449556	0.038678	0.0442828	2.20476	No
	17	GPR26|2849	GPR26	0.0415108	0.035579	0.0550869	0.0440589	8.82936	No
	18	KBTBD10|10324	KLHL41	0.0471949	0.0431931	0.0378914	0.0427598	4.07129	No
	19	TRPC2|7221	TRPC2	0.0541007	0.0334766	0.0371169	0.0415647	2.15417	No
	20	HBG2|3048	HBG2	0.068358	0.035026	0.0203851	0.0412564	5.38394	No
	21	ADCYAP1|116	ADCYAP1	0.0538311	0.0350031	0.0339555	0.0409299	3.29663	No
	22	ENHO|375704	ENHO	0.0435706	0.0307787	0.0463161	0.0402218	2.69343	No
	23	TRIM15|89870	TRIM15	0.0643507	0.0229649	0.0328136	0.0400431	-2.10126	No
	24	DPYS|1807	DPYS	0.0367772	0.037177	0.0451902	0.0397148	2.43994	No
	25	SLC13A2|9058	SLC13A2	0.0384408	0.047618	0.0301507	0.0387365	6.28191	No
	26	CDA|978	CDA	0.0372743	0.0316478	0.0328565	0.0339262	-2.66798	No
	27	CA12|771	CA12	0.0355238	0.0282985	0.028286	0.0307027	-2.03236	No
	28	GPR156|165829	GPR156	0.0297844	0.0234752	0.0275048	0.0269215	2.77828	No
	29	SFRP5|6425	SFRP5	0.0233623	0.0312347	0.0241105	0.0262358	4.01934	No
	30	HBG1|3047	HBG1	0.0247572	0.0256875	0.028105	0.0261832	3.28936	No
	31	NTRK2|4915	NTRK2	0.0208761	0.0244436	0.0299813	0.0251003	3.70741	Yes
	32	FAM177B|400823	FAM177B	0.0340658	0.00612495	0.0229497	0.0210468	-5.94499	No
	33	NTSR1|4923	NTSR1	0.0188337	0.017995	0.0226616	0.0198301	-23.8169	No
	34	GABRB2|2561	GABRB2	0.0136471	0.013794	0.0278799	0.0184403	3.71489	No
	35	SLC45A2|51151	SLC45A2	0.0241095	0.0264815	0.00451474	0.0183686	3.76057	No
	36	LY6D|8581	LY6D	0.0245407	0.00856271	0.021982	0.0183618	-3.03962	No
	37	UGT2A1|10941		0.00493822	0.0156408	0.0223579	0.0143123	42.3336	No
	38	ZIC4|84107	ZIC4	0.00545193	0.00442	0.023185	0.011019	9.48943	No
	39	MT2A|4502	MT2A	0.00354665	0.00947131	0.0199657	0.0109945	-2.29182	No
KICH	1	GLT25D2|23127	COLGALT2	0.457076	0.452943	0.466034	0.458684	-3.55508	No
	2	C10orf71|118461	C10orf71	0.407996	0.425998	0.483689	0.439227	-15.4597	No
	3	DNASE1L3|1776	DNASE1L3	0.368878	0.407442	0.427467	0.401262	5.4291	No
	4	KLK4|9622	KLK4	0.378501	0.377645	0.372286	0.376144	4.51736	No
	5	COX7A1|1346	COX7A1	0.326157	0.375225	0.343697	0.34836	-2.68303	No
	6	C1orf152|767846	PFN1P2	0.259718	0.265937	0.309026	0.278227	-2.13481	No
	7	CYP4V2|285440	CYP4V2	0.272881	0.224314	0.270653	0.255949	2.05542	No
	8	TLR10|81793	TLR10	0.223608	0.214197	0.205891	0.214565	2.69202	No
	9	KCNK5|8645	KCNK5	0.235035	0.210444	0.196427	0.213969	2.01702	No
	10	CHAF1B|8208	CHAF1B	0.208909	0.227001	0.199819	0.21191	-2.0255	No
	11	AMH|268	AMH	0.189251	0.202861	0.16548	0.185864	-4.19202	No
	12	FRMD7|90167	FRMD7	0.151279	0.180915	0.190029	0.174075	-22.1778	Yes
	13	KCP|375616	KCP	0.173665	0.178036	0.170047	0.173916	5.18146	No
	14	CAPS|828	CAPS	0.143405	0.146614	0.149443	0.146487	2.33499	No
	15	PCDHGA7|56108	PCDHGA7	0.146419	0.147885	0.132912	0.142406	-2.33244	No
	16	PSCA|8000	PSCA	0.137589	0.155359	0.126066	0.139671	121.273	No
	17	PKP3|11187	PKP3	0.133779	0.149318	0.131976	0.138358	3.90008	No
	18	ZFP57|346171	ZFP57	0.149305	0.108958	0.153888	0.137384	-2.05799	No
	19	PPFIA4|8497	PPFIA4	0.132479	0.121285	0.139426	0.131063	-7.85933	No
	20	KLF5|688	KLF5	0.133509	0.0996174	0.154439	0.129189	2.02247	No
	21	CST5|1473	CST5	0.11202	0.122677	0.069027	0.101242	7.26743	No
	22	CYP4B1|1580	CYP4B1	0.0721382	0.0967145	0.106092	0.0916484	467.691	No
	23	HR|55806	HR	0.0961549	0.0786093	0.0937333	0.0894992	-5.49067	No
	24	MACC1|346389	MACC1	0.0703719	0.0985861	0.0826469	0.0838683	3.51761	No
	25	STEAP1|26872	STEAP1	0.0869387	0.0554292	0.0850209	0.0757963	-4.28194	No
	26	IGJ|3512	IGJ	0.0874455	0.0606853	0.0613991	0.0698433	3.9448	No
	27	HDC|3067	HDC	0.071796	0.0494928	0.0268961	0.049395	7.18671	No
	28	ATP8B3|148229	ATP8B3	0.0187565	0.0385965	0.0396603	0.0323378	-2.59086	No
	29	TPSB2|64499	TPSB2	0.0540572	0.0156367	0.0226882	0.030794	3.97378	No
KIRP	1	CHL1|10752	CHL1	0.358815	0.347015	0.327218	0.344349	2.34991	No
	2	NEIL3|55247	NEIL3	0.338273	0.321051	0.312488	0.323937	-5.94018	No
	3	CDKN3|1033	CDKN3	0.321571	0.266075	0.265362	0.284336	-2.9608	No
	4	G6PD|2539	G6PD	0.304401	0.246987	0.296192	0.282527	-3.49153	No
	5	NQO1|1728	NQO1	0.261139	0.282446	0.290602	0.278062	-4.80263	No
	6	GPR19|2842	GPR19	0.314112	0.250611	0.250706	0.27181	-6.25204	No
	7	PI15|51050	PI15	0.246911	0.258401	0.271942	0.259085	-8.12399	No
	8	PTHLH|5744	PTHLH	0.240844	0.216194	0.23549	0.230842	-2.8214	No
	9	TUBB1|81027	TUBB1	0.242432	0.178304	0.209226	0.209987	2.07544	No
	10	SLC22A20|440044	SLC22A20	0.213314	0.142801	0.187116	0.181077	3.09586	No
	11	MASP2|10747	MASP2	0.152712	0.171254	0.179553	0.16784	2.45727	No
	12	TRIM16|10626	TRIM16	0.183536	0.131474	0.18511	0.166707	-2.43046	No
	13	SKA1|220134	SKA1	0.184632	0.155252	0.159934	0.166606	-2.23461	No
	14	RIMS3|9783	RIMS3	0.163603	0.128496	0.139167	0.143756	2.05731	No
	15	RGL4|266747	RGL4	0.14602	0.124298	0.152735	0.141018	2.0985	No
	16	OSTalpha|200931	SLC51A	0.137337	0.130064	0.139686	0.135696	2.10648	No
	17	TCF15|6939	TCF15	0.156415	0.124367	0.124933	0.135239	-2.59229	No
	18	ACCN2|41	ASIC1	0.13818	0.11537	0.149507	0.134352	-2.13033	No
	19	PDE8B|8622	PDE8B	0.134176	0.123267	0.117994	0.125146	2.05729	No
	20	SOX3|6658	SOX3	0.148091	0.104348	0.120845	0.124428	-11.5194	No
	21	MNX1|3110	MNX1	0.135747	0.111455	0.12039	0.122531	-2.58911	Yes
	22	GRIA4|2893	GRIA4	0.120884	0.118799	0.127739	0.122474	12.1221	No
	23	ICAM4|3386	ICAM4	0.123115	0.101491	0.139554	0.121386	2.42947	No
	24	PRRG2|5639	PRRG2	0.111111	0.108407	0.136783	0.118767	2.22511	No
	25	OXCT2|64064	OXCT2	0.109726	0.110615	0.12525	0.115197	2.27691	No
	26	MT1E|4493	MT1E	0.10992	0.0958245	0.135314	0.113686	3.39871	No
	27	HOXB13|10481	HOXB13	0.133403	0.0889611	0.109276	0.110546	-19.0286	No
	28	GALNTL1|57452	GALNT16	0.0924479	0.103931	0.128983	0.108454	2.29779	No
	29	CDO1|1036	CDO1	0.118393	0.0944553	0.10599	0.10628	7.69462	No
	30	WFDC12|128488	WFDC12	0.0859696	0.110838	0.108993	0.101934	7.4454	No
	31	IGFN1|91156	IGFN1	0.118767	0.087994	0.0952104	0.100657	-5.76357	No
	32	CNTNAP2|26047	CNTNAP2	0.108233	0.107335	0.081043	0.0988706	-2.95717	No
	33	AMBP|259	AMBP	0.0815309	0.0903452	0.119123	0.0969998	-13.1871	No
	34	NRG1|3084	NRG1	0.0910883	0.0757908	0.101086	0.0893217	-2.23929	No
	35	TNNI3|7137	TNNI3	0.0695014	0.0877635	0.107968	0.0884111	3.44404	No
	36	AFP|174	AFP	0.101125	0.0722103	0.090546	0.0879603	-11.6636	No
	37	PCDHGA2|56113	PCDHGA2	0.0796307	0.0929643	0.0823845	0.0849932	3.4844	No
	38	MYL4|4635	MYL4	0.07639	0.0954091	0.0815877	0.0844623	-2.59083	No
	39	ALDH1A3|220	ALDH1A3	0.0883083	0.070703	0.0827544	0.0805886	2.11587	No
	40	HCN4|10021	HCN4	0.0945873	0.0693167	0.0691913	0.0776984	-3.55918	No
HNSC	1	C5orf20|140947	C5orf20	0.194532	0.159214	0.175178	0.176308	2.69619	No
	2	MS4A1|931	MS4A1	0.183531	0.148648	0.188505	0.173561	2.1873	Yes
	3	EGFR|1956	EGFR	0.170982	0.122269	0.120411	0.137887	-2.02612	Yes
	4	HOXA13|3209	HOXA13	0.132902	0.101066	0.129513	0.12116	-3.58012	Yes
	5	TEKT1|83659	TEKT1	0.158532	0.0691005	0.120866	0.116166	-168.643	No
	6	RSPO1|284654	RSPO1	0.112181	0.109857	0.116287	0.112775	2.72809	No
	7	PTGFR|5737	PTGFR	0.113447	0.104585	0.10222	0.106751	2.12091	No
	8	MUC2|4583	MUC2	0.106351	0.0949633	0.0954245	0.098913	-23.2677	No
	9	STC1|6781	STC1	0.0880117	0.0970521	0.109502	0.0981886	-2.16525	No
	10	PRB1|5542	PRB1	0.12139	0.0681971	0.102296	0.0972945	-21.7139	No
	11	ZNF662|389114	ZNF662	0.107812	0.0880995	0.0874638	0.0944584	2.12124	No
	12	NBLA00301|79804	HAND2-AS1	0.0805422	0.120054	0.0769314	0.092509	8.18662	No
	13	IL12B|3593	IL12B	0.082262	0.0855045	0.0819096	0.0832253	2.88522	No
	14	CILP2|148113	CILP2	0.094987	0.0530688	0.0798965	0.0759841	-2.76656	No
	15	C2orf70|339778	C2orf70	0.0674119	0.0680841	0.0913244	0.0756068	-4.98225	No
	16	ALOX15|246	ALOX15	0.103021	0.0496194	0.072248	0.0749629	-18.3585	No
	17	DHDH|27294	DHDH	0.0681398	0.0640469	0.0924939	0.0748935	-2.20788	No
	18	FCRLA|84824	FCRLA	0.0872337	0.073638	0.0615011	0.0741242	2.01132	No
	19	CAPN6|827	CAPN6	0.0755526	0.0804861	0.0660484	0.074029	6.84099	No
	20	MMP27|64066	MMP27	0.0520009	0.0961203	0.0666757	0.071599	2.62663	No
	21	ITGA11|22801	ITGA11	0.0868584	0.0515926	0.0739114	0.0707875	-2.69199	No
	22	P2RY13|53829	P2RY13	0.0773897	0.075981	0.0588606	0.0707437	2.34689	No
	23	P2RY12|64805	P2RY12	0.0446436	0.0786926	0.0887579	0.0706981	2.36945	No
	24	HHLA2|11148	HHLA2	0.0815747	0.0664027	0.059483	0.0691535	-5.76565	No
	25	RTN4RL2|349667	RTN4RL2	0.0721553	0.0558194	0.0721142	0.0666963	-2.06449	No
	26	IGF2AS|51214	IGF2-AS	0.069811	0.0469486	0.06818	0.0616465	-2.21893	No
	27	DSG4|147409	DSG4	0.0631116	0.0493179	0.0670588	0.0598294	-2.72949	No
	28	ABRA|137735	ABRA	0.0477456	0.0677862	0.0573481	0.0576266	3.86884	No
	29	MAB21L2|10586	MAB21L2	0.0535141	0.0498228	0.0528135	0.0520501	-3.07356	No
	30	CD160|11126	CD160	0.0552691	0.0519427	0.0484413	0.0518844	2.05433	No
	31	SOX10|6663	SOX10	0.0352899	0.056728	0.0596685	0.0505621	11.0055	No
	32	C3orf43|255798	SMCO1	0.0295568	0.0573093	0.0605861	0.0491507	5.06352	No
	33	PCDHB11|56125	PCDHB11	0.0461548	0.0428476	0.0571688	0.0487237	-2.56078	No
	34	VIP|7432	VIP	0.0349686	0.061926	0.046405	0.0477665	3.19927	No
	35	HIST1H4B|8366	HIST1H4B	0.0439189	0.0486698	0.0506504	0.0477464	-2.27887	No
	36	AHSG|197	AHSG	0.0624865	0.0297895	0.0506296	0.0476352	-3.02005	No
	37	C11orf88|399949	C11orf88	0.0540731	0.0244333	0.0589751	0.0458272	-2.25768	No
	38	FMO3|2328	FMO3	0.0402679	0.0338008	0.0506477	0.0415721	3.13488	No
	39	JAKMIP1|152789	JAKMIP1	0.0515715	0.0298286	0.0394275	0.0402759	2.49228	No
	40	C22orf45|646023	ADORA2A-AS1	0.0438012	0.0324464	0.0417156	0.0393211	2.64802	No
	41	LIPG|9388	LIPG	0.0268905	0.0421261	0.0462056	0.0384074	2.15155	No
	42	GZMM|3004	GZMM	0.0422553	0.0264075	0.0433799	0.0373476	2.29988	No
	43	MYEOV|26579	MYEOV	0.0469147	0.0213138	0.0309472	0.0330585	-4.37527	No
	44	KRT3|3850	KRT3	0.0383799	0.0377797	0.00509154	0.0270837	14.8689	No
	45	KRTAP3-2|83897	KRTAP3-2	0.023174	0.0140241	0.0216905	0.0196295	8.14852	No
THCA	1	LTF|4057	LTF	0.16305	0.132505	0.142074	0.145876	2.8846	No
	2	GRIK4|2900	GRIK4	0.0988573	0.0780642	0.0906513	0.0891909	2.27201	No
	3	CD300LG|146894	CD300LG	0.0968636	0.078501	0.08879	0.0880515	2.04421	No
	4	PCSK6|5046	PCSK6	0.113497	0.0693249	0.0785466	0.0871229	2.67577	No
	5	LOX|4015	LOX	0.0858329	0.057169	0.0597088	0.0675702	-2.18186	No
	6	CDKN2A|1029	CDKN2A	0.084854	0.0482912	0.0509854	0.0613768	-2.02595	Yes
	7	CHRNA4|1137	CHRNA4	0.0709436	0.0443714	0.0626765	0.0593305	2.53317	No
	8	CNR2|1269	CNR2	0.0572918	0.0583943	0.0614189	0.059035	2.66631	No
	9	AVPR1A|552	AVPR1A	0.0655426	0.0512476	0.0589516	0.0585806	2.22963	No
	10	SYT1|6857	SYT1	0.0737038	0.0440904	0.0436553	0.0538165	-2.73034	No
	11	NOX5|79400	NOX5	0.0479587	0.0374733	0.062403	0.0492783	2.15314	No
	12	BHLHA15|168620	BHLHA15	0.0550663	0.0462894	0.0411973	0.0475177	2.79038	No
	13	C2CD4A|145741	C2CD4A	0.0447762	0.0396114	0.0474489	0.0439455	-2.23914	No
	14	FUT9|10690	FUT9	0.048193	0.0260806	0.0325384	0.035604	-3.75265	No
	15	LINGO2|158038	LINGO2	0.0428735	0.0304788	0.0334392	0.0355972	2.6442	No
	16	LRRTM1|347730	LRRTM1	0.0503604	0.02289	0.0310308	0.0347604	2.25461	No
	17	IVL|3713	IVL	0.0593313	0.0222378	0.0226451	0.0347381	-2.2862	No
	18	HOXD10|3236	HOXD10	0.0299238	0.0370114	0.0303542	0.0324298	-2.10199	No
	19	SMOC2|64094	SMOC2	0.0294462	0.0254162	0.0269412	0.0272679	2.27636	No
	20	STAB2|55576	STAB2	0.0362486	0.0266395	0.0177973	0.0268951	5.60261	No
	21	TBX22|50945	TBX22	0.028226	0.0222772	0.0296582	0.0267205	2.10022	No
	22	BFSP2|8419	BFSP2	0.0334639	0.0160372	0.0292279	0.026243	2.71157	No
	23	BLK|640	BLK	0.0258291	0.0206533	0.0305151	0.0256658	3.14648	No
	24	GPR111|222611	GPR111	0.0334495	0.0233471	0.0195531	0.0254499	-2.63673	No
	25	HOXA7|3204	HOXA7	0.0280198	0.0219336	0.0235591	0.0245041	3.12976	No
	26	DMRTB1|63948	DMRTB1	0.0238705	0.0200015	0.0241811	0.0226844	2.716	No
	27	CYP26A1|1592	CYP26A1	0.0367977	0.0154894	0.0155429	0.02261	-2.37847	No
	28	ECEL1|9427	ECEL1	0.0169653	0.0200774	0.0230456	0.0200294	2.54691	No
	29	CRLF2|64109	CRLF2	0.0278742	0.0207874	0.0103006	0.0196541	-2.25141	Yes
	30	TCN1|6947	TCN1	0.0179468	0.02113	0.0114965	0.0168578	-4.44668	No
	31	OCA2|4948	OCA2	0.0187032	0.0107738	0.0205246	0.0166672	2.17217	No
	32	TDO2|6999	TDO2	0.0155663	0.0146478	0.0167311	0.0156484	2.16941	No
	33	SDR16C5|195814	SDR16C5	0.0146508	0.0129513	0.0150006	0.0142009	-2.1111	No
	34	MS4A1|931	MS4A1	0.0141576	0.0126525	0.0152248	0.0140116	3.93175	Yes
	35	PAX2|5076	PAX2	0.0144208	0.0144896	0.0118234	0.0135779	2.52041	No
	36	PPYR1|5540	PPYR1	0.0124053	0.0107085	0.0168534	0.0133224	2.47838	No
	37	NMU|10874	NMU	0.0177291	0.00719709	0.00356828	0.00949815	-2.33603	No
	38	DUSP13|51207	DUSP13	0.00681384	0.0114176	0.00975439	0.0093286	-2.02491	No
	39	CXCR2P1|3580	CXCR2P1	0.00159927	0.00182736	0.000191083	0.0012059	2.32115	No
PRAD	1	ASPN|54829	ASPN	0.0876827	0.0943793	0.0763882	0.0861501	-2.02497	No
	2	PCOTH|542767	C1QTNF9B-AS1	0.0771946	0.0676024	0.101543	0.0821133	3.00547	No
	3	MYT1|4661	MYT1	0.101556	0.0496346	0.0571383	0.0694429	-2.49763	No
	4	GABRA2|2555	GABRA2	0.0777276	0.0598709	0.0546452	0.0640812	-8.26773	No
	5	FAM72A|729533	FAM72A	0.0653088	0.060692	0.0541073	0.0600361	-2.10479	No
	6	NRIP3|56675	NRIP3	0.0588415	0.0673499	0.0498978	0.0586964	-2.87812	No
	7	SALL4|57167	SALL4	0.0661906	0.046984	0.0562686	0.056481	-2.00435	No
	8	SST|6750	SST	0.0621133	0.027806	0.0697564	0.0532252	-34.9097	No
	9	SLC14A2|8170	SLC14A2	0.055108	0.036832	0.0631223	0.0516874	-2.02563	No
	10	CCDC144NL|339184	CCDC144NL	0.0471415	0.039792	0.0559282	0.0476205	-2.86252	No
	11	PHGR1|644844	PHGR1	0.0453971	0.0425941	0.0400119	0.0426677	2.46739	No
	12	MAB21L2|10586	MAB21L2	0.0461632	0.0506168	0.0262007	0.0409936	-2.23708	No
	13	DGKB|1607	DGKB	0.032522	0.0391486	0.0470533	0.0395746	-4.6585	No
	14	KLRC3|3823	KLRC3	0.0448953	0.0372611	0.034	0.0387188	-3.00044	No
	15	GPR81|27198	HCAR1	0.0465459	0.0332812	0.0313589	0.037062	2.12077	No
	16	ECEL1|9427	ECEL1	0.0367247	0.0423993	0.0317517	0.0369586	-2.09876	No
	17	OR10H1|26539	OR10H1	0.0323312	0.0394969	0.0365771	0.0361351	2.29268	No
	18	ANPEP|290	ANPEP	0.0452504	0.0164232	0.0452766	0.0356501	2.07496	No
	19	SLC4A10|57282	SLC4A10	0.0245353	0.038541	0.031289	0.0314551	-2.33934	No
	20	GDEP|118425	PCAT4	0.0442074	0.0150413	0.030895	0.0300479	2.92677	No
	21	PCSK1|5122	PCSK1	0.0308252	0.0159959	0.0301833	0.0256681	-3.40385	No
	22	IGFL1|374918	IGFL1	0.0186768	0.0119058	0.0213005	0.0172944	-2.74016	No
	23	POTEH|23784	POTEH	0.0211225	0.0171217	0.0121147	0.0167863	2.38904	No
	24	ARG1|383	ARG1	0.0128601	0.00238335	0.0124832	0.00924222	-2.19673	No
LUSC	1	SFTPC|6440	SFTPC	0.151618	0.100652	0.14711	0.133127	6.8916	No
	2	CNR1|1268	CNR1	0.129654	0.0924539	0.122365	0.114824	2.77198	No
	3	MSTN|2660	MSTN	0.12601	0.105025	0.0859081	0.105648	10.7276	No
	4	BLK|640	BLK	0.109697	0.0815641	0.082634	0.0912983	3.12829	No
	5	AGRP|181	AGRP	0.0897519	0.0660489	0.0813363	0.0790457	3.47551	No
	6	BTN1A1|696	BTN1A1	0.0869056	0.0551724	0.0943858	0.0788213	2.12946	No
	7	DMRTC1B|728656	DMRTC1B	0.0856763	0.0737255	0.0737757	0.0777258	4.20313	No
	8	JPH4|84502	JPH4	0.0866958	0.0822116	0.047368	0.0720918	2.93753	No
	9	SLC6A13|6540	SLC6A13	0.0781906	0.0581964	0.0631536	0.0665135	2.52735	No
	10	CA4|762	CA4	0.0882831	0.0567067	0.0508174	0.0652691	4.07524	No
	11	CRYM|1428	CRYM	0.0617521	0.0673561	0.0547777	0.0612953	3.85917	No
	12	APOBEC2|10930	APOBEC2	0.054254	0.047348	0.0501147	0.0505723	9.5575	No
	13	CHST4|10164	CHST4	0.0491997	0.0382752	0.0500599	0.0458449	3.49304	No
	14	TARP|445347	TARP	0.0544124	0.0402959	0.0416993	0.0454692	2.97386	No
	15	PCDH15|65217	PCDH15	0.0526796	0.0335954	0.0464871	0.0442541	12.4658	No
	16	TM4SF19|116211	TM4SF19	0.0563854	0.0334373	0.04288	0.0442342	-2.37663	No
	17	CYP2B6|1555	CYP2B6	0.0570153	0.0252943	0.0457989	0.0427028	6.48517	No
	18	BCAS1|8537	BCAS1	0.0489908	0.0323768	0.0404195	0.0405957	2.62475	No
	19	C1orf127|148345	C1orf127	0.0425215	0.0284851	0.047583	0.0395298	3.78933	No
	20	ARX|170302	ARX	0.0322795	0.0403624	0.0324628	0.0350349	2.34346	No
	21	RGS13|6003	RGS13	0.0215328	0.0176709	0.0332712	0.0241583	2.8788	No
	22	IL8|3576	IL8	0.0194902	0.0290353	0.0238197	0.0241151	-2.99551	No

## Sheet: S(Gene)
Type.of.Cancer	Number	Gene	HUGO_id	GainRatio	Symmetrical	IG	Mean(Entropy_values)	FoldChange(early – late)	Cancer driver
KIRC	1	BIRC5|332	BIRC5	0.239303	0.234972	0.219148	0.231141	2.66742	Yes
	2	TSPAN7|7102	TSPAN7	0.232667	0.221222	0.223765	0.225885	-2.21971	No
	3	INHBE|83729	INHBE	0.224772	0.229703	0.21783	0.224102	6.6258	No
	4	CMA1|1215	CMA1	0.223785	0.188644	0.198269	0.203566	-7.36174	No
	5	PITX2|5308	PITX2	0.182453	0.189992	0.198475	0.190307	2.91257	No
	6	ITPKA|3706	ITPKA	0.197225	0.177804	0.179055	0.184695	5.15044	No
	7	PITX1|5307	PITX1	0.219486	0.169489	0.16312	0.184032	11.6099	No
	8	CTSG|1511	CTSG	0.206498	0.156822	0.183907	0.182409	-4.12922	No
	9	ENAM|10117	ENAM	0.162808	0.162831	0.137048	0.154229	-2.41835	No
	10	TCL6|27004	TCL6	0.157872	0.134776	0.147709	0.146786	-5.03037	Yes
	11	MNX1|3110	MNX1	0.141464	0.127001	0.165879	0.144781	3.74287	Yes
	12	KREMEN2|79412	KREMEN2	0.14833	0.141823	0.136293	0.142148	3.29327	No
	13	DNASE1L3|1776	DNASE1L3	0.147381	0.126093	0.128083	0.133852	-2.02926	No
	14	C1QL1|10882	C1QL1	0.144432	0.130289	0.105774	0.126832	2.97955	No
	15	CXCL13|10563	CXCL13	0.153865	0.11148	0.108503	0.124616	4.48988	No
	16	ARX|170302	ARX	0.128395	0.118846	0.120845	0.122695	2.62768	No
	17	GLS2|27165	GLS2	0.104156	0.124855	0.115927	0.114979	-3.03861	No
	18	CCDC158|339965	CCDC158	0.123167	0.107028	0.114692	0.114962	-2.06217	No
	19	C1orf172|126695	C1orf172	0.113844	0.122367	0.108146	0.114786	-2.02208	No
	20	DLGAP5|9787	DLGAP5	0.140446	0.0883972	0.108954	0.112599	2.55541	No
	21	DQX1|165545	DQX1	0.108943	0.0955767	0.128689	0.11107	3.26509	No
	22	SLC18A2|6571	SLC18A2	0.117146	0.118108	0.0978329	0.111029	-2.18952	No
	23	NCRNA00175|378832	COL18A1-AS1	0.110242	0.0999861	0.110239	0.106822	-2.62123	No
	24	PTPRR|5801	PTPRR	0.124466	0.0841646	0.10776	0.105463	-2.34374	No
	25	NCRNA00087|644596	LINC00087	0.0990253	0.105155	0.111567	0.105249	-2.01813	No
	26	CD7|924	CD7	0.131386	0.0801303	0.089277	0.100264	4.29709	No
	27	KLRC2|3822	KLRC2	0.127217	0.0663802	0.0922452	0.0952807	2.60491	No
	28	C2orf82|389084	C2orf82	0.115951	0.0880819	0.0737793	0.092604	2.64526	No
	29	COL22A1|169044	COL22A1	0.0975006	0.087663	0.0893802	0.0915146	2.88579	No
	30	HOXD1|3231	HOXD1	0.0962952	0.0893686	0.0795976	0.0884204	-2.03478	No
	31	TPSD1|23430	TPSD1	0.103875	0.0767016	0.0777018	0.0860926	-2.38916	No
	32	AMH|268	AMH	0.103233	0.0720224	0.0761768	0.0838109	4.68941	No
	33	CALCR|799	CALCR	0.103749	0.0703038	0.0611679	0.0784069	-2.69643	No
	34	PLG|5340	PLG	0.0904767	0.0732172	0.0614297	0.0750412	-4.18326	No
	35	HBG2|3048	HBG2	0.0834317	0.0732813	0.060089	0.0722673	-15.0382	No
	36	SLC30A8|169026	SLC30A8	0.0951647	0.0556199	0.0652055	0.0719967	-7.20562	No
	37	ODZ3|55714	TENM3	0.0814001	0.0738819	0.0408187	0.0653669	3.93096	No
	38	WNT9B|7484	WNT9B	0.0852516	0.0463837	0.0626271	0.0647542	-2.29617	No
	39	HBG1|3047	HBG1	0.0585882	0.062462	0.0663167	0.0624556	-15.0317	No
	40	CNGA1|1259	CNGA1	0.0682192	0.0519697	0.0665782	0.0622557	-2.61735	No
	41	CILP|8483	CILP	0.067164	0.0527021	0.0657495	0.0618718	6.66117	No
	42	HIST1H2BF|8343	HIST1H2BF	0.0725465	0.0527566	0.0480778	0.0577936	2.35465	No
	43	CDH9|1007	CDH9	0.055942	0.0570259	0.0568939	0.0566206	-3.28209	No
	44	PTX3|5806	PTX3	0.0664539	0.0423201	0.0555159	0.0547633	3.2192	No
	45	PI15|51050	PI15	0.068829	0.0506274	0.0406663	0.0533743	3.12594	No
	46	SPOCK1|6695	SPOCK1	0.0398104	0.0563151	0.0589832	0.0517029	2.45655	No
	47	MUC20|200958	MUC20	0.0617833	0.0412993	0.0483643	0.0504823	-2.90959	No
	48	CKM|1158	CKM	0.0594243	0.0432407	0.0479064	0.0501904	2.63423	No
	49	C1orf194|127003	C1orf194	0.0608146	0.0383967	0.0488101	0.0493405	2.56159	No
	50	TUBA3D|113457	TUBA3D	0.0539104	0.04088	0.0528581	0.0492162	4.12709	No
	51	LOC285733|285733	LOC285733	0.0655634	0.0303723	0.0500703	0.0486687	2.01826	No
	52	MST1P9|11223	MST1L	0.0612579	0.0504671	0.0337031	0.048476	-2.81385	No
	53	GLP1R|2740	GLP1R	0.0610008	0.0308357	0.0480104	0.0466156	-3.21036	No
	54	GALR1|2587	GALR1	0.0494369	0.0366627	0.0515812	0.0458936	-2.19816	No
	55	USH1G|124590	USH1G	0.0403673	0.0460904	0.0378195	0.0414257	-3.06215	No
	56	OR7E156P|283491	OR7E156P	0.052064	0.0355604	0.0342675	0.0406306	8.23873	No
	57	MATN4|8785	MATN4	0.0513729	0.0407745	0.0262474	0.0394649	4.72606	No
	58	COL10A1|1300	COL10A1	0.0441632	0.032043	0.0389908	0.038399	2.92831	No
	59	F10|2159	F10	0.0516032	0.0239713	0.0380322	0.0378689	3.14472	No
COAD	1	CAMK2B|816	CAMK2B	0.34639	0.292648	0.323181	0.32074	19.7907	No
	2	SNCG|6623	SNCG	0.289403	0.218652	0.240489	0.249514	3.95956	No
	3	BCO2|83875	BCO2	0.261146	0.215523	0.233779	0.236816	2.2287	No
	4	TCHH|7062	TCHH	0.237314	0.209072	0.231798	0.226061	3.13918	No
	5	FAM154B|283726	FAM154B	0.228332	0.131059	0.176812	0.178734	-2.87364	No
	6	TRIM7|81786	TRIM7	0.187774	0.155981	0.185798	0.176518	-3.24076	Yes
	7	CG030|116828	N4BP2L2-IT2	0.192901	0.158276	0.150625	0.167267	2.01923	No
	8	STAC2|342667	STAC2	0.211571	0.131882	0.152279	0.165244	9.51008	No
	9	FAM132A|388581	FAM132A	0.170555	0.136918	0.137406	0.148293	2.33705	No
	10	PAX7|5081	PAX7	0.142782	0.134405	0.138897	0.138695	49.6349	Yes
	11	MMP12|4321	MMP12	0.143427	0.115192	0.138753	0.132457	-2.28112	No
	12	C14orf34|645687	LINC00520	0.163656	0.0956662	0.136068	0.131796	2.9383	No
	13	KNDC1|85442	KNDC1	0.155062	0.0947853	0.117863	0.12257	2.93886	No
	14	CST2|1470	CST2	0.11788	0.123056	0.12645	0.122462	2.789	No
	15	RIMS4|140730	RIMS4	0.149563	0.116955	0.0893658	0.118628	14.7041	No
	16	IL27|246778	IL27	0.118384	0.102229	0.125248	0.115287	-2.08574	No
	17	CARD11|84433	CARD11	0.143967	0.0739405	0.117718	0.111875	3.42003	Yes
	18	CST6|1474	CST6	0.12506	0.109061	0.0968508	0.110324	20.1357	No
	19	GDPD3|79153	GDPD3	0.153223	0.088034	0.08564	0.108966	2.03692	No
	20	ZNF610|162963	ZNF610	0.11585	0.0926606	0.11618	0.10823	2.36128	No
	21	CYP4F8|11283	CYP4F8	0.118026	0.100229	0.0844896	0.100915	6.17219	No
	22	IGFL1|374918	IGFL1	0.115478	0.0803187	0.0843287	0.0933752	36.1561	No
	23	SLC14A1|6563	SLC14A1	0.113881	0.0660781	0.0886106	0.0895231	4.69234	No
	24	GTF2H2B|653238	GTF2H2B	0.0794805	0.0883288	0.095055	0.0876214	-2.02938	No
	25	SPERT|220082	SPERT	0.0985035	0.0674428	0.066965	0.0776371	2.14637	No
	26	TBX10|347853	TBX10	0.0668835	0.0645318	0.0763617	0.069259	2.27814	No
	27	PGC|5225	PGC	0.0597531	0.0685101	0.0511055	0.0597896	-4.80555	No
	28	ADAMTS19|171019	ADAMTS19	0.0530632	0.049545	0.0597266	0.0541116	10.935	No
	29	RGS11|8786	RGS11	0.00142055	0.0333798	0.0413634	0.0253879	2.44126	No
BRCA	1	PROL1|58503	PROL1	0.288212	0.256837	0.255853	0.266968	-137.587	No
	2	ID2B|84099	ID2B	0.251675	0.253008	0.217625	0.240769	-2.8848	No
	3	FAM159A|348378	FAM159A	0.262624	0.209609	0.227119	0.233117	-2.7759	No
	4	MAGEA6|4105	MAGEA6	0.2066	0.257532	0.215426	0.226519	16.5887	No
	5	MAGEA3|4102	MAGEA3	0.216851	0.240436	0.207562	0.221616	17.8841	No
	6	PIR|8544	PIR	0.204886	0.197225	0.217093	0.206401	2.63038	No
	7	LOC389791|389791	PTGES2-AS1	0.178441	0.198238	0.189533	0.188737	-2.56447	No
	8	CXCL2|2920	CXCL2	0.174809	0.204726	0.138416	0.17265	-6.31745	No
	9	TMEM45A|55076	TMEM45A	0.131458	0.16948	0.205475	0.168804	2.05272	No
	10	PTGS2|5743	PTGS2	0.178332	0.183794	0.141627	0.167918	-3.66817	No
	11	SLITRK5|26050	SLITRK5	0.136415	0.182944	0.181567	0.166975	2.89349	No
	12	SELP|6403	SELP	0.196993	0.183987	0.118565	0.166515	-2.00064	Yes
	13	MAGEA12|4111	MAGEA12	0.155438	0.148436	0.169102	0.157659	9.14306	No
	14	DACH2|117154	DACH2	0.147837	0.167364	0.131883	0.149028	-7.86557	No
	15	WFDC6|140870	WFDC6	0.173551	0.106869	0.151869	0.144096	-3.38934	No
	16	LOC283663|283663	LINC00926	0.116897	0.155255	0.150006	0.140719	-3.48194	No
	17	IPCEF1|26034	IPCEF1	0.146501	0.156959	0.100924	0.134795	-2.75451	No
	18	TMEM71|137835	TMEM71	0.139852	0.115836	0.126772	0.127487	-3.56822	No
	19	SLC14A2|8170	SLC14A2	0.145818	0.140547	0.0956638	0.127343	-11.9024	No
	20	LOC115110|115110	LOC115110	0.0678773	0.149846	0.112275	0.109999	-2.02388	No
	21	TMEM92|162461	TMEM92	0.11443	0.0691155	0.122369	0.101971	5.04581	No
	22	OR56A3|390083	OR56A3	0.0772979	0.0873918	0.0984383	0.0877093	10.9385	No
	23	AR|367	AR	0.0850111	0.0824615	0.0832805	0.0835844	-2.43182	Yes
	24	PPP4R4|57718	PPP4R4	0.0984556	0.0709678	0.0722363	0.0805532	-2.62847	No
	25	DKFZp686A1627|266695	PHF2P1	0.0671482	0.0822341	0.0614543	0.0702789	125.021	No
	26	SLC7A4|6545	SLC7A4	0.074256	0.0785838	0.0556588	0.0694995	-3.16276	No
LUAD	1	AMPD1|270	AMPD1	0.0332062	0.0234536	0.0287413	0.028467	-2.18749	No
	2	ANO3|63982	ANO3	0.0114404	0.00635413	0.00417387	0.0073228	3.81074	No
	3	C1QTNF9B|387911	C1QTNF9B	0.0302721	0.0285703	0.0337758	0.0308727	-2.69538	No
	4	CTSG|1511	CTSG	0.038619	0.0272375	0.0248135	0.0302234	-2.33335	No
	5	CXorf49B|100132994	CXorf49B	0.00669341	0.00394781	0.00879351	0.00647824	-9.773	No
	6	CYP4Z1|199974	CYP4Z1	0.0955853	0.0281809	0.049872	0.0578794	-2.99041	No
	7	FLNC|2318	FLNC	0.0274865	0.0174047	0.0185648	0.021152	2.49978	No
	8	FOXI1|2299	FOXI1	0.0509229	0.00951457	0.0150967	0.0251781	-11.201	No
	9	GFI1B|8328	GFI1B	0.0221455	0.00393171	0.0309476	0.0190082	-6.72052	No
	10	HAL|3034	HAL	0.0334733	0.0257005	0.0408401	0.0333379	2.32883	No
	11	INSL4|3641	INSL4	0.0347511	0.0127151	0.0186143	0.0220269	2.62329	No
	12	KCNF1|3754	KCNF1	0.0347011	0.0157892	0.02593	0.0254734	2.04925	No
	13	KEL|3792	KEL	0.0402326	0.0172869	0.0206031	0.0260409	-2.08394	Yes
	14	MS4A15|219995	MS4A15	0.0101595	0.00579322	0.00030031	0.00541767	-3.85782	No
	15	MYH16|84176	MYH16	0.0254742	0.0164383	0.0443943	0.0287689	2.61378	No
	16	OPRK1|4986	OPRK1	0.052139	0.040164	0.0401836	0.0441622	-2.43592	No
	17	PM20D1|148811	PM20D1	0.0255616	0.0251956	0.0360274	0.0289282	-2.08119	No
	18	RAET1E|135250	RAET1E	0.0465307	0.0255625	0.0407579	0.037617	2.25468	No
	19	RAET1G|353091	RAET1G	0.0305077	0.0207031	0.0190735	0.0234281	2.24584	No
	20	RGS13|6003	RGS13	0.011077	0.015241	0.0251435	0.0171538	-2.0241	No
	21	SPIB|6689	SPIB	0.0178754	0.012093	0.0119066	0.0139583	-2.35684	No
KICH	1	GLT25D2|23127	COLGALT2	0.451146	0.47663	0.476696	0.468157	3.55508	No
	2	C10orf71|118461	C10orf71	0.393673	0.402957	0.442512	0.413047	15.4597	No
	3	DNASE1L3|1776	DNASE1L3	0.373445	0.431848	0.350234	0.385176	-5.4291	No
	4	KLK4|9622	KLK4	0.37117	0.362935	0.380388	0.371498	-4.51736	No
	5	COX7A1|1346	COX7A1	0.325377	0.366771	0.370367	0.354172	2.68303	No
	6	C1orf152|767846	PFN1P2	0.257235	0.22854	0.299637	0.261804	2.13481	No
	7	CYP4V2|285440	CYP4V2	0.247978	0.270674	0.242139	0.253597	-2.05542	No
	8	CHAF1B|8208	CHAF1B	0.221603	0.212121	0.231819	0.221847	2.0255	No
	9	KCNK5|8645	KCNK5	0.255818	0.206529	0.160558	0.207635	-2.01702	No
	10	TLR10|81793	TLR10	0.220936	0.190948	0.18545	0.199111	-2.69202	No
	11	AMH|268	AMH	0.198962	0.202219	0.178366	0.193182	4.19202	No
	12	CPNE8|144402	CPNE8	0.184936	0.153972	0.179205	0.172704	-3.72743	No
	13	ZFP57|346171	ZFP57	0.168288	0.149042	0.191244	0.169525	2.05799	No
	14	FRMD7|90167	FRMD7	0.153705	0.197796	0.145087	0.165529	22.1778	Yes
	15	MGC12982|84793	FOXD2-AS1	0.170514	0.147136	0.145027	0.154226	3.55144	No
	16	CAPS|828	CAPS	0.147084	0.15434	0.159583	0.153669	-2.33499	No
	17	CDHR2|54825	CDHR2	0.122332	0.15356	0.177044	0.150979	3.739	No
	18	PSCA|8000	PSCA	0.147513	0.171571	0.130707	0.14993	-121.273	No
	19	PCDHGA7|56108	PCDHGA7	0.136682	0.141084	0.149059	0.142275	2.33244	No
	20	KLF5|688	KLF5	0.145438	0.135773	0.142958	0.14139	-2.02247	No
	21	PKP3|11187	PKP3	0.127456	0.15933	0.127152	0.137979	-3.90008	No
	22	PPFIA4|8497	PPFIA4	0.156002	0.0859136	0.162516	0.134811	7.85933	No
	23	KCP|375616	KCP	0.147305	0.117175	0.125668	0.13005	-5.18146	No
	24	PCDHGB2|56103	PCDHGB2	0.118655	0.113595	0.0996862	0.110646	2.60604	No
	25	CYP4B1|1580	CYP4B1	0.0843797	0.133644	0.0957244	0.104583	-467.691	No
	26	STEAP1|26872	STEAP1	0.109999	0.0939419	0.103031	0.102324	4.28194	No
	27	PSMC3IP|29893	PSMC3IP	0.108563	0.0717643	0.113184	0.0978371	2.35096	No
	28	CST5|1473	CST5	0.133329	0.0517459	0.090159	0.0917447	-7.26743	No
	29	MACC1|346389	MACC1	0.0975037	0.0812959	0.0923851	0.0903949	-3.51761	No
	30	LAX1|54900	LAX1	0.0893876	0.112423	0.0684415	0.0900841	-3.6192	No
	31	HTRA3|94031	HTRA3	0.0994493	0.0763008	0.0917111	0.0891538	6.40427	No
	32	HR|55806	HR	0.0654607	0.0925025	0.0762854	0.0780829	5.49067	No
	33	CRH|1392	CRH	0.0474381	0.0900814	0.0888513	0.0754569	-55.7051	No
	34	ANKRD20A4|728747	ANKRD20A4	0.0779348	0.0167788	0.0241454	0.0396196	2.19988	No
	35	GPR158|57512	GPR158	0.0429561	0.0219475	0.038325	0.0344095	15.7902	No
	36	HOXC8|3224	HOXC8	0.0251568	0.012064	0.0639894	0.0337368	2.15697	No
	37	HDC|3067	HDC	0.0604588	0.0188945	0.021157	0.0335034	-7.18671	No
KIRP	1	GPR19|2842	GPR19	0.387921	0.324453	0.349725	0.354033	6.76503	No
	2	CHL1|10752	CHL1	0.356502	0.317562	0.314539	0.329534	-2.14703	No
	3	NEIL3|55247	NEIL3	0.317539	0.305703	0.322621	0.315287	6.00721	No
	4	PTHLH|5744	PTHLH	0.324703	0.297089	0.316957	0.312916	3.76686	No
	5	G6PD|2539	G6PD	0.318823	0.249619	0.266707	0.278383	3.41413	No
	6	TK1|7083	TK1	0.277898	0.23588	0.275585	0.263121	2.47657	No
	7	NQO1|1728	NQO1	0.254731	0.266166	0.222987	0.247962	4.67792	No
	8	PI15|51050	PI15	0.289544	0.234063	0.217699	0.247102	7.82239	No
	9	RCAN1|1827	RCAN1	0.234397	0.22921	0.250602	0.23807	-2.06062	No
	10	CD164L2|388611	CD164L2	0.248903	0.22273	0.220433	0.230689	-3.06805	No
	11	KIF15|56992	KIF15	0.259412	0.200018	0.228859	0.22943	2.41075	No
	12	ASPH|444	ASPH	0.244594	0.201829	0.224897	0.223773	2.26794	No
	13	RIMS3|9783	RIMS3	0.215362	0.210372	0.178546	0.201427	-2.14511	No
	14	ZNF860|344787	ZNF860	0.191206	0.212069	0.150528	0.184601	-2.18589	No
	15	SKA1|220134	SKA1	0.22079	0.126966	0.161725	0.169827	2.2212	No
	16	GDF6|392255	GDF6	0.173712	0.166268	0.159995	0.166659	2.25124	No
	17	CDT1|81620	CDT1	0.173145	0.153825	0.161782	0.162917	2.01149	No
	18	WFDC12|128488	WFDC12	0.187678	0.153972	0.110137	0.150596	-7.60153	No
	19	OSTalpha|200931	SLC51A	0.147283	0.173956	0.128128	0.149789	-2.10942	No
	20	F2RL2|2151	F2RL2	0.179939	0.14299	0.122261	0.148397	7.13268	No
	21	RASSF10|644943	RASSF10	0.163591	0.123508	0.141099	0.142732	-2.71918	No
	22	ICAM4|3386	ICAM4	0.139383	0.118633	0.135934	0.131317	-2.59708	No
	23	MNX1|3110	MNX1	0.144364	0.104218	0.136093	0.128225	2.59192	Yes
	24	ACCN2|41	ASIC1	0.138689	0.12523	0.118441	0.127453	2.3716	No
	25	RPLP0P2|113157	RPLP0P2	0.156592	0.129906	0.0930701	0.126523	2.46251	No
	26	GALNTL1|57452	GALNT16	0.141719	0.122651	0.0954016	0.119924	-2.41463	No
	27	SOX3|6658	SOX3	0.112979	0.115818	0.117708	0.115502	7.29502	No
	28	MT1E|4493	MT1E	0.132121	0.0937049	0.104153	0.109993	-2.97331	No
	29	HOXB13|10481	HOXB13	0.116112	0.087723	0.0989833	0.100939	17.6899	No
	30	LILRA4|23547	LILRA4	0.102615	0.106611	0.0899741	0.0997334	-3.62703	No
	31	TNNI3|7137	TNNI3	0.104895	0.107955	0.081503	0.0981177	-3.36021	No
	32	CXCL3|2921	CXCL3	0.109712	0.0907041	0.0723285	0.0909148	-2.88991	No
	33	AQP5|362	AQP5	0.0972653	0.0619214	0.10569	0.0882921	-5.30578	No
	34	AFP|174	AFP	0.110348	0.0692655	0.0851251	0.0882463	11.7727	No
HNSC	1	HIST1H1E|3008	HIST1H1E	0.0668924	0.0456895	0.0646841	0.0590887	2.11658	Yes
	2	UGT2A1|10941	UGT2A1	0.0618208	0.029764	0.0378771	0.043154	6.15161	No
	3	FREM2|341640	FREM2	0.0452569	0.0342866	0.0361457	0.0385631	5.62137	No
	4	LAMB4|22798	LAMB4	0.039946	0.0223926	0.0306512	0.0309966	-2.98098	No
	5	AHSG|197	AHSG	0.0290813	0.0257699	0.029455	0.0281021	2.39909	No
	6	CLDN8|9073	CLDN8	0.0344346	0.0199674	0.0223624	0.0255881	4.02664	No
	7	BCL8|606	NBEAP1	0.0246663	0.0146393	0.0368342	0.0253799	5.39263	No
	8	LCE3A|353142	LCE3A	0.0228412	0.0159587	0.0365064	0.0251021	-2.15622	No
	9	EPHA7|2045	EPHA7	0.034024	0.0119176	0.0290882	0.0250099	2.37318	Yes
	10	CLSTN2|64084	CLSTN2	0.0193219	0.0214737	0.0172865	0.0193607	2.12777	No
	11	RTL1|388015	RTL1	0.0175422	0.011686	0.0220664	0.0170982	3.08822	No
	12	C1orf68|100129271	C1orf68	0.0203781	0.00138458	0.00907938	0.0102807	-2.48876	No
THCA	1	TMEM139|135932	TMEM139	0.130893	0.112073	0.136001	0.126322	-2.64461	No
	2	FZD9|8326	FZD9	0.146632	0.109557	0.112097	0.122762	-2.44227	No
	3	HAMP|57817	HAMP	0.140101	0.0930384	0.11504	0.11606	-2.61828	No
	4	CYP26A1|1592	CYP26A1	0.119178	0.0761463	0.108017	0.101114	4.06031	No
	5	SLC10A4|201780	SLC10A4	0.102163	0.0841565	0.0982729	0.0948641	-2.19258	No
	6	IVL|3713	IVL	0.117247	0.0735647	0.0908465	0.0938862	3.84967	No
	7	GNA14|9630	GNA14	0.110117	0.0886891	0.0722717	0.0903594	-2.24256	No
	8	SPACA5|389852	SPACA5	0.0921313	0.0804752	0.0975468	0.0900511	-2.19427	No
	9	C19orf59|199675	C19orf59	0.0926544	0.0650095	0.0961723	0.0846121	2.09791	No
	10	HGD|3081	HGD	0.0819699	0.0611676	0.0977387	0.0802921	-3.10584	No
	11	IPCEF1|26034	IPCEF1	0.0874341	0.0661013	0.0835637	0.079033	-3.10751	No
	12	XG|7499	XG	0.0969995	0.0571381	0.0823538	0.0788304	2.56766	No
	13	S100A4|6275	S100A4	0.0900903	0.04643	0.0942527	0.0769243	2.65476	No
	14	BIRC7|79444	BIRC7	0.0652282	0.0597909	0.0881276	0.0710489	4.29355	No
	16	SSC5D|284297	SSC5D	0.0726998	0.0687124	0.0706473	0.0706865	2.17389	No
	17	C10orf82|143379	C10orf82	0.084899	0.0690718	0.057549	0.0705066	-2.24664	No
	18	ZDHHC22|283576	ZDHHC22	0.072591	0.057108	0.0672929	0.065664	-7.18735	No
	19	FUT9|10690	FUT9	0.0783493	0.0546436	0.0552659	0.0627529	6.05814	No
	20	MOV10L1|54456	MOV10L1	0.0676445	0.0677991	0.0523923	0.062612	-2.22956	No
	22	FCRLB|127943	FCRLB	0.0814739	0.050593	0.0336943	0.0552537	2.66216	No
	23	APOA1|335	APOA1	0.0608039	0.0476933	0.0514927	0.05333	-6.69588	No
	24	SYT1|6857	SYT1	0.0655799	0.0471293	0.0405386	0.0510826	4.28944	No
	25	C12orf63|374467	C12orf63	0.0434876	0.0528613	0.0563603	0.0509031	-2.16728	No
	27	TIAM2|26230	TIAM2	0.0575018	0.0354238	0.0547076	0.049211	-2.02073	No
	28	RASSF6|166824	RASSF6	0.0462662	0.0403092	0.0466786	0.044418	-2.74197	No
	29	MMP1|4312	MMP1	0.0303403	0.0456342	0.0555781	0.0438509	2.3262	No
	30	MATN3|4148	MATN3	0.0519026	0.0460403	0.0280101	0.0419843	2.68539	No
	31	ITGBL1|9358	ITGBL1	0.0478923	0.035347	0.0390881	0.0407758	2.57622	No
	32	PGA5|5222	PGA5	0.0368175	0.0409404	0.0421093	0.0399557	-4.13498	No
	33	SDS|10993	SDS	0.0522598	0.0172279	0.0489333	0.0394737	-2.08055	No
	34	NKX2-3|159296	NKX2-3	0.0399551	0.0412136	0.0279341	0.0363676	-2.33506	No
	35	HSD11B2|3291	HSD11B2	0.0384124	0.0315503	0.0358331	0.0352653	-2.01968	No
	36	KIR2DL4|3805	KIR2DL4	0.0284806	0.0311046	0.0311558	0.030247	-2.30614	No
	37	MYOT|9499	MYOT	0.0328435	0.0167819	0.0302758	0.0266337	-10.4944	No
	38	MYBPHL|343263	MYBPHL	0.0304669	0.0246472	0.0227969	0.0259703	2.64853	No
	40	CIDEC|63924	CIDEC	0.0236025	0.00627835	0.0074145	0.0124318	9.84294	No
	41	S100A9|6280	S100A9	0.00849327	0.00148189	0.00795612	0.0059771	2.90057	No
LUSC	1	SLC6A13|6540	SLC6A13	0.134727	0.127744	0.123295	0.128589	-2.01531	No
	3	MSTN|2660	MSTN	0.0450078	0.0350382	0.0404081	0.0401513	-5.80127	No
	4	ACSBG1|23205	ACSBG1	0.0281757	0.0404878	0.0487856	0.0391497	-2.64231	No
	5	DLL3|10683	DLL3	0.0392996	0.0278889	0.0378815	0.0350233	7.62848	No
	6	CHIT1|1118	CHIT1	0.0255907	0.0245068	0.0414634	0.0305203	-2.43368	No
	7	STAC2|342667	STAC2	0.0321775	0.0231318	0.0295287	0.0282793	-18.7905	No
	8	ATP1A2|477	ATP1A2	0.0383785	0.016115	0.0287508	0.0277481	-3.23823	No
	9	PLEKHG7|440107	PLEKHG7	0.0201519	0.0210495	0.0292252	0.0234755	-2.05043	No
	10	HBQ1|3049	HBQ1	0.0124437	0.00702407	0.018789	0.0127523	4.78042	No
	11	POU2F3|25833	POU2F3	0.00955189	0.0151833	0.0124016	0.012379	-2.98626	No
	12	SLC25A21|89874	SLC25A21	0.00450753	0.00296378	0.00721773	0.00489635	2.03861	No

## Sheet: M(Event)
Type.of.Cancer	Number	Event	HUGO_id	GainRatio	Symmetrical	IG	Mean(Entropy_values)	DeltaPSI(early – late)	Cancer driver
KIRC	1	SLK|9748;SE:chr10:105768114-105770574:105770666-105777918:+	SLK	0.0646761	0.050171	0.0658422	0.0602298	0.112218	No
	2	PLA2G15|23659;AF:chr16:68279247:68279456-68293049:68288684:68289893-68293049:+	PLA2G15	0.0767156	0.0573908	0.0433571	0.0591545	-0.197746	No
	3	CARKD|55739;SE:chr13:111267994-111279786:111279894-111286892:+	CARKD	0.0504303	0.0337713	0.041981	0.0420609	0.110098	No
	4	CA12|771;SE:chr15:63619432-63620297:63620329-63631018:-	CA12	0.0533746	0.0337207	0.0347086	0.0406013	0.121612	No
	5	ACOT11|26027;SE:chr1:55050535-55051508:55051577-55058219:+	ACOT11	0.0280092	0.0337844	0.0283517	0.0300484	0.122177	No
	6	AGPAT1|10554;AF:chr6:32139282-32143591:32143899:32139282-32145011:32145073:-	AGPAT1	0.0359831	0.0162606	0.0254746	0.0259061	0.101223	No
	7	PDE7A|5150;AF:chr8:66695078-66701117:66701321:66695078-66753606:66753755:-	PDE7A	0.0160144	0.0283064	0.0221548	0.0221585	0.178261	No
	8	RBPJ|3516;AF:chr4:26321332:26321510-26387975:26322322:26322437-26387975:+	RBPJ	0.0303097	0.0255952	0.0086986	0.0215345	-0.130857	No
COAD	1	MSR1|4481;AF:chr8:16035501-16043668:16043781:16035501-16050107:16050300:-	MSR1	0.114295	0.0729778	0.0897539	0.0923422	-0.114507	No
	2	HMGA1|3159;AF:chr6:34204650:34205094-34208514:34206568:34206734-34208514:+	HMGA1	0.106793	0.0696753	0.0632512	0.0799067	0.110416	Yes
	3	MCM8|84515;A5:chr20:5931723-5932657:5931669-5932657:+	MCM8	0.054198	0.0481085	0.0560926	0.0527997	0.106135	No
BRCA	1	SEPT8|23176;AL:chr5:132086509:132087873-132096494:132091697:132094248-132096494:-	SEPT8	0.203665	0.207363	0.207125	0.206051	-0.147773	No
LUAD	1	SMARCA2|6595;A5:chr9:2158594-2159814:2158553-2159814:+	SMARCA2	0.104627	0.125961	0.0871568	0.105915	0.263401	No
	2	MYNN|55892;SE:chr3:169491250-169491819:169491885-169492053:+	MYNN	0.0847994	0.109387	0.0653947	0.086527	-0.146355	No
	3	CLEC7A|64581;SE:chr12:10271189-10275844:10275962-10277896:-	CLEC7A	0.0552908	0.0865254	0.0863773	0.0760645	-0.115446	No
	4	IREB2|3658;SE:chr15:78758831-78762874:78762943-78764083:+	IREB2	0.042607	0.0578658	0.0396364	0.0467031	-0.109617	No
SKCM	1	RAN|5901;AF:chr12:131356617:131356671-131357381:131356783:131357174-131357381:+	RAN	0.432072	0.437234	0.430955	0.43342	-0.190695	No
	2	C17orf87|388325;A5:chr17:5124645-5126628:5124645-5126649:-	C17orf87	0.422128	0.452341	0.36452	0.412996	-0.412282	No
	3	C10orf58|84293;AF:chr10:82168242:82168399-82180222:82173591:82173632-82180222:+	C10orf58	0.266382	0.251103	0.259359	0.258948	-0.217407	No
	4	SETDB2|83852;A3:chr13:50059859-50062426:50059859-50062428:+	SETDB2	0.255666	0.218531	0.255186	0.243128	0.190315	No
	5	PEAR1|375033;RI:chr1:156877707:156877843-156877920:156878132:+	PEAR1	0.256832	0.213031	0.253602	0.241155	0.33901	No
	7	ADORA2A|135;AF:chr22:24823537:24823694-24836551:24829092:24829704-24836551:+	ADORA2A	0.205316	0.244622	0.258582	0.236174	0.225192	Yes
	8	SNUPN|10073;AF:chr15:75913397-75917677:75918029:75913397-75918580:75918719:-	SNUPN	0.19126	0.185246	0.238604	0.205037	-0.170302	No
	9	SUZ12P|440423;SE:chr17:29062115-29070319:29070387-29086509:+	SUZ12P	0.165629	0.229528	0.207429	0.200862	0.103717	No
	10	VAV1|7409;SE:chr19:6822340-6822430:6822525-6825064:+	VAV1	0.169021	0.177386	0.19749	0.181299	-0.208984	No
	11	TIE1|7075;SE:chr1:43773243-43773467:43773595-43774657:+	TIE1	0.209628	0.136193	0.195175	0.180332	-0.139523	No
	12	LOC387647|387647;A5:chr10:29698612-29704286:29698587-29704286:+	LOC387647	0.212774	0.133819	0.18707	0.177888	-0.121207	No
	13	TRAF3IP3|80342;A5:chr1:209933729-209935860:209933669-209935860:+	TRAF3IP3	0.191092	0.153652	0.159479	0.168074	-0.201319	No
	14	LOC284440|284440;SE:chr19:19869355-19872066:19872230-19873347:-	LOC284440	0.157247	0.169778	0.170645	0.16589	-0.272987	No
	15	SH3BGR|6450;AF:chr21:40817797:40817855-40834301:40823780:40824067-40834301:+	SH3BGR	0.150448	0.153578	0.175387	0.159804	0.160805	No
	16	ALKBH2|121642;A5:chr12:109530592-109531052:109530592-109531155:-	ALKBH2	0.154632	0.158585	0.152338	0.155185	-0.11009	No
	17	BIN2|51411;SE:chr12:51693498-51695804:51695899-51696470:-	BIN2	0.146546	0.152177	0.157112	0.151945	-0.264277	No
	18	CACNA2D4|93589;SE:chr12:1919506-1919709:1919753-1920828:-	CACNA2D4	0.150508	0.128272	0.139877	0.139552	0.107526	No
	19	POSTN|10631;SE:chr13:38138697-38143437:38143520-38143881:-	POSTN	0.137321	0.124341	0.147188	0.136283	0.123277	No
	20	KRT10|3858;A3:chr17:38975413-38975769:38975212-38975769:-	KRT10	0.130906	0.099216	0.15677	0.128964	0.276436	No
	21	locus_2962;A3:chr14:19654004-19655734:19654004-19655758:+	locus_2962	0.142625	0.143469	0.0883649	0.12482	-0.143006	No
	22	CCDC88B|283234;A5:chr11:64110802-64110979:64110797-64110979:+	CCDC88B	0.144499	0.112052	0.0975082	0.11802	0.135286	No
	23	TCF4|6925;A3:chr18:52924622-52927180:52924619-52927180:-	TCF4	0.105957	0.133228	0.112359	0.117181	-0.259482	No
	24	ZNF33A|7581;A3:chr10:38306314-38343303:38306314-38343306:+	ZNF33A	0.125669	0.0892708	0.105089	0.106676	-0.14584	No
	25	ZNF385A|25946;AF:chr12:54769738-54772850:54772973:54769738-54778212:54778481:-	ZNF385A	0.137861	0.0723286	0.0702749	0.0934881	0.140865	No
	26	C17orf70|80233;RI:chr17:79506911:79507107-79507109:79507976:-	C17orf70	0.0643676	0.0533543	0.0664616	0.0613945	0.111129	No
	27	LGMN|5641;SE:chr14:93170706-93170985:93171052-93176017:-	LGMN	0.0282497	0.0613245	0.0641375	0.0512372	-0.104062	No
	28	ARFGEF2|10564;A5:chr20:47601405-47601945:47601377-47601945:+	ARFGEF2	0.021595	0.0312456	0.0350116	0.029284	0.108944	No

## Sheet: N(Event)
Type.of.Cancer	Number	Event	HUGO_id	GainRatio	Symmetrical	IG	Mean(Entropy_values)	DeltaPSI(early – late)	Cancer driver
KIRC	1	RXRB|6257;SE:chr6:33166241-33166946:33167193-33168019:-	RXRB	0.31576	0.268811	0.304815	0.296462	0.18373	No
	2	THEM4|117145;SE:chr1:151861849-151862459:151862690-151867484:-	THEM4	0.200525	0.167821	0.152667	0.173671	0.131592	No
	3	TCF20|6942;SE:chr22:42557364-42564615:42564742-42565853:-	TCF20	0.105209	0.141044	0.136435	0.127563	0.12464	No
	4	FAM115A|9747;A5:chr7:143551235-143554167:143551235-143554193:-	FAM115A	0.116096	0.127726	0.131831	0.125218	-0.137185	No
	5	CHEK1|1111;AF:chr11:125495036:125495907-125496644:125496124:125496537-125496644:+	CHEK1	0.00148913	0.00395816	0.0172854	0.00757756	0.105964	Yes
COAD	1	MYL6|4637;SE:chr12:56554104-56554410:56554454-56555171:+	MYL6	0.0844948	0.0461091	0.0734851	0.0680297	-0.11019	No
	2	CCL28|56477;AF:chr5:43388578-43397137:43397230:43388578-43412355:43412488:-	CCL28	0.0415673	0.0316857	0.0352486	0.0361672	-0.147987	No
LUAD	1	CHEK1|1111;AF:chr11:125495036:125495907-125496644:125496312:125496470-125496644:+	CHEK1	0.037289	0.0199327	0.0300788	0.0291002	0.155164	Yes
	2	DIDO1|11083;AF:chr20:61545758-61557784:61557845:61545758-61569148:61569274:-	DIDO1	0.0267955	0.0197097	0.0250836	0.0238629	0.102512	No
KIRP	1	RAB3IP|117177;AF:chr12:70132631:70132811-70149164:70133180:70133649-70149164:+	RAB3IP	0.394785	0.342951	0.366221	0.367986	-0.140741	No
	2	LIG1|3978;A3:chr19:48654596-48657129:48654593-48657129:-	LIG1	0.196364	0.212106	0.201193	0.203221	0.117437	No
	3	FAM161A|84140;SE:chr2:62063244-62065673:62065840-62066556:-	FAM161A	0.19714	0.178237	0.150863	0.175413	-0.15023	No
	4	PDHB|5162;A5:chr3:58417711-58419358:58417711-58419495:-	PDHB	0.111421	0.167934	0.150679	0.143345	-0.206534	No
	5	FAHD1|81889;SE:chr16:1877866-1888017:1888135-1889263:+	FAHD1	0.122823	0.183661	0.083281	0.129922	0.131651	No
	6	TMEM5|10329;AF:chr12:64173637:64173909-64174799:64173917:64174242-64174799:+	TMEM5	0.142883	0.121765	0.0851179	0.116589	-0.101957	No
	7	CEP164|22897;A5:chr11:117279744-117280334:117279720-117280334:+	CEP164	0.111258	0.0919598	0.0651557	0.0894579	0.10828	No
	8	RINL|126432;RI:chr19:39358474:39359806-39359887:39360050:-	RINL	0.086516	0.0777611	0.0748814	0.0797195	0.205681	No
	9	OPA1|4976;SE:chr3:193336725-193343881:193343991-193349401:+	OPA1	0.0555928	0.0880854	0.0611536	0.0682773	0.148796	No
	10	TLCD1|116238;AF:chr17:27052581-27052922:27053230:27052581-27053774:27053949:-	TLCD1	0.0499178	0.0717826	0.0595887	0.0604297	-0.176357	No
	11	HP1BP3|50809;AF:chr1:21107033-21113007:21113133:21107033-21113688:21113799:-	HP1BP3	0.0527086	0.0471105	0.058281	0.0527	-0.116393	No
	12	AFG3L1|172;A5:chr16:90048331-90050939:90048326-90050939:+	AFG3L1	0.0547661	0.050456	0.0252605	0.0434942	0.148202	No
	13	HLA-F|3134;SE:chr6:29693340-29693788:29693820-29694660:+	HLA-F	0.0292069	0.0512665	0.0363193	0.0389309	0.111269	No
	14	SLK|9748;SE:chr10:105768114-105770574:105770666-105777918:+	SLK	0.00616682	0.0574561	0.0442816	0.0359682	0.168275	No
HNSC	1	GPR68|8111;AF:chr14:91701523-91710641:91710852:91701523-91720059:91720224:-	GPR68	0.00723471	0.00339644	0.00831095	0.00631403	-0.130382	No
THCA	1	SERPINA1|5265;AF:chr14:94849578-94854897:94855153:94849578-94856794:94857029:-	SERPINA1	0.159644	0.132602	0.149973	0.147407	-0.181569	No
	2	TMEM79|84283;AF:chr1:156252704:156252856-156254975:156254070:156254197-156254975:+	TMEM79	0.156375	0.114606	0.134704	0.135228	0.223941	No
	3	PLCD4|84812;RI:chr2:219498328:219498484-219498828:219498944:+	PLCD4	0.144304	0.0930605	0.112692	0.116685	-0.100626	No
	4	ABLIM2|84448;SE:chr4:8031503-8034375:8034407-8037876:-	ABLIM2	0.102396	0.0970961	0.102793	0.100762	0.116335	No
	5	CCND3|896;AF:chr6:41908323-41909190:41909552:41908323-42016239:42016610:-	CCND3	0.0833262	0.0633302	0.0747972	0.0738179	0.106611	Yes
	6	CLCF1|23529;AF:chr11:67135097-67140995:67141206:67135097-67141518:67141648:-	CLCF1	0.0453868	0.0221241	0.0295074	0.0323394	-0.119279	No
	7	OTUB1|55611;AF:chr11:63753833:63753986-63755809:63754314:63754510-63755809:+	OTUB1	0.0144722	0.0170305	0.0166908	0.0160645	-0.104073	No
PRAD	1	FBXW2|26190;A5:chr9:123555535-123555632:123555535-123555638:-	FBXW2	0.338448	0.325718	0.324317	0.329494	-0.193747	No
	2	C11orf49|79096;SE:chr11:46958402-47008759:47008861-47073939:+	C11orf49	0.319721	0.345269	0.322481	0.329157	-0.109548	No
	3	SEPT1|1731;SE:chr16:30392794-30393081:30393204-30393414:-	SEPT1	0.321432	0.310168	0.3021	0.311233	-0.162199	No
	4	TPM1|7168;MX:chr15:63335142-63335905:63336030-63349184:63335142-63336226:63336351-63349184:+	TPM1	0.347744	0.294137	0.227638	0.28984	0.167179	Yes
	5	SNX1|6642;A3:chr15:64429131-64429767:64429131-64430241:+	SNX1	0.239473	0.213238	0.243565	0.232092	0.121284	No
	6	ANKS1B|56899;AL:chr12:99129071:99129412-99145133:99137996:99139627-99145133:-	ANKS1B	0.161227	0.242698	0.234352	0.212759	0.148272	No
	7	ARMC9|80210;A3:chr2:232063412-232070911:232063412-232070913:+	ARMC9	0.201733	0.178597	0.191147	0.190492	-0.31371	No
	8	ZDHHC13|54503;A5:chr11:19167850-19169143:19167849-19169143:+	ZDHHC13	0.171499	0.171257	0.203636	0.182131	-0.129974	No
	9	PDLIM7|9260;MX:chr5:176918147-176918405:176918421-176919406:176918147-176918808:176918926-176919406:-	PDLIM7	0.182793	0.112285	0.0894724	0.128184	0.122613	No
	10	THUMPD3|25917;A5:chr3:9405016-9406700:9404811-9406700:+	THUMPD3	0.109371	0.104121	0.0941908	0.102561	-0.122469	No
	11	SLC25A22|79751;AF:chr11:795169-796043:796221:795169-798217:798235:-	SLC25A22	0.0767698	0.0493293	0.0446388	0.0569127	-0.102811	No
LUSC	1	C12orf24|29902;A5:chr12:110924263-110924339:110924259-110924339:+	C12orf24	0.0450962	0.0534214	0.0592984	0.0526053	-0.130682	No

## Sheet: T(Event)
Type.of.Cancer	Number	Event	HUGO_id	GainRatio	Symmetrical	IG	Mean(Entropy_values)	DeltaPSI(early – late)	Cancer driver
KIRC	1	SLK|9748;SE:chr10:105768114-105770574:105770666-105777918:+	SLK	0.147448	0.1088	0.11755	0.124599	0.1202	No
	2	CPEB2|132864;SE:chr4:15034835-15042088:15042111-15054038:+	CPEB2	0.0992308	0.0767901	0.0874483	0.0878231	0.134331	No
	3	HPS3|84343;A3:chr3:148881736-148884821:148881736-148884852:+	HPS3	0.0815077	0.0644243	0.0772043	0.0743788	0.12017	No
	4	RIC8B|55188;SE:chr12:107254190-107262079:107262201-107264601:+	RIC8B	0.0743199	0.0594842	0.0681527	0.0673189	-0.105207	No
	5	AP2A1|160;A3:chr19:50308833-50308918:50308833-50308982:+	AP2A1	0.0672932	0.0583247	0.0665988	0.0640722	0.100153	No
	6	CARKD|55739;SE:chr13:111267994-111279786:111279894-111286892:+	CARKD	0.0562468	0.0608557	0.0608028	0.0593018	0.113984	No
	7	DAXX|1616;SE:chr6:33289344-33289496:33289754-33290639:-	DAXX	0.0624656	0.0538987	0.0582985	0.0582209	0.103307	Yes
	8	PIGV|55650;AF:chr1:27114455:27114480-27117250:27114686:27115310-27117250:+	PIGV	0.0518044	0.0500076	0.0572337	0.0530152	-0.184632	No
	9	ACOT11|26027;SE:chr1:55050535-55051508:55051577-55058219:+	ACOT11	0.0515331	0.0419444	0.0538356	0.0491044	0.116877	No
	10	CPM|1368;A5:chr12:69326620-69326922:69326620-69326940:-	CPM	0.0463676	0.0457321	0.0482124	0.0467707	0.262974	No
	11	NFIC|4782;AF:chr19:3359616:3359683-3381710:3366573:3366664-3381710:+	NFIC	0.0476548	0.0430374	0.0452527	0.045315	0.10193	No
	12	PLA2G15|23659;AF:chr16:68279247:68279456-68293049:68288684:68289893-68293049:+	PLA2G15	0.0543087	0.0361557	0.0390921	0.0431855	-0.183438	No
	13	RALGPS2|55103;SE:chr1:178858831-178861365:178861442-178863054:+	RALGPS2	0.0404292	0.0408781	0.0450839	0.0421304	0.144211	No
	14	C5orf22|55322;SE:chr5:31545819-31548597:31548794-31551400:+	C5orf22	0.0392567	0.0260003	0.0354757	0.0335776	-0.109821	No
	15	FANCE|2178;A3:chr6:35425761-35426074:35425761-35426095:+	FANCE	0.0386436	0.0173726	0.0253192	0.0271118	0.124736	Yes
	16	PIH1D2|120379;AF:chr11:111943929-111944654:111944704:111943929-111944704:111944895:-	PIH1D2	0.0141417	0.0147154	0.0193256	0.0160609	-0.118883	No
	17	ZNF844|284391;SE:chr19:12184972-12185176:12185236-12186127:+	ZNF844	0.0133437	0.0132997	0.0179312	0.0148582	0.106339	Yes
	18	CPNE5|57699;SE:chr6:36716044-36720811:36720872-36724022:-	CPNE5	0.00957438	0.0121871	0.0125032	0.0114215	0.100449	No
	19	MDM4|4194;A3:chr1:204501374-204506558:204501374-204506587:+	MDM4	0.0142092	0.0116797	0.00768795	0.0111923	0.111445	Yes
COAD	1	FANCA|2175;A5:chr16:89805382-89805537:89805382-89805541:-	FANCA	0.164159	0.128244	0.142459	0.144954	-0.174098	Yes
	2	PODNL1|79883;AF:chr19:14048819-14048992:14049289:14048819-14063931:14064204:-	PODNL1	0.119828	0.0955493	0.0716797	0.0956856	-0.133391	No
	3	RPUSD1|113000;AF:chr16:837477-837556:837971:837477-838256:838383:-	RPUSD1	0.0890974	0.0736149	0.097015	0.0865758	-0.102735	No
	4	CYP27B1|1594;RI:chr12:58158794:58158994-58159080:58159282:-	CYP27B1	0.0943822	0.0659886	0.0787361	0.0797023	0.147923	No
	5	ZNF805|390980;SE:chr19:57752289-57755291:57755417-57759973:+	ZNF805	0.0918435	0.0690396	0.0763751	0.0790861	0.25258	No
	6	IL18BP|10068;AF:chr11:71709958:71710065-71710973:71710663:71710708-71710973:+	IL18BP	0.0820462	0.0562238	0.0755678	0.0712793	-0.155474	No
	7	ENAH|55740;SE:chr1:225688772-225692693:225692755-225695653:-	ENAH	0.0562502	0.0646322	0.0707847	0.063889	0.129321	Yes
	8	GORASP1|64689;SE:chr3:39141945-39142238:39142368-39142507:-	GORASP1	0.0568731	0.0852249	0.0477936	0.0632972	0.108203	No
	9	VPS29|51699;SE:chr12:110934008-110937340:110937351-110939854:-	VPS29	0.0357524	0.0608848	0.0532406	0.0499593	0.155183	No
BRCA	1	LRRC8D|55144;AF:chr1:90286573:90286850-90309197:90287480:90287744-90309197:+	LRRC8D	0.0246304	0.0111851	0.0217831	0.0191995	-0.101529	No
	2	C1orf69|200205;AF:chr1:228353429:228353858-228362393:228362251:228362311-228362393:+	C1orf69	0.013784	0.0126031	0.0110633	0.0124835	-0.149135	No
	3	EPS8L2|64787;AF:chr11:706120:706288-709330:706629:706801-709330:+	EPS8L2	0.00740031	0.0105335	0.0105342	0.00948933	-0.105766	No
LUAD	1	SFRS18|25957;A3:chr6:99862566-99864225:99862562-99864225:-	SFRS18	0.0601167	0.0433429	0.0618244	0.0550947	0.10998	No
	2	PQBP1|10084;RI:chrX:48755539:48755629-48755775:48755859:+	PQBP1	0.0639036	0.0397018	0.0601267	0.0545774	0.154468	No
	3	ZNF276|92822;AF:chr16:89786808:89786990-89788939:89787393:89787684-89788939:+	ZNF276	0.056215	0.0426998	0.0556352	0.0515167	0.153706	No
	4	CAMTA1|23261;SE:chr1:7807841-7809831:7809851-7811259:+	CAMTA1	0.0503676	0.0250781	0.0452298	0.0402252	0.100933	Yes
	5	ZNF606|80095;SE:chr19:58500089-58511176:58511264-58512051:-	ZNF606	0.0203495	0.038962	0.0257472	0.0283529	0.128973	No
	6	DCLRE1C|64421;SE:chr10:14987188-14991035:14991086-14995901:-	DCLRE1C	0.0104633	0.0192495	0.0269226	0.0188785	0.111061	No
KICH	1	SLC35A3|23443;AF:chr1:100435540:100435718-100459093:100435992:100436200-100459093:+	SLC35A3	0.436213	0.355079	0.38023	0.390507	-0.119375	No
	2	CYP20A1|57404;SE:chr2:204103857-204110569:204110618-204116690:+	CYP20A1	0.341127	0.406278	0.368993	0.372133	-0.361273	No
	3	KCNC4|3749;A3:chr1:110768800-110774843:110768800-110775533:+	KCNC4	0.350745	0.329531	0.300328	0.326868	-0.114605	No
	4	RBM7|10179;A3:chr11:114273637-114276428:114273637-114276431:+	RBM7	0.338022	0.306397	0.297066	0.313828	0.126269	No
	5	MTRF1L|54516;SE:chr6:153311230-153312320:153312456-153313992:-	MTRF1L	0.337087	0.259524	0.301058	0.299223	-0.10492	No
	6	CANT1|124583;RI:chr17:76993074:76993726-76993922:76994045:-	CANT1	0.320353	0.326115	0.214331	0.286933	0.138515	Yes
	7	PPHLN1|51535;SE:chr12:42729776-42745687:42745851-42748963:+	PPHLN1	0.288141	0.237741	0.306772	0.277551	0.102141	No
	8	HEYL|26508;AF:chr1:40098387-40098584:40098672:40098387-40105218:40105348:-	HEYL	0.266474	0.253571	0.24973	0.256592	0.194598	No
	9	LRRC8D|55144;AF:chr1:90286573:90286850-90309197:90287480:90287744-90309197:+	LRRC8D	0.244217	0.210857	0.233621	0.229565	0.254402	No
	10	FNBP1|23048;A3:chr9:132686275-132687239:132686218-132687239:-	FNBP1	0.224891	0.191211	0.191097	0.2024	-0.126143	Yes
	11	FNBP1|23048;A3:chr9:132686305-132687239:132686218-132687239:-	FNBP1	0.242796	0.191857	0.159514	0.198055	-0.120636	Yes
	12	NME6|10201;A5:chr3:48340013-48342769:48340013-48342843:-	NME6	0.165073	0.147574	0.175786	0.162811	-0.133223	No
	13	EAF2|55840;SE:chr3:121563394-121573534:121573670-121575858:+	EAF2	0.152398	0.14967	0.18323	0.161766	0.133514	No
	14	NAAA|27163;AL:chr4:76831809:76832506-76841062:76838635:76838926-76841062:-	NAAA	0.145744	0.186461	0.105022	0.145742	-0.151907	No
	15	PGF|5228;SE:chr14:75409436-75412916:75412978-75413082:-	PGF	0.110471	0.0979503	0.134505	0.114309	-0.100706	No
	16	NAT9|26151;A3:chr17:72769827-72771761:72769824-72771761:-	NAT9	0.0748082	0.134873	0.118799	0.109493	0.102322	No
	17	MAP3K6|9064;SE:chr1:27690885-27691152:27691175-27691264:-	MAP3K6	0.0761137	0.0840285	0.0912631	0.0838018	0.129856	No
	18	RAB37|326624;SE:chr17:72733504-72736907:72737017-72738393:+	RAB37	0.0929661	0.0549925	0.0970902	0.0816829	0.142814	No
	19	SPG20|23111;AF:chr13:36909969-36920362:36920646:36909969-36920719:36920934:-	SPG20	0.0594802	0.0712079	0.0347782	0.0551555	0.124396	No
	20	CCDC51|79714;A5:chr3:48476425-48481398:48476425-48481506:-	CCDC51	0.0277391	0.0603334	0.0598053	0.0492926	-0.19415	No
	21	ZNF121|7675;SE:chr19:9679758-9694862:9695024-9695137:-	ZNF121	0.0179644	0.0174139	0.0324825	0.0226203	-0.101107	No
	22	WDSUB1|151525;AF:chr2:160139604-160142939:160143063:160139604-160143094:160143236:-	WDSUB1	0.00898263	0.0239352	0.0166113	0.0165097	0.125582	No
KIRP	1	KIAA1549|57670;A3:chr7:138522905-138524878:138522857-138524878:-	KIAA1549	0.250267	0.193394	0.23696	0.226874	-0.102358	Yes
	2	EFCAB4A|283229;RI:chr11:830866:831032-831224:831295:+	EFCAB4A	0.243069	0.207286	0.199252	0.216536	-0.19891	No
	3	RGS3|5998;AF:chr9:116327361:116327640-116345730:116343173:116344522-116345730:+	RGS3	0.213487	0.194523	0.239672	0.215894	-0.208144	No
	4	IKBKG|8517;AF:chrX:153770459:153770667-153780203:153775562:153775960-153780203:+	IKBKG	0.181614	0.143722	0.159316	0.161551	-0.163645	No
	5	FAM40A|85369;AF:chr1:110574199:110574262-110580513:110577241:110577439-110580513:+	FAM40A	0.133611	0.0984036	0.0905549	0.107523	-0.110113	No
	6	PECI|10455;A3:chr6:4133945-4135745:4133935-4135745:-	PECI	0.088858	0.102741	0.121103	0.104234	0.123303	No
	7	MECP2|4204;SE:chrX:153298008-153357642:153357765-153363061:-	MECP2	0.0975982	0.11917	0.0848534	0.10054	0.144827	No
	8	TNFRSF14|8764;A3:chr1:2492153-2492933:2492153-2494304:+	TNFRSF14	0.102559	0.117376	0.0805698	0.100168	0.13469	Yes
	9	ENAH|55740;SE:chr1:225688772-225692693:225692755-225695653:-	ENAH	0.0928982	0.0923967	0.10126	0.0955183	0.183419	Yes
	10	TTC18|118491;SE:chr10:75029473-75032686:75032775-75034191:-	TTC18	0.109787	0.0840929	0.0838931	0.0925911	0.126713	No
	11	PHF15|23338;AF:chr5:133860066:133860120-133871548:133861798:133861976-133871548:+	PHF15	0.0808822	0.0851279	0.0803634	0.0821245	-0.120932	No
	12	ARHGEF9|23229;AF:chrX:62944591-62974801:62974991:62944591-63004996:63005438:-	ARHGEF9	0.0949671	0.0910552	0.0598059	0.0819427	0.100738	No
	13	SLC38A6|145389;A5:chr14:61448409-61449226:61448405-61449226:+	SLC38A6	0.0950182	0.0728631	0.0706724	0.0795179	-0.10447	No
	14	MORF4L2|9643;AF:chrX:102940188-102941559:102941746:102940188-102942917:102943086:-	MORF4L2	0.0789498	0.0743337	0.0846069	0.0792968	-0.115144	No
	15	N6AMT2|221143;SE:chr13:21306260-21311862:21311944-21331594:-	N6AMT2	0.0789988	0.0576479	0.0869402	0.074529	0.116128	No
	16	KIFC3|3801;AF:chr16:57832194-57836282:57836439:57832194-57836898:57836935:-	KIFC3	0.0786602	0.0642813	0.0635319	0.0688245	-0.121854	Yes
	17	RINL|126432;RI:chr19:39358474:39359806-39359887:39360050:-	RINL	0.0868652	0.0449924	0.0631922	0.0650166	0.133403	No
	18	PGF|5228;SE:chr14:75409436-75412916:75412978-75413082:-	PGF	0.0748747	0.0568965	0.0545759	0.0621157	-0.170461	No
	19	PLCD1|5333;AF:chr3:38061843-38065828:38066278:38061843-38070997:38071154:-	PLCD1	0.0682906	0.0555231	0.0617753	0.061863	-0.100864	No
	20	LRRCC1|85444;SE:chr8:86019634-86021830:86022035-86022350:+	LRRCC1	0.0484453	0.0537456	0.072604	0.058265	-0.101524	No
	21	PACRGL|133015;A5:chr4:20702410-20706089:20702201-20706089:+	PACRGL	0.0377207	0.0339649	0.0339435	0.0352097	-0.103074	No
	22	TMEM205|374882;RI:chr19:11456196:11456304-11456684:11456981:-	TMEM205	0.0256405	0.0239227	0.0242472	0.0246034	0.103341	No
HNSC	1	C9orf116|138162;A3:chr9:138387461-138390431:138387415-138390431:-	C9orf116	0.188444	0.179424	0.142922	0.170263	-0.126693	No
	2	SYTL3|94120;RI:chr6:159083782:159083844-159084237:159084410:+	SYTL3	0.145562	0.142152	0.148539	0.145418	0.148111	No
	3	SNRNP70|6625;A5:chr19:49606844-49607891:49605430-49607891:+	SNRNP70	0.0883655	0.068786	0.0844172	0.0805229	0.12973	No
	4	C16orf45|89927;AF:chr16:15528325:15528616-15609162:15596123:15596233-15609162:+	C16orf45	0.065292	0.050856	0.0642083	0.0601188	0.140924	No
	5	TRPM2|7226;SE:chr21:45846619-45846893:45846994-45855014:+	TRPM2	0.0457787	0.0396248	0.0662025	0.0505353	0.124453	No
	6	ADPRHL1|113622;AF:chr13:114098904-114103314:114103457:114098904-114107539:114107839:-	ADPRHL1	0.0439006	0.0372115	0.043906	0.0416727	-0.165375	No
THCA	1	FGD2|221472;A3:chr6:36982814-36983544:36982814-36983576:+	FGD2	0.0199942	0.015479	0.0193807	0.0182846	0.110998	No
	2	TMEM79|84283;AF:chr1:156252704:156252856-156254975:156254070:156254197-156254975:+	TMEM79	0.0188189	0.014561	0.0201522	0.017844	0.117495	No
	3	MCF2L|23263;AF:chr13:113633655:113634072-113669077:113656068:113656297-113669077:+	MCF2L	0.0108328	0.0269527	0.0155352	0.0177736	0.111884	No
	4	GRB7|2886;AF:chr17:37894187:37894386-37898505:37894590:37894645-37898505:+	GRB7	0.0095905	0.0185749	0.0151888	0.0144514	0.120727	No
PRAD	1	SAAL1|113174;A3:chr11:18105278-18108413:18105275-18108413:-	SAAL1	0.0529091	0.045961	0.0615797	0.0534832	-0.168606	No
LUSC	1	NADK|65220;A5:chr1:1696885-1709728:1696885-1709808:-	NADK	0.0661843	0.0314546	0.0534083	0.0503491	-0.161976	No

## Sheet: S(Event)
Type.of.Cancer	Number	Event	HUGO_id	GainRatio	Symmetrical	IG	Mean(Entropy_values)	DeltaPSI(early – late)	Cancer driver
KIRC	1	SLK|9748;SE:chr10:105768114-105770574:105770666-105777918:+	SLK	0.196414	0.170375	0.187612	0.1848	-0.152129	No
	2	TFEB|7942;SE:chr6:41657549-41658401:41658655-41658739:-	TFEB	0.162031	0.14982	0.153651	0.155167	-0.102434	Yes
	3	AP2A1|160;A3:chr19:50308833-50308918:50308833-50308982:+	AP2A1	0.179575	0.103222	0.121307	0.134701	-0.113187	No
	4	ACOT11|26027;SE:chr1:55050535-55051508:55051577-55058219:+	ACOT11	0.100334	0.121274	0.108911	0.110173	-0.161331	No
	5	PLA2G15|23659;AF:chr16:68279247:68279456-68293049:68288684:68289893-68293049:+	PLA2G15	0.126153	0.0969876	0.10217	0.108437	0.245159	No
	6	ACOT11|26027;AF:chr1:55007930:55008110-55050328:55013901:55014015-55050328:+	ACOT11	0.0947514	0.117624	0.106199	0.106192	0.172076	No
	7	GPX3|2878;RI:chr5:150404901:150405029-150405033:150405054:+	GPX3	0.116453	0.0920379	0.101202	0.103231	-0.106226	No
	8	OPA1|4976;SE:chr3:193336725-193343881:193343991-193349401:+	OPA1	0.103246	0.0779567	0.101853	0.0943521	-0.119946	No
	9	SLC39A14|23516;MX:chr8:22266009-22267459:22267628-22272293:22266009-22269550:22269719-22272293:+	SLC39A14	0.101996	0.0777547	0.0851413	0.0882972	-0.105529	No
	10	GRSF1|2926;A5:chr4:71702031-71704945:71702031-71705188:-	GRSF1	0.0672145	0.0885646	0.093754	0.0831777	-0.128125	No
	11	DENND1C|79958;A3:chr19:6475762-6475848:6475654-6475848:-	DENND1C	0.0751553	0.08888	0.0771519	0.0803957	-0.111066	No
	12	PARD3|56288;A5:chr10:34625171-34626206:34625171-34626293:-	PARD3	0.082239	0.0638358	0.0742003	0.0734251	0.137484	No
	13	NFIC|4782;AF:chr19:3359616:3359683-3381710:3366573:3366664-3381710:+	NFIC	0.0742289	0.0686514	0.0720257	0.0716354	-0.137832	No
	14	EIF5A|1984;AF:chr17:7210318:7210434-7212934:7211288:7211432-7212934:+	EIF5A	0.0727587	0.0659933	0.0664731	0.0684084	-0.102721	No
	15	STK35|140901;SE:chr20:2084011-2097312:2098061-2124430:+	STK35	0.0920362	0.0418364	0.0613277	0.0650668	-0.110331	No
	16	TDG|6996;SE:chr12:104376712-104376914:104376996-104377073:+	TDG	0.0845917	0.055212	0.0548943	0.0648993	-0.101289	No
	17	SHE|126669;A3:chr1:154459159-154461527:154459154-154461527:-	SHE	0.0834126	0.0420852	0.0672182	0.0642387	-0.142927	No
	18	TBC1D15|64786;SE:chr12:72287104-72288105:72288155-72288466:+	TBC1D15	0.0784375	0.0563869	0.0566503	0.0638249	-0.103825	No
	19	THAP9|79725;SE:chr4:83829088-83831850:83831964-83838097:+	THAP9	0.0805045	0.0459128	0.0554209	0.0606127	0.103879	No
	20	RALB|5899;AF:chr2:120997640:120997701-121036194:121010414:121010556-121036194:+	RALB	0.04923	0.0335214	0.0440777	0.0422764	0.131544	No
	21	SLC12A2|6558;SE:chr5:127510358-127512797:127512844-127514259:+	SLC12A2	0.0363771	0.0494294	0.0382977	0.0413681	-0.115222	No
	22	APTX|54840;AF:chr9:32989893-33001514:33001563:32989893-33001565:33001626:-	APTX	0.0317008	0.0528737	0.0287419	0.0377721	0.112427	No
	23	FAHD1|81889;SE:chr16:1877866-1888017:1888135-1889263:+	FAHD1	0.0349311	0.0404022	0.0341493	0.0364942	-0.137128	No
	24	KCTD9|54793;A3:chr8:25290169-25290846:25290153-25290846:-	KCTD9	0.03185	0.0222741	0.0375273	0.0305505	0.102452	No
	25	ARHGAP24|83478;AF:chr4:86699851:86700118-86844801:86749046:86749128-86844801:+	ARHGAP24	0.0352277	0.0224874	0.0322517	0.0299889	0.101281	No
	26	ZNF844|284391;SE:chr19:12184972-12185176:12185236-12186127:+	ZNF844	0.0219402	0.0262136	0.0313446	0.0264995	-0.140072	Yes
	27	SHROOM2|357;A3:chrX:9907406-9912681:9907406-9912684:+	SHROOM2	0.021278	0.0262679	0.028693	0.025413	-0.130821	No
COAD	1	FANCA|2175;A5:chr16:89805382-89805537:89805382-89805541:-	FANCA	0.164159	0.128244	0.142459	0.144954	-0.174098	Yes
	2	PODNL1|79883;AF:chr19:14048819-14048992:14049289:14048819-14063931:14064204:-	PODNL1	0.119828	0.0955493	0.0716797	0.0956856	-0.133391	No
	3	RPUSD1|113000;AF:chr16:837477-837556:837971:837477-838256:838383:-	RPUSD1	0.0890974	0.0736149	0.097015	0.0865758	-0.102735	No
	4	CYP27B1|1594;RI:chr12:58158794:58158994-58159080:58159282:-	CYP27B1	0.0943822	0.0659886	0.0787361	0.0797023	0.147923	No
	5	ZNF805|390980;SE:chr19:57752289-57755291:57755417-57759973:+	ZNF805	0.0918435	0.0690396	0.0763751	0.0790861	0.25258	No
	6	IL18BP|10068;AF:chr11:71709958:71710065-71710973:71710663:71710708-71710973:+	IL18BP	0.0820462	0.0562238	0.0755678	0.0712793	-0.155474	No
	7	ENAH|55740;SE:chr1:225688772-225692693:225692755-225695653:-	ENAH	0.0562502	0.0646322	0.0707847	0.063889	0.129321	Yes
	8	GORASP1|64689;SE:chr3:39141945-39142238:39142368-39142507:-	GORASP1	0.0568731	0.0852249	0.0477936	0.0632972	0.108203	No
	9	VPS29|51699;SE:chr12:110934008-110937340:110937351-110939854:-	VPS29	0.0357524	0.0608848	0.0532406	0.0499593	0.155183	No
BRCA	1	NR4A1|3164;A3:chr12:52450429-52450841:52450429-52450928:+	NR4A1	0.247838	0.235931	0.243286	0.242351	0.11909	No
	2	SEPT8|23176;AL:chr5:132086509:132087873-132096494:132091697:132094248-132096494:-	SEPT8	0.278377	0.228591	0.19786	0.234943	0.160518	No
	3	C6orf134|79969;SE:chr6:30610024-30610545:30610788-30613672:+	C6orf134	0.181508	0.171057	0.178317	0.176961	0.159678	No
	4	PPM1B|5495;AL:chr2:44445676-44457552:44458610:44445676-44459455:44461741:+	PPM1B	0.171469	0.179352	0.177316	0.176046	0.119694	No
	5	DEDD|9191;AF:chr1:161100637-161102181:161102256:161100637-161102341:161102478:-	DEDD	0.201957	0.153765	0.170664	0.175462	-0.256167	No
	6	OBFC2A|64859;SE:chr2:192546743-192547218:192547321-192548455:+	OBFC2A	0.172918	0.16513	0.130238	0.156095	-0.112154	No
	7	C20orf7|79133;SE:chr20:13789548-13795064:13795161-13797109:+	C20orf7	0.10602	0.116005	0.134948	0.118991	-0.10218	No
LUAD	1	ANKRD19|138649;SE:chr9:95588860-95591220:95591445-95599059:+	ANKRD19	0.00810241	0.00396636	0.00504237	0.00570371	-0.110971	No
KICH	1	SLC35A3|23443;AF:chr1:100435540:100435718-100459093:100435992:100436200-100459093:+	SLC35A3	0.412904	0.359208	0.39417	0.388761	0.119375	No
	2	CYP20A1|57404;SE:chr2:204103857-204110569:204110618-204116690:+	CYP20A1	0.363618	0.365231	0.389636	0.372828	0.361273	No
	3	KCNC4|3749;A3:chr1:110768800-110774843:110768800-110775533:+	KCNC4	0.367321	0.356917	0.32023	0.348156	0.114605	No
	4	RBM7|10179;A3:chr11:114273637-114276428:114273637-114276431:+	RBM7	0.336388	0.326447	0.354525	0.33912	-0.126269	No
	5	MTRF1L|54516;SE:chr6:153311230-153312320:153312456-153313992:-	MTRF1L	0.322973	0.281539	0.288777	0.297763	0.10492	No
	6	PPHLN1|51535;SE:chr12:42729776-42745687:42745851-42748963:+	PPHLN1	0.29182	0.267103	0.285795	0.281572	-0.102141	No
	7	CANT1|124583;RI:chr17:76993074:76993726-76993922:76994045:-	CANT1	0.282477	0.271267	0.247051	0.266931	-0.138515	Yes
	8	LRRC8D|55144;AF:chr1:90286573:90286850-90309197:90287480:90287744-90309197:+	LRRC8D	0.282407	0.225798	0.223438	0.243881	-0.254402	No
	9	HEYL|26508;AF:chr1:40098387-40098584:40098672:40098387-40105218:40105348:-	HEYL	0.216446	0.217952	0.269694	0.234697	-0.194598	No
	10	CDK16|5127;AF:chrX:47077528:47078063-47082951:47078115:47078504-47082951:+	CDK16	0.269754	0.211381	0.215391	0.232175	-0.131493	No
	11	FNBP1|23048;A3:chr9:132686305-132687239:132686218-132687239:-	FNBP1	0.219012	0.205271	0.176103	0.200129	0.120636	Yes
	12	FNBP1|23048;A3:chr9:132686275-132687239:132686218-132687239:-	FNBP1	0.229824	0.184198	0.167049	0.19369	0.126143	Yes
	13	NME6|10201;A5:chr3:48340013-48342769:48340013-48342843:-	NME6	0.195915	0.193347	0.181754	0.190339	0.133223	No
	14	NAAA|27163;AL:chr4:76831809:76832506-76841062:76838635:76838926-76841062:-	NAAA	0.173994	0.143147	0.134481	0.150541	0.151907	No
	15	EAF2|55840;SE:chr3:121563394-121573534:121573670-121575858:+	EAF2	0.154613	0.153976	0.120532	0.143041	-0.133514	No
	16	NAT9|26151;A3:chr17:72769827-72771761:72769824-72771761:-	NAT9	0.118841	0.102468	0.160476	0.127262	-0.102322	No
	17	PGF|5228;SE:chr14:75409436-75412916:75412978-75413082:-	PGF	0.123844	0.0993966	0.101299	0.10818	0.100706	No
	18	RAB37|326624;SE:chr17:72733504-72736907:72737017-72738393:+	RAB37	0.100428	0.0736791	0.073367	0.0824913	-0.142814	No
	19	SPG20|23111;AF:chr13:36909969-36920362:36920646:36909969-36920719:36920934:-	SPG20	0.0689521	0.0682258	0.0682654	0.0684811	-0.124396	No
	20	CCDC51|79714;A5:chr3:48476425-48481398:48476425-48481506:-	CCDC51	0.0253655	0.0452873	0.0429737	0.0378755	0.19415	No
KIRP	1	KIAA1549|57670;A3:chr7:138522905-138524878:138522857-138524878:-	KIAA1549	0.250267	0.193394	0.23696	0.226874	-0.102358	Yes
	2	EFCAB4A|283229;RI:chr11:830866:831032-831224:831295:+	EFCAB4A	0.243069	0.207286	0.199252	0.216536	-0.19891	No
	3	RGS3|5998;AF:chr9:116327361:116327640-116345730:116343173:116344522-116345730:+	RGS3	0.213487	0.194523	0.239672	0.215894	-0.208144	No
	4	IKBKG|8517;AF:chrX:153770459:153770667-153780203:153775562:153775960-153780203:+	IKBKG	0.181614	0.143722	0.159316	0.161551	-0.163645	No
	5	FAM40A|85369;AF:chr1:110574199:110574262-110580513:110577241:110577439-110580513:+	FAM40A	0.133611	0.0984036	0.0905549	0.107523	-0.110113	No
	6	PECI|10455;A3:chr6:4133945-4135745:4133935-4135745:-	PECI	0.088858	0.102741	0.121103	0.104234	0.123303	No
	7	MECP2|4204;SE:chrX:153298008-153357642:153357765-153363061:-	MECP2	0.0975982	0.11917	0.0848534	0.10054	0.144827	No
	8	TNFRSF14|8764;A3:chr1:2492153-2492933:2492153-2494304:+	TNFRSF14	0.102559	0.117376	0.0805698	0.100168	0.13469	Yes
	9	ENAH|55740;SE:chr1:225688772-225692693:225692755-225695653:-	ENAH	0.0928982	0.0923967	0.10126	0.0955183	0.183419	Yes
	10	TTC18|118491;SE:chr10:75029473-75032686:75032775-75034191:-	TTC18	0.109787	0.0840929	0.0838931	0.0925911	0.126713	No
	11	PHF15|23338;AF:chr5:133860066:133860120-133871548:133861798:133861976-133871548:+	PHF15	0.0808822	0.0851279	0.0803634	0.0821245	-0.120932	No
	12	ARHGEF9|23229;AF:chrX:62944591-62974801:62974991:62944591-63004996:63005438:-	ARHGEF9	0.0949671	0.0910552	0.0598059	0.0819427	0.100738	No
	13	SLC38A6|145389;A5:chr14:61448409-61449226:61448405-61449226:+	SLC38A6	0.0950182	0.0728631	0.0706724	0.0795179	-0.10447	No
	14	MORF4L2|9643;AF:chrX:102940188-102941559:102941746:102940188-102942917:102943086:-	MORF4L2	0.0789498	0.0743337	0.0846069	0.0792968	-0.115144	No
	15	N6AMT2|221143;SE:chr13:21306260-21311862:21311944-21331594:-	N6AMT2	0.0789988	0.0576479	0.0869402	0.074529	0.116128	No
	16	KIFC3|3801;AF:chr16:57832194-57836282:57836439:57832194-57836898:57836935:-	KIFC3	0.0786602	0.0642813	0.0635319	0.0688245	-0.121854	Yes
	17	RINL|126432;RI:chr19:39358474:39359806-39359887:39360050:-	RINL	0.0868652	0.0449924	0.0631922	0.0650166	0.133403	No
	18	PGF|5228;SE:chr14:75409436-75412916:75412978-75413082:-	PGF	0.0748747	0.0568965	0.0545759	0.0621157	-0.170461	No
	19	PLCD1|5333;AF:chr3:38061843-38065828:38066278:38061843-38070997:38071154:-	PLCD1	0.0682906	0.0555231	0.0617753	0.061863	-0.100864	No
	20	LRRCC1|85444;SE:chr8:86019634-86021830:86022035-86022350:+	LRRCC1	0.0484453	0.0537456	0.072604	0.058265	-0.101524	No
	21	PACRGL|133015;A5:chr4:20702410-20706089:20702201-20706089:+	PACRGL	0.0377207	0.0339649	0.0339435	0.0352097	-0.103074	No
	22	TMEM205|374882;RI:chr19:11456196:11456304-11456684:11456981:-	TMEM205	0.0256405	0.0239227	0.0242472	0.0246034	0.103341	No
HNSC	1	ARID3B|10620;A3:chr15:74884155-74885476:74884155-74885479:+	ARID3B	0.00997096	0.000932485	0.0048874	0.00526362	0.126759	No
THCA	1	IQCG|84223;SE:chr3:197672557-197676244:197676320-197676710:-	IQCG	0.101413	0.0947439	0.0957953	0.137977	0.0973172	No
LUSC	1	NADK|65220;A5:chr1:1696885-1709728:1696885-1709808:-	NADK	0.0661843	0.0314546	0.0534083	0.0503491	-0.161976	No
