# Supplementary material for: The prognostic potential of alternative transcript isoforms across human tumors
Source: Genome Med. 2016 Aug 17;8:85. doi: 10.1186/s13073-016-0339-3 (PMC4989457; doi:10.1186/s13073-016-0339-3)
Supplement: Additional file 9: — Models in ER+/ER– breast and MITF+/MITF– melanoma tumors. (XLS 177 kb) [file 13073_2016_339_MOESM9_ESM.xls]

## Sheet: ER+_ER-
Number	Transcript.ID	Gene_id (HUGO_ID)	Ensembl ID	GainRatio	Symmetrical	IG	Mean(Entropy_values)	DeltaPSI(early – late)	Cancer driver	DeltaPSI_Caizzi	DE analysis (adj. P)	DE analysis (logFC)
1	AFF3|3899#uc002tag.2	AFF3	ENST00000317233	0.39076	0.39903	0.394186	0.394659	0.35107	Yes	0.561299	1.01458e-88	5.06274
2	APITD1|378708#uc001are.2	APITD1	ENST00000309048	0.478679	0.479469	0.499752	0.485967	-0.175219	No		2.914e-06	0.298334
3	ARHGAP32|9743#uc009zcp.2	ARHGAP32	ENST00000310343	0.292179	0.232028	0.285593	0.269933	-0.20008	Yes	-0.00171357	3.17634e-40	1.30281
4	ATP6V1C2|245973#uc002ras.2	ATP6V1C2	ENST00000381661	0.423613	0.432382	0.454815	0.436936	-0.464633	No	0.602023	2.64558e-47	-2.21539
5	BCAS4|55653#uc002xvr.2	BCAS4	ENST00000358791	0.429793	0.396208	0.415958	0.413987	0.23305	No	-0.091982	3.18652e-06	0.325475
6	C10orf58|84293#uc001kce.3	FAM213A	ENST00000372187	0.103874	0.120031	0.141433	0.121779	-0.102825	No	-0.0377993	0.563478	-0.0508508
7	CA12|771#uc002amc.2	CA12	ENST00000178638	0.492449	0.489437	0.526443	0.502776	0.506113	No	0.0202913	1.84323e-120	4.98701
8	CD47|961#uc003dwt.1	CD47	ENST00000355354	0.522952	0.509826	0.52964	0.520806	0.200982	No	0.0421384	3.94982e-09	-0.449604
9	CLOCK|9575#uc010igu.1	CLOCK	ENST00000309964	0.239339	0.209876	0.21569	0.221635	0.101527	No	-1.71321e-06	6.64181e-08	0.515379
10	DBF4B|80174#uc002ihe.2	DBF4B	ENST00000526924	0.402004	0.365711	0.379869	0.382528	-0.130407	No	-0.0926775	0.91411	-0.0108289
11	DCAF10|79269#uc010mlz.2	DCAF10	ENST00000242323	0.470342	0.456243	0.485655	0.470747	0.324633	No	0.0161811	2.53987e-45	1.28063
12	DLG3|1741#uc004dyj.1	DLG3	ENST00000374355	0.266847	0.247029	0.256695	0.256857	-0.103208	No	0.0503663	1.47916e-11	0.400887
13	EPB41L1|2036#uc002xez.2	EPB41L1	ENST00000441639	0.760846	0.752158	0.770219	0.761074	-0.253184	No	-0.00898304	1.63913e-16	0.603109
14	ESR1|2099#uc003qoo.3	ESR1	ENST00000206249	0.460544	0.448077	0.45238	0.453667	0.14195	Yes	0.0839629	6.69878e-238	8.14701
15	EXOC7|23265#uc010wsx.1	EXOC7	ENST00000589210	0.534317	0.518972	0.518033	0.523774	0.211729	No	0.0329688	3.13041e-06	0.218025
16	FAIM3|9214#uc001hey.2	FAIM3	ENST00000367091	0.15845	0.149017	0.189177	0.165548	-0.301413	No	0.00246749	0.3033	0.153987
17	FAM134B|54463#uc003jfr.2	FAM134B	ENST00000399793	0.286762	0.2516	0.285696	0.274686	-0.265825	No	0.00168584	1.8451e-79	2.81362
18	FAM195A|84331#uc002cif.1	FAM195A		0.524661	0.523182	0.547378	0.53174	0.226342	No	-0.146549	9.52096e-09	0.563973
19	FAM198B|51313#uc003ipp.3	FAM198B	ENST00000296530	0.225133	0.214578	0.218748	0.219486	0.131307	No	-0.177412	3.30412e-57	2.40743
20	FLJ33630|644873#uc003kur.2	LINC01184	ENST00000501702	0.383365	0.378587	0.401415	0.387789	0.14802	No	-0.0211855	7.14653e-23	0.683772
21	GALK2|2585#uc001zxj.1	GALK2	ENST00000327171	0.323764	0.332695	0.378747	0.345069	-0.214707	No	-0.0593631	0.00148178	-0.183933
22	GLS2|27165#uc001slj.2	GLS2	ENST00000311966	0.290473	0.229841	0.271467	0.263927	0.347547	No	-0.0689846	1.83303e-56	2.49148
23	GSK3B|2932#uc003edm.2	GSK3B	ENST00000264235	0.138374	0.113207	0.151101	0.134227	0.110244	Yes	0.00395422	0.000224729	0.174014
24	HNRNPF|3185#uc001jas.2	HNRNPF	ENST00000357065	0.481781	0.462223	0.472787	0.472264	-0.101297	No	-0.0101455	0.000461586	0.156315
25	IQCG|84223#uc003fym.2	IQCG		0.520926	0.470401	0.514727	0.502018	-0.461203	No	-0.202684	1.63228e-11	-0.636346
26	ITGB3BP|23421#uc001dbc.1	ITGB3BP	ENST00000489099	0.359006	0.329807	0.359882	0.349565	-0.169501	No	0.137199	0.643161	0.0351893
27	KALRN|8997#uc003ehj.2	KALRN	ENST00000291478	0.333665	0.311873	0.313834	0.319791	0.122532	Yes	0.169516	1.13202e-09	-0.701498
28	KCNIP3|30818#uc002suq.2	KCNIP3	ENST00000295225	0.439827	0.439142	0.41668	0.431883	-0.360907	No	-0.458618	0.499557	-0.104188
29	KLHDC1|122773#uc001www.2	KLHDC1	ENST00000359332	0.221909	0.211855	0.218574	0.217446	0.421748	No	0.0568006	8.62946e-70	1.81401
30	LAS1L|81887#uc004dwc.1	LAS1L	ENST00000374811	0.437729	0.440243	0.488543	0.455505	0.19884	No	-0.00147767	0.0249439	-0.108619
31	LETM2|137994#uc003xlm.1	LETM2	ENST00000379957	0.164818	0.174858	0.164707	0.168127	0.108454	No	0.00010426	3.17338e-49	2.12503
32	LRRFIP2|9209#uc003cgt.3	LRRFIP2	ENST00000421307	0.60526	0.59375	0.62092	0.606644	0.311072	No	0.0852277	0.0783118	0.114501
33	LYPD5|284348#uc002oxm.3	LYPD5	ENST00000377950	0.243326	0.177564	0.201822	0.207571	-0.193351	No		8.65073e-18	-1.12153
34	MAGED2|10916#uc004dtk.1	MAGED2	ENST00000375068	0.348122	0.33991	0.363147	0.350393	0.183763	No	0.0135598	3.37208e-82	2.04995
35	MAP3K7|6885#uc003pob.1	MAP3K7	ENST00000369332	0.398259	0.326717	0.361169	0.362049	-0.174414	Yes	0.0584208	3.61742e-05	-0.234973
36	MAPT|4137#uc002ijx.3	MAPT	ENST00000340799	0.246014	0.241615	0.222505	0.236712	0.113055	No	-0.284196	4.03235e-79	4.49232
37	MGC29506|51237#uc003lei.2	MZB1	ENST00000503481	0.156053	0.154255	0.133415	0.147908	-0.119963	No	0.0952184	2.95476e-05	-0.946648
38	MGC3771|81854#uc010bte.2	ZNF205-AS1	ENST00000572691	0.152213	0.134815	0.164263	0.15043	-0.252387	No	0.0383539	4.43802e-62	1.80378
39	MICB|4277#uc003ntn.3	MICB	ENST00000252229	0.258438	0.256765	0.247063	0.254089	0.291405	No	-0.0112928	0.369233	0.118638
40	MSL3|10943#uc004cuy.2	MSL3	ENST00000380693	0.416502	0.399059	0.406247	0.40727	0.197147	No	-5.0392e-05	1.05658e-77	-0.999473
41	MYBBP1A|10514#uc002fyb.3	MYBBP1A	ENST00000254718	0.119665	0.111456	0.107372	0.112831	0.179651	No	-0.0744174	1.98195e-08	-0.352921
42	MYO10|4651#uc011cnd.1	MYO10	ENST00000513610	0.326496	0.312852	0.333688	0.324345	-0.120734	No	-9.93426e-06	7.03131e-39	-1.39382
43	NAT1|9#uc003wyr.2	NAT1	ENST00000539092	0.215633	0.181362	0.227253	0.208083	-0.10594	No	0.267109	2.78575e-59	4.81324
44	NCK1|4690#uc003erh.2	NCK1	ENST00000288986	0.415163	0.388275	0.393792	0.399077	0.23176	No		1.4789e-24	-0.589721
45	PAX6|5080#uc001mte.3	PAX6	ENST00000419022	0.242843	0.216907	0.220438	0.226729	0.303021	Yes	0.0203525	0.00111264	-0.44705
46	PDZK1|5174#uc001eoo.1	PDZK1	ENST00000417171	0.241144	0.191923	0.235597	0.222888	0.337161	No	0.184807	9.672e-39	4.62674
47	PHF10|55274#uc011eha.1	PHF10	ENST00000480008	0.390694	0.346142	0.368756	0.368531	0.140833	No	-0.0586563	0.0378597	0.133129
48	PKIB|5570#uc003pza.2	PKIB	ENST00000392490	0.350263	0.337081	0.385045	0.357463	0.242628	No	0.076276	9.22158e-44	2.46998
49	PLCD4|84812#uc010zkk.1	PLCD4	ENST00000483685	0.655709	0.656413	0.636769	0.64963	-0.347973	No	-0.197325	3.20425e-47	1.80534
50	PMP22|5376#uc002gol.2	PMP22	ENST00000312280	0.568511	0.575153	0.587677	0.577113	0.379337	No	0.151129	5.79051e-06	0.492551
51	PPIP5K1|9677#uc001zrw.2	PPIP5K1	ENST00000420765	0.432478	0.415199	0.426887	0.424855	0.221199	No	-0.103959	4.85129e-48	1.09762
52	PSD3|23362#uc003wyx.3	PSD3	ENST00000327040	0.319122	0.292718	0.305128	0.305656	0.242723	No	-1.63366e-10	3.36548e-13	1.29018
53	PTK2B|2185#uc003xfq.1	PTK2B	ENST00000420218	0.255308	0.187005	0.266395	0.236236	-0.195078	No	0.0356936	0.268725	-0.101891
54	RAD51L1|5890#uc001xke.2	RAD51B	ENST00000469165	0.248558	0.182468	0.192859	0.207962	0.139284	No	-0.299354	0.00287014	-0.356489
55	RALGPS2|55103#uc010pnb.1	RALGPS2	ENST00000367635	0.554939	0.53148	0.535187	0.540535	-0.383054	No	-0.0174749	2.09732e-67	2.47718
56	RARG|5916#uc001scd.2	RARG	ENST00000394426	0.3582	0.385022	0.389801	0.377675	0.185755	No	0.00843726	0.000434827	0.235718
57	RGS12|6002#uc011bvs.1	RGS12	ENST00000382788	0.229241	0.177066	0.210324	0.205543	-0.111334	No	0.0446202	1.76844e-19	0.546004
58	RPS24|6229#uc001jzq.2	RPS24	ENST00000435275	0.570657	0.562615	0.571176	0.568149	-0.348746	No	-0.0343645	2.65556e-05	-0.288124
59	SCMH1|22955#uc010ojr.1	SCMH1	ENST00000456518	0.291892	0.26504	0.286218	0.28105	-0.195663	No	-6.56202e-05	1.58602e-10	-0.34543
60	SDCCAG8|10806#uc001hzy.1	SDCCAG8	ENST00000476722	0.583289	0.565331	0.611469	0.586696	0.148861	No	0.127092	0.405965	0.0442534
61	SEPT9|10801#uc002jtt.3	SEPT9	ENST00000431235	0.517877	0.497081	0.527504	0.514154	0.131441	Yes	0.00851496	0.203297	-0.0816624
62	SIGIRR|59307#uc001lpd.2	SIGIRR	ENST00000431843	0.341727	0.279821	0.300328	0.307292	-0.233034	No	-0.058187	3.28067e-36	1.17525
63	SLC2A9|56606#uc003gmd.2	SLC2A9	ENST00000506583	0.19678	0.141923	0.170512	0.169738	-0.117006	No		3.37521e-05	-0.363176
64	SMYD3|64754#uc001ibi.2	SMYD3		0.146674	0.123078	0.143774	0.137842	-0.105507	No	-0.00307528	1.58729e-06	0.450145
65	SPATA24|202051#uc003lel.3	SPATA24	ENST00000302091	0.231504	0.189671	0.17498	0.198718	-0.109516	No	-0.0645426	2.38573e-07	0.443072
66	SUPT5H|6829#uc002olr.3	SUPT5H	ENST00000359191	0.267973	0.2039	0.211085	0.227652	-0.141024	No	0.0510667	1.09836e-18	-0.467769
67	SYNGR1|9145#uc003axo.3	SYNGR1	ENST00000318801	0.680144	0.668509	0.669132	0.672595	-0.435977	No		1.47861e-09	0.662252
68	SYTL4|94121#uc004ege.3	SYTL4	ENST00000372989	0.305395	0.289691	0.322014	0.3057	0.143148	No	0.437354	2.62718e-66	2.06475
69	TBC1D1|23216#uc003gtb.2	TBC1D1	ENST00000261439	0.263904	0.275606	0.27111	0.270207	0.17578	No	0.103434	1.72715e-41	-1.01097
70	TBC1D15|64786#uc001swu.2	TBC1D15	ENST00000550746	0.541005	0.510747	0.516927	0.522893	0.238855	No	-0.103463	2.08624e-25	0.475144
71	TMEM101|84336#uc002ieu.2	TMEM101	ENST00000589334	0.482392	0.461183	0.495341	0.479639	-0.246368	No	-0.00120146	2.6296e-15	0.900425
72	TPRG1|285386#uc003frv.1	TPRG1	ENST00000345063	0.339095	0.294128	0.336462	0.323228	-0.443073	No		8.93112e-46	4.70767
73	TRIM34|53840#uc001mbi.2	TRIM34	ENST00000429814	0.113388	0.104561	0.0916415	0.103197	0.113479	No		1.03264e-13	0.640276
74	TTC18|118491#uc001jtw.3	TTC18	ENST00000401621	0.134477	0.143496	0.154817	0.144263	-0.176861	No		1.35586e-47	2.2115
75	TTC8|123016#uc001xxk.2	TTC8	ENST00000345383	0.272734	0.257141	0.231149	0.253675	-0.140853	No	-0.241747	8.36342e-78	1.34141
76	UGP2|7360#uc002scm.2	UGP2	ENST00000337130	0.391244	0.370545	0.375781	0.37919	-0.14417	No	0.00561065	9.5908e-40	-0.699928
77	ULK4|54986#uc003ckx.1	ULK4	ENST00000420927	0.141497	0.108072	0.127467	0.125679	-0.12766	No	0.0282877	7.13511e-45	1.52102
78	YIPF1|54432#uc001cvv.2	YIPF1	ENST00000072644	0.508019	0.50742	0.520805	0.512081	-0.170125	No	0.0275326	1.26084e-11	0.40313
79	ZNF44|51710#uc010dys.2	ZNF44	ENST00000356109	0.401448	0.360785	0.395066	0.385766	-0.208117	No	0.143796	1.3474e-43	0.97336
80	ZNF493|284443#uc002npu.2	ZNF493	ENST00000339914	0.335297	0.347467	0.345455	0.34274	-0.147825	No	0.00631304	6.89061e-37	1.20542
81	ZNF586|54807#uc002qqf.1	ZNF586	ENST00000598183	0.579732	0.583774	0.631047	0.598185	0.171856	No		1.35129e-35	0.805924

## Sheet: ER-_pathN
Number	Transcript.ID	Gene_id (HUGO_ID)	Ensembl ID	GainRatio	Symmetrical	IG	Mean(Entropy_values)	DeltaPSI(early – late)	Cancer driver	DE analysis (adj. P)	DE analysis (logFC)
1	ANKRD42|338699#uc009yvi.1	ANKRD42	ENST00000393389	0.142921	0.103512	0.105286	0.11724	0.116274	No	0.265194	0.333176
2	CLIP4|79745#uc002rmv.2	CLIP4	ENST00000320081	0.0422474	0.0595524	0.0516674	0.0511557	-0.119971	No	0.461281	-0.446362
3	DNAJB4|11080#uc001dij.2	DNAJB4	ENST00000370763	0.0929535	0.0536392	0.0528713	0.066488	-0.12163	No	0.979496	0.026803
4	HCG18|414777#uc003npx.2	HCG18	ENST00000426882	0.075772	0.0389401	0.0596992	0.0581371	0.106266	No	0.821497	-0.076032
5	HHLA3|11147#uc001dfb.2	HHLA3	ENST00000359875	0.133396	0.079404	0.127258	0.113353	0.101442	No	0.901894	-0.0915217
6	KIF23|9493#uc002asc.2	KIF23	ENST00000559279	0.0921234	0.0569579	0.0872015	0.0787609	-0.12567	No	0.889267	-0.092847
7	LOC339524|339524#uc001dmf.2	LINC01140	ENST00000490006	0.0652775	0.0718396	0.059587	0.0655681	-0.134224	No	0.876924	0.128189
8	MFSD8|256471#uc003ifp.2	MFSD8	ENST00000296468	0.0789727	0.056518	0.0627273	0.0660727	-0.1581	No	0.757894	0.0963457
9	OSBPL5|114879#uc010qxq.1	OSBPL5	ENST00000263650	0.0662781	0.0371437	0.081013	0.0614783	-0.100699	No	0.296691	0.382118
10	PLEKHN1|84069#uc001acd.2	PLEKHN1	ENST00000379410	0.063599	0.0213648	0.0495535	0.0448391	-0.115867	No	0.808368	0.217143
11	RASSF7|8045#uc001lqb.2	RASSF7	ENST00000397582	0.125595	0.0959347	0.114045	0.111858	0.105654	No	0.555355	-0.333809
12	RECK|8434#uc003zyv.2	RECK	ENST00000377966	0.0885041	0.0790682	0.0776518	0.0817414	-0.104121	No	0.343724	0.34807
13	SORBS1|10580#uc001kkr.2	SORBS1	ENST00000306402	0.049649	0.0560298	0.0613359	0.0556716	-0.103264	No	0.981287	-0.0431043
14	TEX9|374618#uc002adp.2	TEX9	ENST00000352903	0.0353374	0.0552724	0.0511817	0.0472638	-0.11537	No	0.878353	0.155831
15	VNN1|8876#uc003qdn.2	VNN1	ENST00000367928	0.0864565	0.0819566	0.0926003	0.0870045	0.22745	No	0.543515	-0.56965
16	WWP2|11060#uc002exv.1	WWP2	ENST00000359154	0.0696596	0.034947	0.0597927	0.0547998	-0.108437	No	0.582952	-0.242862

## Sheet: ER+_pathN
Number	Transcript.ID	Gene_id (HUGO_ID)	Ensembl ID	GainRatio	Symmetrical	IG	Mean(Entropy_values)	DeltaPSI(early – late)	Cancer driver	DE analysis (adj. P)	DE analysis (logFC)
1	ELOVL7|79993#uc011cqo.1	ELOVL7	ENST00000508821	0.0855525	0.0534981	0.0728799	0.0706435	0.163196	No	0.991892	0.584043
2	LOC729375|729375#uc003ene.2	FAM86HP	ENST00000511564	0.0386189	0.0342175	0.0294787	0.034105	0.116818	No	0.991892	-0.184764

## Sheet: ER-_pathS
Number	Transcript.ID	Gene_id (HUGO_ID)	Ensembl ID	GainRatio	Symmetrical	IG	Mean(Entropy_values)	DeltaPSI(early – late)	Cancer driver	DE analysis (adj. P)	DE analysis (logFC)
1	C16orf93|90835#uc002dzm.2	C16orf93	ENST00000543128	0.0894157	0.0731917	0.073218	0.0786085	0.137283	No	0.960441	0.236089
2	CD99|4267#uc010nda.2	CD99	ENST00000381192	0.0479918	0.0262193	0.0389932	0.0377348	0.258227	No	0.986786	0.112851
3	IFT140|9742#uc002clz.2	IFT140	ENST00000426508	0.163546	0.160872	0.131955	0.152125	0.132434	No	0.978178	0.0980431
4	KEAP1|9817#uc002mor.1	KEAP1	ENST00000171111	0.151695	0.1041	0.100963	0.118919	-0.135298	Yes	0.975447	-0.0819447
5	METT11D1|64745#uc001vyn.2	METTL17	ENST00000339374	0.0927889	0.0977628	0.0714866	0.0873461	0.120302	No	0.985976	0.0661407
6	PLA2G4A|5321#uc001gsc.2	PLA2G4A	ENST00000367466	0.0415843	0.0421873	0.0317908	0.0385208	-0.135007	No	0.855462	-0.907031
7	PRR3|80742#uc003nqi.1	PRR3	ENST00000376560	0.151422	0.106582	0.120142	0.126049	0.1827	No	0.920775	-0.230013
8	RAD51L1|5890#uc001xkf.1	RAD51B	ENST00000487270	0.084022	0.0758282	0.0946634	0.0848379	-0.112352	No	0.998188	-0.0744587
9	RC3H1|149041#uc010pms.1	RC3H1	ENST00000367696	0.0595406	0.0536932	0.0733285	0.0621874	-0.101197	No	0.996791	-0.0477328
10	SEPT3|55964#uc011apj.1	SEPT3	ENST00000396425	0.135703	0.0951853	0.0981662	0.109685	0.119662	No	0.840061	-0.991006
11	TNFRSF8|943#uc001ats.2	TNFRSF8	ENST00000413146	0.0661769	0.0228071	0.0438811	0.0442884	-0.117651	No	0.99036	0.130976
12	VAMP1|6843#uc001qoj.2	VAMP1	ENST00000361716	0.130924	0.103597	0.117152	0.117224	0.104008	No	0.976039	-0.114989

## Sheet: ER+_pathS
Number	Transcript.ID	Gene_id (HUGO_ID)	Ensembl ID	GainRatio	Symmetrical	IG	Mean(Entropy_values)	DeltaPSI(early – late)	Cancer driver	DE analysis (adj. P)	DE analysis (logFC)
1	ALKBH6|84964#uc002oct.2	ALKBH6		0.0379182	0.0658441	0.0544738	0.0527454	-0.120553	Yes	0.845817	0.166815
2	C15orf21|283651#uc010bej.1	HMGN2P46	ENST00000409454	0.0583153	0.0133051	0.0485948	0.0400717	0.115276	No	0.94582	0.0963244
3	CD46|4179#uc001hgm.2	CD46	ENST00000354848	0.138042	0.114329	0.103774	0.118715	-0.11141	No	0.719403	0.273588
4	CFI|3426#uc003hzs.3	CFI		0.0707173	0.0689006	0.0719751	0.070531	0.161049	No	0.74428	-0.354061
5	CHEK1|1111#uc009zbo.2	CHEK1	ENST00000534070	0.108897	0.0795533	0.107508	0.0986528	-0.101233	Yes	0.900458	0.130434
6	HOXB6|3216#uc010dbh.1	HOXB6	ENST00000484302	0.0246211	0.0226488	0.0205963	0.022622	0.113419	No	0.753744	0.803184
7	NIPA1|123606#uc001yvc.2	NIPA1	ENST00000337435	0.0564084	0.0273842	0.0400299	0.0412742	0.102321	No	1	-0.00640957
8	PARP3|10039#uc003dby.2	PARP3	ENST00000431474	0.0368362	0.0396011	0.0587806	0.0450726	0.121416	No	0.755136	-0.271333
9	SARDH|1757#uc011mdo.1	SARDH	ENST00000371872	0.0712402	0.0576128	0.051201	0.060018	-0.1234	No	0.992889	-0.129447
10	SERHL2|253190#uc003bcr.2	SERHL2	ENST00000327678	0.065771	0.0467567	0.0382344	0.0502541	-0.167388	No	0.697216	-1.35068
11	SIGLEC10|89790#uc002pwo.2	SIGLEC10	ENST00000353836	0.0439192	0.0370535	0.0348951	0.0386226	0.109373	No	1	-0.00974465

## Sheet: ER-_pathT
Number	Transcript.ID	Gene_id (HUGO_ID)	Ensembl ID	GainRatio	Symmetrical	IG	Mean(Entropy_values)	DeltaPSI(early – late)	Cancer driver	DE analysis (adj. P)	DE analysis (logFC)
1	AHRR|57491#uc003jaw.2	AHRR	ENST00000316418	0.114296	0.0840115	0.105268	0.101192	-0.151204	No	0.970794	-0.212525
2	C15orf27|123591#uc002bbs.2	C15orf27	ENST00000558249	0.0570192	0.041126	0.0646226	0.0542559	-0.175398	No	1	0.0673152
3	CCDC77|84318#uc010sdq.1	CCDC77	ENST00000239830	0.193737	0.151155	0.173063	0.172652	-0.110012	No	1	-0.00425178
4	CDC25C|995#uc003lcp.1	CDC25C	ENST00000323760	0.0548211	0.0637778	0.0597322	0.0594437	0.195517	No	0.980569	0.132087
5	CPS1|1373#uc010fur.2	CPS1	ENST00000430249	0.0741126	0.0715532	0.09708	0.0809152	0.151772	No	0.998577	-0.178414
6	EMID1|129080#uc003aeo.2	EMID1		0.174559	0.170307	0.179879	0.174915	0.195809	No	0.915986	-0.840298
7	FCHO2|115548#uc003kcl.2	FCHO2	ENST00000430046	0.111595	0.0527737	0.0752436	0.0798707	0.109637	No	0.963603	-0.128566
8	FKTN|2218#uc004bcs.2	FKTN	ENST00000223528	0.0133598	0.0263773	0.0270001	0.0222457	-0.103923	No	0.915986	-0.256233
9	FOXN3|1112#uc010atk.2	FOXN3	ENST00000345097	0.0692103	0.0628808	0.0727721	0.0682877	-0.119764	No	0.924331	-0.163021
10	INVS|27130#uc004bap.1	INVS	ENST00000262457	0.0365648	0.0299968	0.0314914	0.0326843	-0.102977	No	0.961206	0.0913184
11	MBD5|55777#uc002twm.3	MBD5	ENST00000407073	0.113926	0.0883555	0.0599975	0.0874264	0.10062	No	0.915986	-0.254928
12	NELL2|4753#uc001rof.3	NELL2	ENST00000395487	0.146554	0.106565	0.106765	0.119961	-0.223535	No	1	-0.072069
13	NRF1|4899#uc003vpb.2	NRF1	ENST00000393230	0.0783869	0.0743448	0.0593787	0.0707035	0.122039	No	0.983433	0.0355586
14	PRELP|5549#uc001gzs.2	PRELP	ENST00000343110	0.0141052	0.00605945	0.00968912	0.00995126	0.194673	No	0.973269	-0.273728
15	PRR3|80742#uc003nqi.1	PRR3	ENST00000376560	0.125307	0.124334	0.138339	0.129326	-0.198552	No	1	-0.00167022
16	SLC27A2|11001#uc010bes.2	SLC27A2	ENST00000267842	0.0403981	0.0444329	0.0551464	0.0466591	-0.131142	No	0.915986	-0.753814
17	TRIM32|22954#uc004bjw.2	TRIM32	ENST00000450136	0.097995	0.0587787	0.0889044	0.0818927	0.190997	No	0.926724	-0.136946
18	ZNF667|63934#uc002qne.2	ZNF667	ENST00000504904	0.111813	0.0909799	0.114123	0.105639	0.104019	No	0.915986	-0.539361

## Sheet: ER+_pathT
Number	Transcript.ID	Gene_id (HUGO_ID)	Ensembl ID	GainRatio	Symmetrical	IG	Mean(Entropy_values)	DeltaPSI(early – late)	Cancer driver	DE analysis (adj. P)	DE analysis (logFC)
1	C1orf69|200205#uc001hsl.3	IBA57	ENST00000366711	0.065782	0.0636944	0.0759291	0.0684685	-0.246554	No	0.446286	0.300272
2	CLEC4A|50856#uc001qtz.1	CLEC4A	ENST00000229332	0.0456778	0.0211163	0.0463004	0.0376982	0.100427	No	0.848036	-0.124811
3	FGF1|2246#uc003lmm.2	FGF1	ENST00000359370	0.0283402	0.0125685	0.0224745	0.0211277	-0.138782	No	0.284981	-0.677264
4	GRAP2|9402#uc011aon.1	GRAP2	ENST00000344138	0.0524973	0.0247045	0.0401763	0.039126	-0.152911	No	0.49247	-0.505254
5	HOXB6|3216#uc002ins.1	HOXB6	ENST00000484302	0.0685233	0.0496455	0.0560113	0.05806	0.212599	No	0.848947	-0.336389
6	IFNAR2|3455#uc002yrb.2	IFNAR2	ENST00000382264	0.0876456	0.0752537	0.111268	0.091389	0.11631	No	0.509881	-0.201077
7	OSBPL6|114880#uc010zfe.1	OSBPL6	ENST00000190611	0.121328	0.124001	0.133265	0.126198	0.176305	No	0.826393	0.292639
8	RASGEF1B|153020#uc003hmj.1	RASGEF1B	ENST00000264400	0.0503551	0.0347956	0.0329844	0.0393783	0.117727	No	0.942893	0.0757306
9	TPRG1|285386#uc003frv.1	TPRG1	ENST00000345063	0.146451	0.0846741	0.112608	0.114578	-0.212311	No	0.323047	-1.37354

## Sheet: MITF Q1 vs Q4
Number	Transcript.ID	Gene_id (HUGO_ID)	Ensembl ID	GainRatio	Symmetrical	IG	Mean(Entropy_values)	DeltaPSI(MITF+ - MITF-)	Cancer driver	DeltaPSI_Laurette	DE analysis (adj. P)	DE analysis (logFC)
1	ABCB9|23457;uc010tai.1	ABCB9	ENST00000280560	0.19318	0.157151	0.162033	0.170788	-0.164877	No	0.265952	0.0229418	-0.434038
2	ABR|29;uc002fsd.2	ABR	ENST00000302538	0.335612	0.340424	0.335438	0.337158	0.209403	No	0.207623	0.00198216	0.430421
3	ADAMTS12|81792;uc003jib.1	ADAMTS12	ENST00000515401	0.164311	0.131775	0.13992	0.145335	-0.218122	No		0.0915776	-0.486495
4	AKAP7|9465;uc003qcn.1	AKAP7	ENST00000342266	0.264505	0.249633	0.255632	0.25659	-0.222775	No	-7.04999e-06	5.11385e-06	0.63332
5	ARHGAP5|394;uc001wrl.2	ARHGAP5	ENST00000345122	0.24856	0.197452	0.218352	0.221455	0.187521	No	-0.110069	0.000204019	0.573454
6	ATP5C1|509;uc001ijv.2	ATP5C1	ENST00000356708	0.233381	0.183451	0.189742	0.202192	-0.158674	No	-0.0678284	0.000288066	0.304777
7	BNC2|54796;uc003zmo.1	BNC2	ENST00000380666	0.333226	0.325154	0.323292	0.327224	0.121059	No	0.0641203	1.36381e-29	1.9687
8	C12orf76|400073;uc001tqc.1	C12orf76	ENST00000309050	0.317889	0.312795	0.319636	0.316773	-0.31855	No	-0.319839	4.40887e-07	0.619613
9	C17orf61|254863:PLSCR3|57048;uc002ggs.2	C17orf61	ENST00000302422	0.229498	0.219069	0.21981	0.222792	0.101306	No	0.0766783
10	C20orf117|140710;uc002xgd.1	SOGA1	ENST00000279034	0.227416	0.174926	0.198038	0.200127	-0.105002	No	0.131431	0.0598453	0.239852
11	C9orf3|84909;uc004avd.2	C9orf3		0.25254	0.220105	0.242335	0.238326	-0.133349	No	-0.144512	0.000274208	-0.593481
12	CD48|962;uc001fwn.2	CD48	ENST00000368046	0.24881	0.226382	0.231277	0.23549	-0.147522	No		0.0168865	-0.764511
13	DCAF4|26094;uc001xnh.2	DCAF4	ENST00000394234	0.189153	0.189704	0.198033	0.192297	-0.177529	No	-0.0192902	5.69693e-08	0.658045
14	DHX32|55760;uc001ljf.1	DHX32	ENST00000284690	0.159744	0.157272	0.160926	0.159314	0.193137	No	0.0682756	7.29127e-06	0.369584
15	EPB41|2035;uc001brl.1	EPB41	ENST00000373798	0.263917	0.217329	0.231432	0.237559	0.14984	No	0.225314	0.000493193	0.531355
16	ERI2|112479:DCUN1D3|123879;uc002dhz.2	ERI2	ENST00000324344	0.181843	0.174706	0.17033	0.175626	-0.112408	No	0.115973
17	FDFT1|2222;uc003wui.2	FDFT1	ENST00000220584	0.196049	0.180604	0.195129	0.190594	-0.149936	No	0.0124966	1.72478e-15	1.01424
18	FNIP1|96459:RAPGEF6|51735;uc003kvs.1	FNIP1	ENST00000307968	0.185363	0.176419	0.180455	0.180746	0.127303	No
19	FOXO3|2309;uc010kdj.1	FOXO3	ENST00000343882	0.246043	0.216993	0.237547	0.233528	0.233132	Yes	-0.0733062	0.00503828	0.339028
20	FRMD4B|23150;uc011bga.1	FRMD4B	ENST00000398540	0.235883	0.206193	0.226487	0.222854	0.198622	No	-0.103057	1.93115e-08	0.969332
21	GPR4|2828:OPA3|80207;uc002pcm.2	GPR4	ENST00000323040	0.263153	0.257668	0.260311	0.260377	-0.125703	No	0.0319405
22	HPGD|3248;uc003itu.2	HPGD	ENST00000296522	0.145073	0.154654	0.156631	0.15212	0.231932	No	-0.0687202	3.24582e-07	2.56773
23	HPS3|84343;uc003ewu.1	HPS3	ENST00000296051	0.158245	0.160533	0.15477	0.15785	0.126583	No	0.0904212	1.24367e-09	0.707739
24	HSF4|3299:FBXL8|55336;uc002ern.1	HSF4	ENST00000421453	0.226413	0.205736	0.198153	0.210101	0.150901	No
25	IQCG|84223;uc003fyp.2	IQCG	ENST00000265239	0.199434	0.144423	0.177147	0.173668	0.148541	No	0.301207	0.0669995	-0.342743
26	IRF4|3662;uc003msz.3	IRF4	ENST00000380956	0.255539	0.340332	0.285405	0.293759	0.163685	Yes	-0.102826	1.8484e-20	3.18493
27	KCNAB2|8514;uc001alv.1	KCNAB2	ENST00000378097	0.303713	0.281083	0.293789	0.292862	0.143288	No	-0.0624627	4.56421e-15	2.13703
28	KIAA2026|158358;uc003zjq.3	KIAA2026	ENST00000399933	0.232562	0.192742	0.202872	0.209392	0.111563	No	0.22982	0.0572041	0.219036
29	KIF26B|55083;uc001ibf.1	KIF26B	ENST00000407071	0.270692	0.25789	0.264318	0.2643	-0.113191	No	0.00503082	0.577981	-0.18992
30	LETM2|137994;uc003xll.1	LETM2	ENST00000297720	0.176694	0.14219	0.169299	0.162728	-0.183941	No	0.0016607	0.215914	0.233143
31	LIMA1|51474;uc001rwj.3	LIMA1	ENST00000341247	0.340216	0.341246	0.334939	0.3388	0.215954	No	0.224016	0.000118194	0.500224
32	LIMS1|3987;uc002tek.3	LIMS1	ENST00000393310	0.237068	0.175684	0.198808	0.203853	-0.116577	No	-2.50286e-11	0.506099	0.156518
33	LOC654342|654342;uc002sts.3	LOC654342	ENST00000271699	0.221923	0.200463	0.211228	0.211204	-0.147273	No	0.0181986	7.40063e-07	-0.958998
34	LOXL3|84695;uc002smo.1	LOXL3	ENST00000470907	0.164333	0.147458	0.147697	0.153163	0.127566	No	0.130252	1.15002e-12	-2.92795
35	MITF|4286;uc003dod.2	MITF		0.329029	0.477992	0.392264	0.399762	-0.113027	Yes	0.00602593	5.33899e-58	3.93479
36	MTFR1|9650;uc003xvm.2	MTFR1	ENST00000262146	0.198754	0.177074	0.18703	0.187619	0.148667	No	-0.140015	1.32535e-09	0.694717
37	MYO10|4651;uc011cne.1	MYO10	ENST00000513610	0.300377	0.351937	0.318265	0.323526	-0.120492	No	-0.00200675	6.81873e-26	2.19038
38	NR2F2|7026;uc010urk.1	NR2F2	ENST00000394171	0.246363	0.255968	0.255942	0.252757	0.114947	No	-0.194214	0.00193394	-0.483979
39	PECR|55825:MREG|55686;uc002vfq.2	PECR		0.214336	0.195997	0.207885	0.206073	0.118028	No	-0.299649
40	PELO|53918:ITGA1|3672;uc003jos.2	PELO	ENST00000274311	0.239546	0.196707	0.205693	0.213982	0.148327	No	0.0553727
41	PLXNC1|10154;uc009zsv.2	PLXNC1	ENST00000258526	0.352555	0.440439	0.3962	0.396398	-0.15901	No	-0.0307923	1.04968e-34	3.75327
42	PPFIBP2|8495;uc001mfj.3	PPFIBP2	ENST00000299492	0.334966	0.343789	0.343558	0.340771	0.197585	No	0.00125327	5.26801e-07	0.820232
43	PRR4|11272:PRH1|5554:PRB4|5545;uc001qyz.3	PRR4	ENST00000228811	0.196524	0.119597	0.150027	0.155383	-0.171037	No	6.32353e-16
44	RAB27A|5873;uc002acr.2	RAB27A	ENST00000396307	0.379882	0.339168	0.348672	0.355907	-0.419675	No	-0.0713047	9.27037e-20	1.8093
45	RABGAP1L|9910;uc001gjx.2	RABGAP1L	ENST00000251507	0.220185	0.210415	0.212862	0.214487	0.137738	No	0.162353	1.02786e-08	0.685508
46	RAD51L3|5892:RFFL|117584;uc002hir.2	RAD51L3	ENST00000345365	0.265945	0.252926	0.25721	0.258694	0.101822	No
47	RAI14|26064;uc010iur.2	RAI14	ENST00000265109	0.177477	0.126502	0.156968	0.153649	-0.185336	No	-0.204984	5.70364e-06	0.656277
48	RTEL1|51750:TNFRSF6B|8771;uc002yfz.2	RTEL1	ENST00000480273	0.255531	0.197823	0.224657	0.226004	-0.173657	No
49	RWDD3|25950:TMEM56|148534;uc009wdv.2	RWDD3	ENST00000370202	0.190066	0.133745	0.154418	0.15941	-0.10713	No
50	SAMD11|148398;uc001abx.1	SAMD11	ENST00000342066	0.182097	0.169252	0.170873	0.174074	0.148753	No	0.631143	4.81494e-08	-1.53053
51	SBNO2|22904;uc002lrj.3	SBNO2	ENST00000438103	0.204271	0.205302	0.210435	0.206669	-0.13654	No	-0.0771487	0.000978289	-0.323832
52	SEC14L2|23541:MTP18|51537;uc003ahr.2	SEC14L2	ENST00000312932	0.234114	0.217881	0.223014	0.225003	-0.118094	No
53	SEPT9|10801;uc010wtk.1	SEPT9	ENST00000427177	0.283509	0.283601	0.283302	0.283471	0.111015	Yes	0.013955	4.83174e-05	0.423852
54	SH3BGR|6450;uc002yxz.2	SH3BGR	ENST00000380637	0.174694	0.136697	0.145469	0.152287	0.158379	No	-0.0778167	0.116495	0.296157
55	SIRPB1|10326;uc002wfk.3	SIRPB1	ENST00000381605	0.321574	0.284347	0.291304	0.299075	-0.140062	No	-0.0663569	1.24371e-08	1.08683
56	SLC11A2|4891;uc010smx.1	SLC11A2	ENST00000262052	0.402385	0.405345	0.400984	0.402905	0.318797	No	0.0695311	2.82318e-15	0.887248
57	SLC12A8|84561:ZNF148|7707;uc003ehu.3	SLC12A8		0.202503	0.192255	0.18932	0.194693	-0.167551	No	0.0411887
58	SLC45A2|51151;uc003jid.2	SLC45A2	ENST00000296589	0.277619	0.22956	0.252607	0.253262	0.106682	No	0.131653	8.61361e-23	5.09734
59	SLC45A3|85414:ELK4|2005;uc001hda.1	SLC45A3	ENST00000367145	0.24253	0.237291	0.24363	0.24115	-0.216822	No
60	SOCS6|9306;uc002lkr.1	SOCS6	ENST00000397942	0.301338	0.296701	0.29807	0.298703	0.338881	No	0.165562	7.09483e-20	1.449
61	STAG2|10735;uc004eue.2	STAG2	ENST00000371157	0.164599	0.138918	0.165582	0.156366	0.144543	Yes	0.0794655	0.00516464	0.404716
62	STAG3L3|442578;uc011kem.1	STAG3L3	ENST00000436857	0.203151	0.142837	0.166574	0.170854	-0.101624	No	0.0841713	0.413218	0.115931
63	STARD10|10809:ARAP1|116985;uc001otb.2	STARD10	ENST00000334805	0.31464	0.303548	0.301633	0.306607	0.154432	No
64	TBXAS1|6916;uc003vvh.2	TBXAS1	ENST00000263552	0.223217	0.202225	0.205204	0.210215	0.112815	No	0.00394106	2.60568e-08	-1.43178
65	TMEM79|84283;uc010phi.1	TMEM79	ENST00000295694	0.193973	0.229906	0.203762	0.209214	-0.152536	No	-0.438873	0.627318	-0.100136
66	TPM1|7168;uc002alt.2	TPM1	ENST00000404484	0.184597	0.16654	0.160835	0.170657	0.193315	Yes	-0.10666	0.000195002	-0.560294
67	TRAF1|7185;uc004bku.1	TRAF1	ENST00000373887	0.194544	0.174329	0.178854	0.182576	0.243796	No	-0.0498469	3.93036e-11	-2.02536
68	TRAF3IP2|10758;uc011ebb.1	TRAF3IP2	ENST00000368761	0.198819	0.186871	0.206321	0.197337	-0.124521	No	0.0588571	4.34028e-12	1.42109
69	TSPAN4|7106;uc001lsd.1	TSPAN4	ENST00000397397	0.22441	0.179049	0.202702	0.202054	-0.122855	No	-0.116115	0.000178391	0.508201
70	TTC39A|22996;uc001csj.2	TTC39A	ENST00000530004	0.285778	0.279799	0.271522	0.279033	0.233261	No	-0.0110183	5.09691e-06	2.21675
71	UBR4|23352_2;uc001bbf.2	UBR4	ENST00000375225	0.203919	0.166437	0.174233	0.18153	-0.114015	No	0.00673567
72	WWC2|80014;uc010irx.2	WWC2	ENST00000403733	0.266614	0.157655	0.202657	0.208975	0.207976	No	0.121967	1.09932e-07	0.859998

## Sheet: MITF D1 vs D10
Number	Transcript.ID	Gene_id (HUGO_ID)	Ensembl ID	GainRatio	Symmetrical	IG	Mean(Entropy_values)	DeltaPSI(MITF+ - MITF-)	Cancer driver	DeltaPSI_Laurette	DE analysis (adj. P)	DE analysis (logFC)
1	ABR|29;uc002fsg.2	ABR	ENST00000302538	0.320271	0.310224	0.286785	0.30576	-0.232755	No	-0.1041	0.00760008	0.657387
2	ACADM|34;uc001dgw.3	ACADM	ENST00000370841	0.278877	0.232784	0.272838	0.2615	0.120951	No	-0.0038366	0.00888671	0.521892
3	ARHGAP5|394;uc001wrl.2	ARHGAP5	ENST00000345122	0.237535	0.170445	0.199766	0.202582	0.197845	No	-0.110069	0.141413	0.38686
4	BCAN|63827;uc001fpo.2	BCAN	ENST00000361588	0.430049	0.372504	0.400802	0.401119	0.148666	No	-0.0781692	8.10347e-07	5.32977
5	BCL2L13|23786;uc002zna.2	BCL2L13	ENST00000355028	0.373202	0.311619	0.329401	0.338074	0.162841	No	-0.200584	8.30332e-08	0.966891
6	CA14|23632;uc001etx.2	CA14	ENST00000369111	0.686272	0.644299	0.667336	0.665969	0.523687	No	-0.0689281	3.97819e-12	6.60327
7	CAPN3|825:GANC|2595;uc001zpr.1	CAPN3	ENST00000337571	0.446287	0.419232	0.40588	0.4238	0.302398	No
8	CNOT2|4848;uc009zro.2	CNOT2	ENST00000418359	0.182768	0.149336	0.172779	0.168294	0.115634	No	-0.0739809	0.923484	-0.0231743
9	FAM65B|9750;uc011djs.1	FAM65B	ENST00000259698	0.241963	0.219069	0.217571	0.226201	-0.122804	No	0.0900294	5.29961e-05	2.29929
10	FAM69B|138311;uc004cik.2	FAM69B	ENST00000371692	0.434804	0.360606	0.400071	0.398494	0.181352	No	-0.0912045	2.42936e-12	3.20374
11	FAM71D|161142;uc001xiz.2	FAM71D	ENST00000524914	0.359353	0.304091	0.327888	0.330444	0.279305	No		0.270866	-0.331652
12	FEZ1|9638;uc001qbx.2	FEZ1	ENST00000278919	0.308377	0.276064	0.271341	0.28526	-0.105667	No	-0.00158576	1.58986e-05	-2.07808
13	FIP1L1|81608:PDGFRA|5156;uc003gzy.2	FIP1L1	ENST00000337488	0.338891	0.264433	0.313858	0.305727	0.101073	No	-0.00377592
14	FMO5|2330;uc001epi.2	FMO5	ENST00000254090	0.307734	0.226834	0.288024	0.274197	0.213012	No	0.0143509	0.000937809	1.39859
15	GPR4|2828:OPA3|80207;uc002pcm.2	GPR4	ENST00000323040	0.427707	0.425926	0.417188	0.423607	-0.163914	No	0.0319405
16	KCNAB2|8514;uc001alv.1	KCNAB2	ENST00000378097	0.613289	0.576453	0.588068	0.592603	0.23278	No	-0.0624627	1.24355e-09	2.66807
17	KIF1B|23095;uc001aqv.3	KIF1B	ENST00000377093	0.255973	0.267463	0.259094	0.260843	-0.136242	No	-0.0565154	0.738475	0.078195
18	LOC81691|81691;uc002dhw.2	LOC81691		0.264758	0.214807	0.26485	0.248138	-0.186484	No	0.0324501	0.348415	0.246634
19	LPCAT3|10162;uc001qsi.2	LPCAT3	ENST00000261407	0.467142	0.484494	0.45461	0.468749	0.171814	No	0.211396	0.0908198	0.389581
20	LRRFIP1|9208;uc002vxf.2	LRRFIP1	ENST00000244815	0.379196	0.289128	0.297677	0.322	0.123296	No	-0.17488	0.864328	-0.0494941
21	MITF|4286;uc003dnz.2	MITF	ENST00000352241	0.510984	0.476757	0.47657	0.488104	-0.236753	Yes	0.120024	7.27306e-46	5.96015
22	MXI1|4601;uc001kyy.2	MXI1	ENST00000332674	0.35566	0.298689	0.313501	0.322617	-0.103168	No	0.180186	3.6939e-11	1.6537
23	MYO10|4651;uc011cne.1	MYO10	ENST00000513610	0.406178	0.398521	0.400683	0.401794	-0.145986	No	-0.00200675	1.57137e-12	2.88837
24	NCK1|4690;uc003erh.2	NCK1	ENST00000288986	0.393215	0.343053	0.359782	0.36535	-0.204633	No	0.0945907	0.0477064	0.283791
25	NEDD4L|23327;uc002lhf.2	NEDD4L	ENST00000256832	0.24651	0.241441	0.218206	0.235386	-0.145992	Yes	-0.00172373	4.65025e-12	2.59349
26	PLEKHA4|57664;uc002pkw.1	PLEKHA4		0.336897	0.306745	0.348212	0.330618	-0.102222	No	0.0514428	0.533985	-0.317417
27	PLEKHA5|54477;uc010sih.1	PLEKHA5	ENST00000536974	0.600158	0.590258	0.609879	0.600098	0.136124	No	0.230429	2.74164e-12	2.7245
28	PPFIBP2|8495;uc001mfj.3	PPFIBP2	ENST00000299492	0.579715	0.580779	0.571785	0.577426	0.256472	No	0.00125327	2.2227e-05	1.28375
29	RAB27A|5873;uc002acp.2	RAB27A	ENST00000396307	0.809963	0.816377	0.792588	0.806309	0.5573	No	0.128445	1.16904e-15	2.81331
30	S100A13|6284;uc001fch.2	S100A13	ENST00000476133	0.406351	0.358816	0.373918	0.379695	-0.18793	No	0.175424	0.553962	0.226666
31	SCARB1|949;uc001ugm.3	SCARB1	ENST00000261693	0.521373	0.52601	0.523291	0.523558	0.155861	No	-0.129874	4.4821e-12	2.53997
32	SGCD|6444;uc003lwd.3	SGCD	ENST00000435422	0.429284	0.613872	0.509282	0.517479	-0.224186	No	-0.0595236	4.11435e-10	3.13932
33	SH3BP5|9467;uc003bzp.1	SH3BP5	ENST00000383791	0.488432	0.457319	0.472468	0.47274	-0.137236	No	-0.178011	0.981961	-0.0276427
34	SIRPB1|10326;uc002wfl.3	SIRPB1	ENST00000279477	0.573335	0.577013	0.559324	0.569891	0.342329	No	0.154869	4.05782e-08	1.81993
35	SLC11A2|4891;uc010smx.1	SLC11A2	ENST00000262052	0.831195	0.813547	0.795094	0.813279	0.480655	No	0.0695311	1.43483e-11	1.45605
36	SLC26A6|65010:CELSR3|1951;uc003cui.2	SLC26A6	ENST00000420764	0.367049	0.296755	0.311886	0.32523	0.134773	No
37	SLC45A2|51151;uc003jid.2	SLC45A2	ENST00000296589	0.327103	0.235139	0.276769	0.27967	0.150066	No	0.131653	3.96846e-26	8.53646
38	SUN2|25777:DNAL4|10126;uc003awj.2	SUN2	ENST00000216068	0.431339	0.403472	0.415337	0.416716	0.124445	No	0.0320516
39	TBC1D16|125058;uc002jxi.2	TBC1D16	ENST00000310924	0.544279	0.565174	0.536762	0.548738	0.117665	No	-0.00662295	1.28355e-17	2.89383
40	TRAF3IP2|10758;uc011ebb.1	TRAF3IP2	ENST00000368761	0.408731	0.376646	0.416863	0.400747	-0.185744	No	0.0588571	1.29004e-10	2.43175
41	TSEN15|116461;uc001gqt.3	TSEN15	ENST00000361641	0.341641	0.275001	0.315686	0.310776	0.140771	No	-0.0859936	0.648484	0.0875962
42	UBE2J1|51465;uc003pnc.2	UBE2J1	ENST00000435041	0.228758	0.192555	0.226756	0.216023	-0.143156	No	0.279259	0.29312	-0.211316
43	ZFP106|64397;uc001zpx.2	ZNF106	ENST00000263805	0.455422	0.415345	0.426399	0.432389	-0.109687	No	-0.0976853	4.58336e-15	2.23128
44	ZFP64|55734;uc002xwj.2	ZFP64	ENST00000371523	0.302717	0.238681	0.277844	0.273081	-0.134731	No	-1.81485e-12	0.14616	0.227829

## Sheet: MITF+_SURVIVAL
Number	Transcript.ID	Gene_id (HUGO_ID)	Ensembl ID	GainRatio	Symmetrical	IG	Mean(Entropy_values)	DeltaPSI(early – late)	Cancer driver	DE analysis (adj. P)	DE analysis (logFC)
1	ADAM15|8751;uc001fgw.1	ADAM15	ENST00000527418	0.0952093	0.0899061	0.106415	0.0971769	-0.127341	No	0.918196	-0.110624
2	ARHGEF10L|55160;uc010ocs.1	ARHGEF10L	ENST00000375408	0.138539	0.100811	0.127876	0.122409	0.105296	No	0.934363	-0.115241
3	ARHGEF6|9459;uc004fab.2	ARHGEF6	ENST00000250617	0.135461	0.110615	0.103105	0.116394	0.118906	Yes	0.971489	-0.107845
4	C12orf76|400073;uc001tqc.1	C12orf76	ENST00000309050	0.0920604	0.0838048	0.0470548	0.0743067	-0.143309	No	0.975107	-0.0716204
5	CCDC88B|283234;uc001oac.2	CCDC88B	ENST00000356786	0.111873	0.123611	0.0989264	0.11147	-0.10653	No	0.429312	-0.549942
6	CD72|971;uc003zxb.2	CD72	ENST00000259633	0.251917	0.205936	0.236233	0.231362	0.335381	No	0.0197785	-1.39091
7	CDK14|5218;uc011khl.1	CDK14	ENST00000406263	0.106336	0.0914735	0.0913244	0.0963779	-0.171605	No	0.758949	-0.441005
8	COL13A1|1305;uc001jqb.1	COL13A1		0.129215	0.105993	0.126501	0.12057	0.332634	No	0.277128	0.898908
9	CSF3R|1441;uc009vvc.1	CSF3R		0.053806	0.0560997	0.0624514	0.0574523	-0.111689	Yes	0.354532	-0.644514
10	CTCFL|140690;uc010giv.2	CTCFL	ENST00000502686	0.0706916	0.0388285	0.0419272	0.0504824	-0.166529	No	0.145363	-1.22844
11	CYTH4|27128;uc003arf.2	CYTH4	ENST00000248901	0.167784	0.108584	0.123079	0.133149	0.130999	No	0.0182357	-1.09739
12	EGFLAM|133584;uc003jlg.1	EGFLAM	ENST00000322350	0.080103	0.0818879	0.0888528	0.0836146	0.141905	No	0.656403	0.375659
13	EIF2C1|26523;uc001bzk.2	AGO1	ENST00000373204	0.103778	0.103924	0.0709742	0.0928921	0.107361	No	0.357831	-0.245408
14	HAS3|3038;uc002ewl.2	HAS3	ENST00000306560	0.094258	0.0536664	0.0783888	0.0754377	0.214056	No	0.344016	0.747634
15	HMHA1|23526;uc002lrd.1	HMHA1		0.0759428	0.0607745	0.0712113	0.0693095	-0.113587	No	0.480021	-0.493565
16	IKZF1|10320;uc003tow.3	IKZF1	ENST00000331340	0.279713	0.279635	0.28414	0.281163	0.107144	Yes	0.0213945	-1.51214
17	IL2RG|3561;uc004dyv.1	IL2RG	ENST00000374202	0.168574	0.115777	0.107761	0.130704	-0.108548	No	0.0298582	-1.65232
18	IL32|9235;uc002ctm.2	IL32	ENST00000325568	0.167953	0.171812	0.156525	0.16543	-0.113783	No	0.252151	-0.94084
19	ITGB7|3695;uc001scc.2	ITGB7	ENST00000267082	0.0849968	0.108438	0.0823999	0.0919449	0.264193	Yes	0.0642775	-1.18173
20	LILRB2|10288;uc002qfc.2	LILRB2	ENST00000391748	0.0674036	0.0489275	0.0691438	0.061825	0.116925	No	0.0245465	-1.44996
21	locus_3010;uc001weq.2		ENST00000478163	0.152471	0.140021	0.119961	0.137484	-0.288793	No
22	LYNX1|66004;uc003yxa.2	LYNX1	ENST00000317543	0.104459	0.0886644	0.112844	0.101989	-0.222258	No	0.958521	0.212203
23	LYPD5|284348;uc002oxm.3	LYPD5	ENST00000377950	0.227513	0.136908	0.163068	0.17583	-0.223455	No	0.932201	0.265952
24	OSBP2|23762;uc003ajb.2	OSBP2		0.0550963	0.0437878	0.0612525	0.0533789	0.211941	No	0.546001	-0.906039
25	PSD4|23550;uc002tjc.2	PSD4	ENST00000245796	0.25843	0.245544	0.229414	0.244463	0.184279	No	0.0436231	-1.05007
26	RASGEF1B|153020;uc003hmj.1	RASGEF1B	ENST00000264400	0.0978985	0.0707473	0.0853195	0.0846551	0.183434	No	0.279578	-0.730472
27	RASGRP3|25780;uc010ync.1	RASGRP3	ENST00000403687	0.077452	0.0737342	0.0553974	0.0688612	0.190662	No	0.307955	-0.776224
28	SIGLEC10|89790;uc002pwp.2	SIGLEC10	ENST00000353836	0.152854	0.137555	0.136822	0.14241	-0.135873	No	0.0654521	-1.32533
29	TBC1D10C|374403;uc001olb.2	TBC1D10C		0.0643181	0.044066	0.0691186	0.0591676	-0.126815	No	0.0580414	-1.28142
30	TRAF1|7185;uc004bku.1	TRAF1	ENST00000373887	0.1434	0.114996	0.131951	0.130116	-0.228399	No	0.93308	0.188301
31	WDR73|84942;uc002bkw.2	WDR73	ENST00000434634	0.0912274	0.0478036	0.0724006	0.0704772	0.123684	No	0.510146	-0.234029
32	ZAP70|7535;uc002syd.1	ZAP70	ENST00000264972	0.0751224	0.0581955	0.0721996	0.0685058	0.168371	No	0.770129	-0.602066
33	ZNF2|7549;uc002sug.2	ZNF2	ENST00000398107	0.141892	0.112788	0.137987	0.130889	0.191393	No	1	-0.0184451
34	ZNF385A|25946;uc001sfy.3	ZNF385A	ENST00000338010	0.0984676	0.0792456	0.0746802	0.0841311	-0.141689	No	0.643181	-0.355231

[truncated: 1 more sheets: MITF-_SURVIVAL]
